# Supplementary material for: Comprehensive curation and analysis of global interaction networks in Saccharomyces cerevisiae
Source: J Biol. 2006 Jun 8;5(4):11. doi: 10.1186/jbiol36 (PMC1561585; doi:10.1186/jbiol36)
Supplement: Additional data file 4 — Flat files of the main datasets [file jbiol36-s4.zip]

Archive with 5 entries (5 files):
- Dataset Notes.doc
- HTP_BIOCHEMICAL_011906.txt
- LC_BIOCHEMICAL_011906_MinusRNA.txt
- LC_NON_SGA_GENETIC_011906.txt
- SGA_GENETIC_011906.txt
