# Supplementary material for: Comprehensive curation and analysis of global interaction networks in Saccharomyces cerevisiae
Source: J Biol. 2006 Jun 8;5(4):11. doi: 10.1186/jbiol36 (PMC1561585; doi:10.1186/jbiol36)
Supplement: Additional data file 4 — Flat files of the main datasets [file jbiol36-s4.zip › HTP_BIOCHEMICAL_011906.txt]

Bait gene/protein	Hit gene/protein	Bait Standard Name	Hit Standard Name	Experimental System	Source	PubMed ID
YBR236C	YOR151C	ABD1	RPB2	Affinity Capture-MS	Gavin AC et al	11805826
YBR236C	YML010W	ABD1	SPT5	Affinity Capture-MS	Gavin AC et al	11805826
YNR016C	YJR064W	ACC1	CCT5	Affinity Capture-MS	Gavin AC et al	11805826
YNR016C	YDL047W	ACC1	SIT4	Affinity Capture-MS	Gavin AC et al	11805826
YDL047W	YNR016C	SIT4	ACC1	Affinity Capture-MS	Gavin AC et al	11805826
YNR016C	YLR386W	ACC1	VAC14	Affinity Capture-MS	Gavin AC et al	11805826
YLR359W	YOR361C	ADE13	PRT1	Affinity Capture-MS	Gavin AC et al	11805826
YMR300C	YAL012W	ADE4	CYS3	Affinity Capture-MS	Gavin AC et al	11805826
YMR300C	YMR235C	ADE4	RNA1	Affinity Capture-MS	Gavin AC et al	11805826
YPR180W	YOL086C	AOS1	ADH1	Affinity Capture-MS	Gavin AC et al	11805826
YPR180W	YDR390C	AOS1	UBA2	Affinity Capture-MS	Gavin AC et al	11805826
YPR180W	YLR249W	AOS1	YEF3	Affinity Capture-MS	Gavin AC et al	11805826
YLR127C	YNL172W	APC2	APC1	Affinity Capture-MS	Gavin AC et al	11805826
YLR127C	YKL022C	APC2	CDC16	Affinity Capture-MS	Gavin AC et al	11805826
YLR127C	YHR166C	APC2	CDC23	Affinity Capture-MS	Gavin AC et al	11805826
YLR127C	YBL084C	APC2	CDC27	Affinity Capture-MS	Gavin AC et al	11805826
YBR128C	YDL185W	ATG14	TFP1	Affinity Capture-MS	Gavin AC et al	11805826
YBR128C	YPL120W	ATG14	VPS30	Affinity Capture-MS	Gavin AC et al	11805826
YKL135C	YPR029C	APL2	APL4	Affinity Capture-MS	Gavin AC et al	11805826
YKL135C	YPL259C	APL2	APM1	Affinity Capture-MS	Gavin AC et al	11805826
YKL135C	YHL019C	APL2	APM2	Affinity Capture-MS	Gavin AC et al	11805826
YKL135C	YLR170C	APL2	APS1	Affinity Capture-MS	Gavin AC et al	11805826
YKL135C	YBR084W	APL2	MIS1	Affinity Capture-MS	Gavin AC et al	11805826
YKL135C	YPR010C	APL2	RPA135	Affinity Capture-MS	Gavin AC et al	11805826
YBL037W	YJR005W	APL3	APL1	Affinity Capture-MS	Gavin AC et al	11805826
YBL037W	YOL062C	APL3	APM4	Affinity Capture-MS	Gavin AC et al	11805826
YBL037W	YJR058C	APL3	APS2	Affinity Capture-MS	Gavin AC et al	11805826
YPL195W	YGR261C	APL5	APL6	Affinity Capture-MS	Gavin AC et al	11805826
YGR261C	YPL195W	APL6	APL5	Affinity Capture-MS	Gavin AC et al	11805826
YPL195W	YBR288C	APL5	APM3	Affinity Capture-MS	Gavin AC et al	11805826
YPL195W	YJL024C	APL5	APS3	Affinity Capture-MS	Gavin AC et al	11805826
YPL195W	YGL019W	APL5	CKB1	Affinity Capture-MS	Gavin AC et al	11805826
YGR261C	YBR288C	APL6	APM3	Affinity Capture-MS	Gavin AC et al	11805826
YBR288C	YGR261C	APM3	APL6	Affinity Capture-MS	Gavin AC et al	11805826
YGR261C	YHR174W	APL6	ENO2	Affinity Capture-MS	Gavin AC et al	11805826
YIL062C	YLR370C	ARC15	ARC18	Affinity Capture-MS	Gavin AC et al	11805826
YLR370C	YIL062C	ARC18	ARC15	Affinity Capture-MS	Gavin AC et al	11805826
YIL062C	YKL013C	ARC15	ARC19	Affinity Capture-MS	Gavin AC et al	11805826
YIL062C	YNR035C	ARC15	ARC35	Affinity Capture-MS	Gavin AC et al	11805826
YNR035C	YIL062C	ARC35	ARC15	Affinity Capture-MS	Gavin AC et al	11805826
YIL062C	YJR065C	ARC15	ARP3	Affinity Capture-MS	Gavin AC et al	11805826
YJR065C	YIL062C	ARP3	ARC15	Affinity Capture-MS	Gavin AC et al	11805826
YLR370C	YKL013C	ARC18	ARC19	Affinity Capture-MS	Gavin AC et al	11805826
YLR370C	YNR035C	ARC18	ARC35	Affinity Capture-MS	Gavin AC et al	11805826
YNR035C	YLR370C	ARC35	ARC18	Affinity Capture-MS	Gavin AC et al	11805826
YLR370C	YDL029W	ARC18	ARP2	Affinity Capture-MS	Gavin AC et al	11805826
YDL029W	YLR370C	ARP2	ARC18	Affinity Capture-MS	Gavin AC et al	11805826
YLR370C	YJR065C	ARC18	ARP3	Affinity Capture-MS	Gavin AC et al	11805826
YJR065C	YLR370C	ARP3	ARC18	Affinity Capture-MS	Gavin AC et al	11805826
YLR370C	YGR240C	ARC18	PFK1	Affinity Capture-MS	Gavin AC et al	11805826
YLR370C	YOR361C	ARC18	PRT1	Affinity Capture-MS	Gavin AC et al	11805826
YNR035C	YKL013C	ARC35	ARC19	Affinity Capture-MS	Gavin AC et al	11805826
YNR035C	YBR234C	ARC35	ARC40	Affinity Capture-MS	Gavin AC et al	11805826
YBR234C	YNR035C	ARC40	ARC35	Affinity Capture-MS	Gavin AC et al	11805826
YNR035C	YDL029W	ARC35	ARP2	Affinity Capture-MS	Gavin AC et al	11805826
YDL029W	YNR035C	ARP2	ARC35	Affinity Capture-MS	Gavin AC et al	11805826
YNR035C	YJR065C	ARC35	ARP3	Affinity Capture-MS	Gavin AC et al	11805826
YJR065C	YNR035C	ARP3	ARC35	Affinity Capture-MS	Gavin AC et al	11805826
YBR234C	YIL062C	ARC40	ARC15	Affinity Capture-MS	Gavin AC et al	11805826
YBR234C	YLR370C	ARC40	ARC18	Affinity Capture-MS	Gavin AC et al	11805826
YBR234C	YKL013C	ARC40	ARC19	Affinity Capture-MS	Gavin AC et al	11805826
YBR234C	YJR065C	ARC40	ARP3	Affinity Capture-MS	Gavin AC et al	11805826
YHR013C	YMR116C	ARD1	ASC1	Affinity Capture-MS	Gavin AC et al	11805826
YHR013C	YGR254W	ARD1	ENO1	Affinity Capture-MS	Gavin AC et al	11805826
YHR013C	YBR084W	ARD1	MIS1	Affinity Capture-MS	Gavin AC et al	11805826
YHR013C	YHR023W	ARD1	MYO1	Affinity Capture-MS	Gavin AC et al	11805826
YHR013C	YDL040C	ARD1	NAT1	Affinity Capture-MS	Gavin AC et al	11805826
YDL040C	YHR013C	NAT1	ARD1	Affinity Capture-MS	Gavin AC et al	11805826
YHR013C	YGR090W	ARD1	UTP22	Affinity Capture-MS	Gavin AC et al	11805826
YDR127W	YJL008C	ARO1	CCT8	Affinity Capture-MS	Gavin AC et al	11805826
YDR127W	YKL104C	ARO1	GFA1	Affinity Capture-MS	Gavin AC et al	11805826
YDR127W	YMR186W	ARO1	HSC82	Affinity Capture-MS	Gavin AC et al	11805826
YDR127W	YOR136W	ARO1	IDH2	Affinity Capture-MS	Gavin AC et al	11805826
YDR127W	YGR240C	ARO1	PFK1	Affinity Capture-MS	Gavin AC et al	11805826
YDR127W	YDR427W	ARO1	RPN9	Affinity Capture-MS	Gavin AC et al	11805826
YDR127W	YGL048C	ARO1	RPT6	Affinity Capture-MS	Gavin AC et al	11805826
YDR127W	YPL235W	ARO1	RVB2	Affinity Capture-MS	Gavin AC et al	11805826
YDR127W	YGR234W	ARO1	YHB1	Affinity Capture-MS	Gavin AC et al	11805826
YDL029W	YIL062C	ARP2	ARC15	Affinity Capture-MS	Gavin AC et al	11805826
YDL029W	YKL013C	ARP2	ARC19	Affinity Capture-MS	Gavin AC et al	11805826
YDL029W	YBR234C	ARP2	ARC40	Affinity Capture-MS	Gavin AC et al	11805826
YDL029W	YJR065C	ARP2	ARP3	Affinity Capture-MS	Gavin AC et al	11805826
YJR065C	YDL029W	ARP3	ARP2	Affinity Capture-MS	Gavin AC et al	11805826
YDL029W	YJR064W	ARP2	CCT5	Affinity Capture-MS	Gavin AC et al	11805826
YDL029W	YJL008C	ARP2	CCT8	Affinity Capture-MS	Gavin AC et al	11805826
YJR065C	YKL013C	ARP3	ARC19	Affinity Capture-MS	Gavin AC et al	11805826
YJR065C	YNR053C	ARP3	NOG2	Affinity Capture-MS	Gavin AC et al	11805826
YJL115W	YJR140C	ASF1	HIR3	Affinity Capture-MS	Gavin AC et al	11805826
YJL115W	YIL070C	ASF1	MAM33	Affinity Capture-MS	Gavin AC et al	11805826
YJL115W	YPL153C	ASF1	RAD53	Affinity Capture-MS	Gavin AC et al	11805826
YJL115W	YJL026W	ASF1	RNR2	Affinity Capture-MS	Gavin AC et al	11805826
YJL115W	YGR180C	ASF1	RNR4	Affinity Capture-MS	Gavin AC et al	11805826
YJR148W	YHR208W	BAT2	BAT1	Affinity Capture-MS	Gavin AC et al	11805826
YDL070W	YLR399C	BDF2	BDF1	Affinity Capture-MS	Gavin AC et al	11805826
YBR200W	YER114C	BEM1	BOI2	Affinity Capture-MS	Gavin AC et al	11805826
YBR200W	YAL041W	BEM1	CDC24	Affinity Capture-MS	Gavin AC et al	11805826
YKR068C	YML077W	BET3	BET5	Affinity Capture-MS	Gavin AC et al	11805826
YKR068C	YLR342W	BET3	FKS1	Affinity Capture-MS	Gavin AC et al	11805826
YKR068C	YDR108W	BET3	GSG1	Affinity Capture-MS	Gavin AC et al	11805826
YKR068C	YGR166W	BET3	KRE11	Affinity Capture-MS	Gavin AC et al	11805826
YKR068C	YDR407C	BET3	TRS120	Affinity Capture-MS	Gavin AC et al	11805826
YKR068C	YMR218C	BET3	TRS130	Affinity Capture-MS	Gavin AC et al	11805826
YKR068C	YBR254C	BET3	TRS20	Affinity Capture-MS	Gavin AC et al	11805826
YBR254C	YKR068C	TRS20	BET3	Affinity Capture-MS	Gavin AC et al	11805826
YKR068C	YDR246W	BET3	TRS23	Affinity Capture-MS	Gavin AC et al	11805826
YKR068C	YDR472W	BET3	TRS31	Affinity Capture-MS	Gavin AC et al	11805826
YKR068C	YOR115C	BET3	TRS33	Affinity Capture-MS	Gavin AC et al	11805826
YJL031C	YPR176C	BET4	BET2	Affinity Capture-MS	Gavin AC et al	11805826
YDR099W	YER177W	BMH2	BMH1	Affinity Capture-MS	Gavin AC et al	11805826
YDR099W	YDR001C	BMH2	NTH1	Affinity Capture-MS	Gavin AC et al	11805826
YDR099W	YBR001C	BMH2	NTH2	Affinity Capture-MS	Gavin AC et al	11805826
YDR099W	YNL267W	BMH2	PIK1	Affinity Capture-MS	Gavin AC et al	11805826
YDR099W	YGL252C	BMH2	RTG2	Affinity Capture-MS	Gavin AC et al	11805826
YDR099W	YAL017W	BMH2	PSK1	Affinity Capture-MS	Gavin AC et al	11805826
YAR014C	YMR116C	BUD14	ASC1	Affinity Capture-MS	Gavin AC et al	11805826
YAR014C	YER155C	BUD14	BEM2	Affinity Capture-MS	Gavin AC et al	11805826
YAR014C	YHR064C	BUD14	SSZ1	Affinity Capture-MS	Gavin AC et al	11805826
YAR014C	YGR285C	BUD14	ZUO1	Affinity Capture-MS	Gavin AC et al	11805826
YLR074C	YPR016C	BUD20	TIF6	Affinity Capture-MS	Gavin AC et al	11805826
YLR074C	YER126C	BUD20	NSA2	Affinity Capture-MS	Gavin AC et al	11805826
YLR074C	YDL051W	BUD20	LHP1	Affinity Capture-MS	Gavin AC et al	11805826
YLR074C	YKL009W	BUD20	MRT4	Affinity Capture-MS	Gavin AC et al	11805826
YLR074C	YPL093W	BUD20	NOG1	Affinity Capture-MS	Gavin AC et al	11805826
YLR074C	YNL002C	BUD20	RLP7	Affinity Capture-MS	Gavin AC et al	11805826
YLR074C	YGR245C	BUD20	SDA1	Affinity Capture-MS	Gavin AC et al	11805826
YGR245C	YLR074C	SDA1	BUD20	Affinity Capture-MS	Gavin AC et al	11805826
YLR074C	YCR072C	BUD20	YCR072C	Affinity Capture-MS	Gavin AC et al	11805826
YLR074C	YDR101C	BUD20	ARX1	Affinity Capture-MS	Gavin AC et al	11805826
YLR074C	YER006W	BUD20	NUG1	Affinity Capture-MS	Gavin AC et al	11805826
YLR074C	YGR103W	BUD20	NOP7	Affinity Capture-MS	Gavin AC et al	11805826
YLR074C	YHR052W	BUD20	CIC1	Affinity Capture-MS	Gavin AC et al	11805826
YLR074C	YHR085W	BUD20	IPI1	Affinity Capture-MS	Gavin AC et al	11805826
YLR074C	YHR197W	BUD20	RIX1	Affinity Capture-MS	Gavin AC et al	11805826
YLR074C	YKR081C	BUD20	RPF2	Affinity Capture-MS	Gavin AC et al	11805826
YLR074C	YLR106C	BUD20	MDN1	Affinity Capture-MS	Gavin AC et al	11805826
YLR074C	YNL110C	BUD20	NOP15	Affinity Capture-MS	Gavin AC et al	11805826
YLR074C	YNL182C	BUD20	IPI3	Affinity Capture-MS	Gavin AC et al	11805826
YLR074C	YNR053C	BUD20	NOG2	Affinity Capture-MS	Gavin AC et al	11805826
YKL007W	YIL034C	CAP1	CAP2	Affinity Capture-MS	Gavin AC et al	11805826
YIL034C	YKL007W	CAP2	CAP1	Affinity Capture-MS	Gavin AC et al	11805826
YKL007W	YER071C	CAP1	YER071C	Affinity Capture-MS	Gavin AC et al	11805826
YKL007W	YIR003W	CAP1	YIR003W	Affinity Capture-MS	Gavin AC et al	11805826
YPL111W	YPL160W	CAR1	CDC60	Affinity Capture-MS	Gavin AC et al	11805826
YPL111W	YKL104C	CAR1	GFA1	Affinity Capture-MS	Gavin AC et al	11805826
YPL178W	YLR347C	CBC2	KAP95	Affinity Capture-MS	Gavin AC et al	11805826
YPL178W	YDL087C	CBC2	LUC7	Affinity Capture-MS	Gavin AC et al	11805826
YPL178W	YPL190C	CBC2	NAB3	Affinity Capture-MS	Gavin AC et al	11805826
YPL178W	YHR086W	CBC2	NAM8	Affinity Capture-MS	Gavin AC et al	11805826
YHR086W	YPL178W	NAM8	CBC2	Affinity Capture-MS	Gavin AC et al	11805826
YPL178W	YDR432W	CBC2	NPL3	Affinity Capture-MS	Gavin AC et al	11805826
YPL178W	YNL251C	CBC2	NRD1	Affinity Capture-MS	Gavin AC et al	11805826
YPL178W	YML049C	CBC2	RSE1	Affinity Capture-MS	Gavin AC et al	11805826
YPL178W	YLR275W	CBC2	SMD2	Affinity Capture-MS	Gavin AC et al	11805826
YPL178W	YIL061C	CBC2	SNP1	Affinity Capture-MS	Gavin AC et al	11805826
YPL178W	YDR240C	CBC2	SNU56	Affinity Capture-MS	Gavin AC et al	11805826
YPL178W	YGR013W	CBC2	SNU71	Affinity Capture-MS	Gavin AC et al	11805826
YPL178W	YNL189W	CBC2	SRP1	Affinity Capture-MS	Gavin AC et al	11805826
YPL178W	YMR125W	CBC2	STO1	Affinity Capture-MS	Gavin AC et al	11805826
YMR125W	YPL178W	STO1	CBC2	Affinity Capture-MS	Gavin AC et al	11805826
YPL178W	YGL049C	CBC2	TIF4632	Affinity Capture-MS	Gavin AC et al	11805826
YPL178W	YML117W	CBC2	NAB6	Affinity Capture-MS	Gavin AC et al	11805826
YLR175W	YMR290C	CBF5	HAS1	Affinity Capture-MS	Gavin AC et al	11805826
YLR175W	YCL059C	CBF5	KRR1	Affinity Capture-MS	Gavin AC et al	11805826
YLR175W	YMR309C	CBF5	NIP1	Affinity Capture-MS	Gavin AC et al	11805826
YLR175W	YDL014W	CBF5	NOP1	Affinity Capture-MS	Gavin AC et al	11805826
YLR175W	YPL043W	CBF5	NOP4	Affinity Capture-MS	Gavin AC et al	11805826
YLR175W	YLR197W	CBF5	SIK1	Affinity Capture-MS	Gavin AC et al	11805826
YLR175W	YGR162W	CBF5	TIF4631	Affinity Capture-MS	Gavin AC et al	11805826
YGR162W	YLR175W	TIF4631	CBF5	Affinity Capture-MS	Gavin AC et al	11805826
YLR175W	YGL049C	CBF5	TIF4632	Affinity Capture-MS	Gavin AC et al	11805826
YLR175W	YDR496C	CBF5	PUF6	Affinity Capture-MS	Gavin AC et al	11805826
YLR175W	YAL035W	CBF5	FUN12	Affinity Capture-MS	Gavin AC et al	11805826
YAL035W	YLR175W	FUN12	CBF5	Affinity Capture-MS	Gavin AC et al	11805826
YLR175W	YPL012W	CBF5	RRP12	Affinity Capture-MS	Gavin AC et al	11805826
YER168C	YHR174W	CCA1	ENO2	Affinity Capture-MS	Gavin AC et al	11805826
YPR025C	YPR016C	CCL1	TIF6	Affinity Capture-MS	Gavin AC et al	11805826
YPR025C	YDL108W	CCL1	KIN28	Affinity Capture-MS	Gavin AC et al	11805826
YPR025C	YBR081C	CCL1	SPT7	Affinity Capture-MS	Gavin AC et al	11805826
YPR025C	YDR460W	CCL1	TFB3	Affinity Capture-MS	Gavin AC et al	11805826
YPR025C	YOR173W	CCL1	DCS2	Affinity Capture-MS	Gavin AC et al	11805826
YAL021C	YGR134W	CCR4	CAF130	Affinity Capture-MS	Gavin AC et al	11805826
YAL021C	YNL288W	CCR4	CAF40	Affinity Capture-MS	Gavin AC et al	11805826
YAL021C	YDR188W	CCR4	CCT6	Affinity Capture-MS	Gavin AC et al	11805826
YAL021C	YCR093W	CCR4	CDC39	Affinity Capture-MS	Gavin AC et al	11805826
YCR093W	YAL021C	CDC39	CCR4	Affinity Capture-MS	Gavin AC et al	11805826
YAL021C	YGL195W	CCR4	GCN1	Affinity Capture-MS	Gavin AC et al	11805826
YAL021C	YNR052C	CCR4	POP2	Affinity Capture-MS	Gavin AC et al	11805826
YNR052C	YAL021C	POP2	CCR4	Affinity Capture-MS	Gavin AC et al	11805826
YFR028C	YDR171W	CDC14	HSP42	Affinity Capture-MS	Gavin AC et al	11805826
YAL041W	YER114C	CDC24	BOI2	Affinity Capture-MS	Gavin AC et al	11805826
YAL041W	YLR357W	CDC24	RSC2	Affinity Capture-MS	Gavin AC et al	11805826
YBR160W	YBR135W	CDC28	CKS1	Affinity Capture-MS	Gavin AC et al	11805826
YBR135W	YBR160W	CKS1	CDC28	Affinity Capture-MS	Gavin AC et al	11805826
YBR160W	YMR199W	CDC28	CLN1	Affinity Capture-MS	Gavin AC et al	11805826
YBR160W	YPL256C	CDC28	CLN2	Affinity Capture-MS	Gavin AC et al	11805826
YBR160W	YIR031C	CDC28	DAL7	Affinity Capture-MS	Gavin AC et al	11805826
YLR314C	YCR002C	CDC3	CDC10	Affinity Capture-MS	Gavin AC et al	11805826
YLR314C	YJR076C	CDC3	CDC11	Affinity Capture-MS	Gavin AC et al	11805826
YLR314C	YHR107C	CDC3	CDC12	Affinity Capture-MS	Gavin AC et al	11805826
YLR314C	YDL225W	CDC3	SHS1	Affinity Capture-MS	Gavin AC et al	11805826
YOL139C	YDL051W	CDC33	LHP1	Affinity Capture-MS	Gavin AC et al	11805826
YOL139C	YNL262W	CDC33	POL2	Affinity Capture-MS	Gavin AC et al	11805826
YOL139C	YLR371W	CDC33	ROM2	Affinity Capture-MS	Gavin AC et al	11805826
YOL139C	YHL034C	CDC33	SBP1	Affinity Capture-MS	Gavin AC et al	11805826
YOL139C	YMR125W	CDC33	STO1	Affinity Capture-MS	Gavin AC et al	11805826
YOL139C	YGR162W	CDC33	TIF4631	Affinity Capture-MS	Gavin AC et al	11805826
YGR162W	YOL139C	TIF4631	CDC33	Affinity Capture-MS	Gavin AC et al	11805826
YOL139C	YGL049C	CDC33	TIF4632	Affinity Capture-MS	Gavin AC et al	11805826
YOL139C	YBL004W	CDC33	UTP20	Affinity Capture-MS	Gavin AC et al	11805826
YDL165W	YNL315C	CDC36	ATP11	Affinity Capture-MS	Gavin AC et al	11805826
YDL165W	YPR072W	CDC36	NOT5	Affinity Capture-MS	Gavin AC et al	11805826
YCR093W	YGR134W	CDC39	CAF130	Affinity Capture-MS	Gavin AC et al	11805826
YCR093W	YNL288W	CDC39	CAF40	Affinity Capture-MS	Gavin AC et al	11805826
YCR093W	YDL145C	CDC39	COP1	Affinity Capture-MS	Gavin AC et al	11805826
YCR093W	YNR052C	CDC39	POP2	Affinity Capture-MS	Gavin AC et al	11805826
YNR052C	YCR093W	POP2	CDC39	Affinity Capture-MS	Gavin AC et al	11805826
YCR093W	YPL235W	CDC39	RVB2	Affinity Capture-MS	Gavin AC et al	11805826
YCR093W	YGL137W	CDC39	SEC27	Affinity Capture-MS	Gavin AC et al	11805826
YCR093W	YOR110W	CDC39	TFC7	Affinity Capture-MS	Gavin AC et al	11805826
YLR103C	YIL094C	CDC45	LYS12	Affinity Capture-MS	Gavin AC et al	11805826
YLR103C	YNL330C	CDC45	RPD3	Affinity Capture-MS	Gavin AC et al	11805826
YLR103C	YOL004W	CDC45	SIN3	Affinity Capture-MS	Gavin AC et al	11805826
YBR202W	YGL001C	CDC47	ERG26	Affinity Capture-MS	Gavin AC et al	11805826
YDL126C	YNL271C	CDC48	BNI1	Affinity Capture-MS	Gavin AC et al	11805826
YDL126C	YDR337W	CDC48	MRPS28	Affinity Capture-MS	Gavin AC et al	11805826
YDL126C	YBR170C	CDC48	NPL4	Affinity Capture-MS	Gavin AC et al	11805826
YBR170C	YDL126C	NPL4	CDC48	Affinity Capture-MS	Gavin AC et al	11805826
YDL126C	YGL246C	CDC48	RAI1	Affinity Capture-MS	Gavin AC et al	11805826
YDL126C	YDR028C	CDC48	REG1	Affinity Capture-MS	Gavin AC et al	11805826
YDL126C	YBL058W	CDC48	SHP1	Affinity Capture-MS	Gavin AC et al	11805826
YBL058W	YDL126C	SHP1	CDC48	Affinity Capture-MS	Gavin AC et al	11805826
YDL126C	YGR048W	CDC48	UFD1	Affinity Capture-MS	Gavin AC et al	11805826
YGR048W	YDL126C	UFD1	CDC48	Affinity Capture-MS	Gavin AC et al	11805826
YDL126C	YDR049W	CDC48	YDR049W	Affinity Capture-MS	Gavin AC et al	11805826
YGL190C	YOR349W	CDC55	CIN1	Affinity Capture-MS	Gavin AC et al	11805826
YGL190C	YNL030W	CDC55	HHF2	Affinity Capture-MS	Gavin AC et al	11805826
YGL190C	YJR138W	CDC55	IML1	Affinity Capture-MS	Gavin AC et al	11805826
YGL190C	YMR109W	CDC55	MYO5	Affinity Capture-MS	Gavin AC et al	11805826
YGL190C	YGR240C	CDC55	PFK1	Affinity Capture-MS	Gavin AC et al	11805826
YGL190C	YDL134C	CDC55	PPH21	Affinity Capture-MS	Gavin AC et al	11805826
YGL190C	YDL188C	CDC55	PPH22	Affinity Capture-MS	Gavin AC et al	11805826
YGL190C	YKL081W	CDC55	TEF4	Affinity Capture-MS	Gavin AC et al	11805826
YGL190C	YAL016W	CDC55	TPD3	Affinity Capture-MS	Gavin AC et al	11805826
YAL016W	YGL190C	TPD3	CDC55	Affinity Capture-MS	Gavin AC et al	11805826
YGL190C	YBL104C	CDC55	YBL103C-A	Affinity Capture-MS	Gavin AC et al	11805826
YGL190C	YLR249W	CDC55	YEF3	Affinity Capture-MS	Gavin AC et al	11805826
YGL190C	YDR381W	CDC55	YRA1	Affinity Capture-MS	Gavin AC et al	11805826
YGL190C	YMR273C	CDC55	ZDS1	Affinity Capture-MS	Gavin AC et al	11805826
YGL190C	YML109W	CDC55	ZDS2	Affinity Capture-MS	Gavin AC et al	11805826
YML109W	YGL190C	ZDS2	CDC55	Affinity Capture-MS	Gavin AC et al	11805826
YPR016C	YDL031W	TIF6	DBP10	Affinity Capture-MS	Gavin AC et al	11805826
YPR016C	YLL008W	TIF6	DRS1	Affinity Capture-MS	Gavin AC et al	11805826
YPR016C	YMR049C	TIF6	ERB1	Affinity Capture-MS	Gavin AC et al	11805826
YPR016C	YMR290C	TIF6	HAS1	Affinity Capture-MS	Gavin AC et al	11805826
YPR016C	YNL021W	TIF6	HDA1	Affinity Capture-MS	Gavin AC et al	11805826
YPR016C	YOR202W	TIF6	HIS3	Affinity Capture-MS	Gavin AC et al	11805826
YPR016C	YER126C	TIF6	NSA2	Affinity Capture-MS	Gavin AC et al	11805826
YER126C	YPR016C	NSA2	TIF6	Affinity Capture-MS	Gavin AC et al	11805826
YPR016C	YGL099W	TIF6	LSG1	Affinity Capture-MS	Gavin AC et al	11805826
YPR016C	YDL051W	TIF6	LHP1	Affinity Capture-MS	Gavin AC et al	11805826
YPR016C	YFR001W	TIF6	LOC1	Affinity Capture-MS	Gavin AC et al	11805826
YPR016C	YKL009W	TIF6	MRT4	Affinity Capture-MS	Gavin AC et al	11805826
YPR016C	YGL036W	TIF6	YGL036W	Affinity Capture-MS	Gavin AC et al	11805826
YPR016C	YMR309C	TIF6	NIP1	Affinity Capture-MS	Gavin AC et al	11805826
YPR016C	YPL093W	TIF6	NOG1	Affinity Capture-MS	Gavin AC et al	11805826
YPR016C	YDL014W	TIF6	NOP1	Affinity Capture-MS	Gavin AC et al	11805826
YPR016C	YOR361C	TIF6	PRT1	Affinity Capture-MS	Gavin AC et al	11805826
YPR016C	YNL002C	TIF6	RLP7	Affinity Capture-MS	Gavin AC et al	11805826
YPR016C	YPR010C	TIF6	RPA135	Affinity Capture-MS	Gavin AC et al	11805826
YPR016C	YHR088W	TIF6	RPF1	Affinity Capture-MS	Gavin AC et al	11805826
YPR016C	YBR079C	TIF6	RPG1	Affinity Capture-MS	Gavin AC et al	11805826
YPR016C	YGR245C	TIF6	SDA1	Affinity Capture-MS	Gavin AC et al	11805826
YGR245C	YPR016C	SDA1	TIF6	Affinity Capture-MS	Gavin AC et al	11805826
YPR016C	YDR496C	TIF6	PUF6	Affinity Capture-MS	Gavin AC et al	11805826
YPR016C	YER002W	TIF6	NOP16	Affinity Capture-MS	Gavin AC et al	11805826
YPR016C	YGR103W	TIF6	NOP7	Affinity Capture-MS	Gavin AC et al	11805826
YPR016C	YHR197W	TIF6	RIX1	Affinity Capture-MS	Gavin AC et al	11805826
YPR016C	YKR081C	TIF6	RPF2	Affinity Capture-MS	Gavin AC et al	11805826
YKR081C	YPR016C	RPF2	TIF6	Affinity Capture-MS	Gavin AC et al	11805826
YPR016C	YLR002C	TIF6	NOC3	Affinity Capture-MS	Gavin AC et al	11805826
YPR016C	YNL110C	TIF6	NOP15	Affinity Capture-MS	Gavin AC et al	11805826
YPR016C	YNL182C	TIF6	IPI3	Affinity Capture-MS	Gavin AC et al	11805826
YPR016C	YNR053C	TIF6	NOG2	Affinity Capture-MS	Gavin AC et al	11805826
YPR016C	YOR272W	TIF6	YTM1	Affinity Capture-MS	Gavin AC et al	11805826
YMR213W	YDR364C	CEF1	CDC40	Affinity Capture-MS	Gavin AC et al	11805826
YMR213W	YLR117C	CEF1	CLF1	Affinity Capture-MS	Gavin AC et al	11805826
YLR117C	YMR213W	CLF1	CEF1	Affinity Capture-MS	Gavin AC et al	11805826
YMR213W	YBR065C	CEF1	ECM2	Affinity Capture-MS	Gavin AC et al	11805826
YMR213W	YMR288W	CEF1	HSH155	Affinity Capture-MS	Gavin AC et al	11805826
YMR213W	YLL036C	CEF1	PRP19	Affinity Capture-MS	Gavin AC et al	11805826
YMR213W	YNR011C	CEF1	PRP2	Affinity Capture-MS	Gavin AC et al	11805826
YMR213W	YER013W	CEF1	PRP22	Affinity Capture-MS	Gavin AC et al	11805826
YMR213W	YGL120C	CEF1	PRP43	Affinity Capture-MS	Gavin AC et al	11805826
YMR213W	YAL032C	CEF1	PRP45	Affinity Capture-MS	Gavin AC et al	11805826
YMR213W	YPL151C	CEF1	PRP46	Affinity Capture-MS	Gavin AC et al	11805826
YMR213W	YML049C	CEF1	RSE1	Affinity Capture-MS	Gavin AC et al	11805826
YMR213W	YLR275W	CEF1	SMD2	Affinity Capture-MS	Gavin AC et al	11805826
YMR213W	YPR101W	CEF1	SNT309	Affinity Capture-MS	Gavin AC et al	11805826
YMR213W	YKL173W	CEF1	SNU114	Affinity Capture-MS	Gavin AC et al	11805826
YMR213W	YDR416W	CEF1	SYF1	Affinity Capture-MS	Gavin AC et al	11805826
YMR213W	YCR063W	CEF1	BUD31	Affinity Capture-MS	Gavin AC et al	11805826
YMR213W	YDL209C	CEF1	CWC2	Affinity Capture-MS	Gavin AC et al	11805826
YMR213W	YGL128C	CEF1	CWC23	Affinity Capture-MS	Gavin AC et al	11805826
YMR213W	YGR278W	CEF1	CWC22	Affinity Capture-MS	Gavin AC et al	11805826
YGL130W	YER155C	CEG1	BEM2	Affinity Capture-MS	Gavin AC et al	11805826
YGL130W	YPL228W	CEG1	CET1	Affinity Capture-MS	Gavin AC et al	11805826
YGL130W	YMR012W	CEG1	CLU1	Affinity Capture-MS	Gavin AC et al	11805826
YGL130W	YOL145C	CEG1	CTR9	Affinity Capture-MS	Gavin AC et al	11805826
YGL130W	YNL030W	CEG1	HHF2	Affinity Capture-MS	Gavin AC et al	11805826
YGL130W	YMR309C	CEG1	NIP1	Affinity Capture-MS	Gavin AC et al	11805826
YGL130W	YDL014W	CEG1	NOP1	Affinity Capture-MS	Gavin AC et al	11805826
YGL130W	YBR221C	CEG1	PDB1	Affinity Capture-MS	Gavin AC et al	11805826
YGL130W	YGL120C	CEG1	PRP43	Affinity Capture-MS	Gavin AC et al	11805826
YGL130W	YBR079C	CEG1	RPG1	Affinity Capture-MS	Gavin AC et al	11805826
YGL130W	YGL207W	CEG1	SPT16	Affinity Capture-MS	Gavin AC et al	11805826
YGL130W	YBL075C	CEG1	SSA3	Affinity Capture-MS	Gavin AC et al	11805826
YGL130W	YER103W	CEG1	SSA4	Affinity Capture-MS	Gavin AC et al	11805826
YGL130W	YNL088W	CEG1	TOP2	Affinity Capture-MS	Gavin AC et al	11805826
YGL130W	YKR001C	CEG1	VPS1	Affinity Capture-MS	Gavin AC et al	11805826
YGL130W	YHR121W	CEG1	LSM12	Affinity Capture-MS	Gavin AC et al	11805826
YGL130W	YAL035W	CEG1	FUN12	Affinity Capture-MS	Gavin AC et al	11805826
YGL130W	YOL078W	CEG1	AVO1	Affinity Capture-MS	Gavin AC et al	11805826
YDR301W	YLR115W	CFT1	CFT2	Affinity Capture-MS	Gavin AC et al	11805826
YLR115W	YDR301W	CFT2	CFT1	Affinity Capture-MS	Gavin AC et al	11805826
YDR301W	YER133W	CFT1	GLC7	Affinity Capture-MS	Gavin AC et al	11805826
YDR301W	YKR002W	CFT1	PAP1	Affinity Capture-MS	Gavin AC et al	11805826
YKR002W	YDR301W	PAP1	CFT1	Affinity Capture-MS	Gavin AC et al	11805826
YDR301W	YGR240C	CFT1	PFK1	Affinity Capture-MS	Gavin AC et al	11805826
YDR301W	YNL317W	CFT1	PFS2	Affinity Capture-MS	Gavin AC et al	11805826
YNL317W	YDR301W	PFS2	CFT1	Affinity Capture-MS	Gavin AC et al	11805826
YDR301W	YAL043C	CFT1	PTA1	Affinity Capture-MS	Gavin AC et al	11805826
YAL043C	YDR301W	PTA1	CFT1	Affinity Capture-MS	Gavin AC et al	11805826
YDR301W	YDR195W	CFT1	REF2	Affinity Capture-MS	Gavin AC et al	11805826
YDR301W	YMR061W	CFT1	RNA14	Affinity Capture-MS	Gavin AC et al	11805826
YMR061W	YDR301W	RNA14	CFT1	Affinity Capture-MS	Gavin AC et al	11805826
YDR301W	YGR156W	CFT1	PTI1	Affinity Capture-MS	Gavin AC et al	11805826
YDR301W	YKL059C	CFT1	MPE1	Affinity Capture-MS	Gavin AC et al	11805826
YKL059C	YDR301W	MPE1	CFT1	Affinity Capture-MS	Gavin AC et al	11805826
YDR301W	YLR277C	CFT1	YSH1	Affinity Capture-MS	Gavin AC et al	11805826
YLR277C	YDR301W	YSH1	CFT1	Affinity Capture-MS	Gavin AC et al	11805826
YLR115W	YER133W	CFT2	GLC7	Affinity Capture-MS	Gavin AC et al	11805826
YLR115W	YKR002W	CFT2	PAP1	Affinity Capture-MS	Gavin AC et al	11805826
YKR002W	YLR115W	PAP1	CFT2	Affinity Capture-MS	Gavin AC et al	11805826
YLR115W	YNL317W	CFT2	PFS2	Affinity Capture-MS	Gavin AC et al	11805826
YNL317W	YLR115W	PFS2	CFT2	Affinity Capture-MS	Gavin AC et al	11805826
YLR115W	YAL043C	CFT2	PTA1	Affinity Capture-MS	Gavin AC et al	11805826
YAL043C	YLR115W	PTA1	CFT2	Affinity Capture-MS	Gavin AC et al	11805826
YLR115W	YGR156W	CFT2	PTI1	Affinity Capture-MS	Gavin AC et al	11805826
YLR115W	YHL035C	CFT2	VMR1	Affinity Capture-MS	Gavin AC et al	11805826
YLR115W	YKL059C	CFT2	MPE1	Affinity Capture-MS	Gavin AC et al	11805826
YKL059C	YLR115W	MPE1	CFT2	Affinity Capture-MS	Gavin AC et al	11805826
YLR115W	YLR277C	CFT2	YSH1	Affinity Capture-MS	Gavin AC et al	11805826
YLR277C	YLR115W	YSH1	CFT2	Affinity Capture-MS	Gavin AC et al	11805826
YGL206C	YGR167W	CHC1	CLC1	Affinity Capture-MS	Gavin AC et al	11805826
YGL206C	YIL094C	CHC1	LYS12	Affinity Capture-MS	Gavin AC et al	11805826
YER164W	YIL035C	CHD1	CKA1	Affinity Capture-MS	Gavin AC et al	11805826
YER164W	YOR061W	CHD1	CKA2	Affinity Capture-MS	Gavin AC et al	11805826
YER164W	YGL019W	CHD1	CKB1	Affinity Capture-MS	Gavin AC et al	11805826
YER164W	YOR039W	CHD1	CKB2	Affinity Capture-MS	Gavin AC et al	11805826
YOR039W	YER164W	CKB2	CHD1	Affinity Capture-MS	Gavin AC et al	11805826
YER164W	YNL030W	CHD1	HHF2	Affinity Capture-MS	Gavin AC et al	11805826
YER164W	YBR245C	CHD1	ISW1	Affinity Capture-MS	Gavin AC et al	11805826
YER164W	YOR304W	CHD1	ISW2	Affinity Capture-MS	Gavin AC et al	11805826
YER164W	YOR207C	CHD1	RET1	Affinity Capture-MS	Gavin AC et al	11805826
YER164W	YKR001C	CHD1	VPS1	Affinity Capture-MS	Gavin AC et al	11805826
YOR039W	YIL035C	CKB2	CKA1	Affinity Capture-MS	Gavin AC et al	11805826
YOR039W	YOR061W	CKB2	CKA2	Affinity Capture-MS	Gavin AC et al	11805826
YOR039W	YGL019W	CKB2	CKB1	Affinity Capture-MS	Gavin AC et al	11805826
YOR039W	YMR172W	CKB2	HOT1	Affinity Capture-MS	Gavin AC et al	11805826
YOR039W	YMR309C	CKB2	NIP1	Affinity Capture-MS	Gavin AC et al	11805826
YOR039W	YOR361C	CKB2	PRT1	Affinity Capture-MS	Gavin AC et al	11805826
YOR039W	YBR079C	CKB2	RPG1	Affinity Capture-MS	Gavin AC et al	11805826
YOR039W	YPL235W	CKB2	RVB2	Affinity Capture-MS	Gavin AC et al	11805826
YOR039W	YGL207W	CKB2	SPT16	Affinity Capture-MS	Gavin AC et al	11805826
YGL207W	YOR039W	SPT16	CKB2	Affinity Capture-MS	Gavin AC et al	11805826
YOR039W	YER103W	CKB2	SSA4	Affinity Capture-MS	Gavin AC et al	11805826
YOR039W	YDR429C	CKB2	TIF35	Affinity Capture-MS	Gavin AC et al	11805826
YOR039W	YGR090W	CKB2	UTP22	Affinity Capture-MS	Gavin AC et al	11805826
YGR090W	YOR039W	UTP22	CKB2	Affinity Capture-MS	Gavin AC et al	11805826
YOR039W	YKL088W	CKB2	YKL088W	Affinity Capture-MS	Gavin AC et al	11805826
YOR039W	YGR270W	CKB2	YTA7	Affinity Capture-MS	Gavin AC et al	11805826
YBR135W	YDL155W	CKS1	CLB3	Affinity Capture-MS	Gavin AC et al	11805826
YBR135W	YMR199W	CKS1	CLN1	Affinity Capture-MS	Gavin AC et al	11805826
YBR135W	YPL256C	CKS1	CLN2	Affinity Capture-MS	Gavin AC et al	11805826
YBR135W	YBR295W	CKS1	PCA1	Affinity Capture-MS	Gavin AC et al	11805826
YBR135W	YLR079W	CKS1	SIC1	Affinity Capture-MS	Gavin AC et al	11805826
YBR135W	YKR091W	CKS1	SRL3	Affinity Capture-MS	Gavin AC et al	11805826
YBR135W	YPL014W	CKS1	YPL014W	Affinity Capture-MS	Gavin AC et al	11805826
YLR117C	YJR050W	CLF1	ISY1	Affinity Capture-MS	Gavin AC et al	11805826
YLR117C	YLL036C	CLF1	PRP19	Affinity Capture-MS	Gavin AC et al	11805826
YLR117C	YAL032C	CLF1	PRP45	Affinity Capture-MS	Gavin AC et al	11805826
YAL032C	YLR117C	PRP45	CLF1	Affinity Capture-MS	Gavin AC et al	11805826
YLR117C	YML049C	CLF1	RSE1	Affinity Capture-MS	Gavin AC et al	11805826
YLR117C	YPR101W	CLF1	SNT309	Affinity Capture-MS	Gavin AC et al	11805826
YLR117C	YKL173W	CLF1	SNU114	Affinity Capture-MS	Gavin AC et al	11805826
YLR117C	YDR416W	CLF1	SYF1	Affinity Capture-MS	Gavin AC et al	11805826
YOR250C	YDR228C	CLP1	PCF11	Affinity Capture-MS	Gavin AC et al	11805826
YDR228C	YOR250C	PCF11	CLP1	Affinity Capture-MS	Gavin AC et al	11805826
YOR250C	YMR061W	CLP1	RNA14	Affinity Capture-MS	Gavin AC et al	11805826
YMR061W	YOR250C	RNA14	CLP1	Affinity Capture-MS	Gavin AC et al	11805826
YOR250C	YGL044C	CLP1	RNA15	Affinity Capture-MS	Gavin AC et al	11805826
YOR250C	YDL195W	CLP1	SEC31	Affinity Capture-MS	Gavin AC et al	11805826
YOR250C	YBL075C	CLP1	SSA3	Affinity Capture-MS	Gavin AC et al	11805826
YBR155W	YGR187C	CNS1	HGH1	Affinity Capture-MS	Gavin AC et al	11805826
YDL145C	YFR051C	COP1	RET2	Affinity Capture-MS	Gavin AC et al	11805826
YFR051C	YDL145C	RET2	COP1	Affinity Capture-MS	Gavin AC et al	11805826
YDL145C	YPL010W	COP1	RET3	Affinity Capture-MS	Gavin AC et al	11805826
YDL145C	YNL287W	COP1	SEC21	Affinity Capture-MS	Gavin AC et al	11805826
YDL145C	YDR238C	COP1	SEC26	Affinity Capture-MS	Gavin AC et al	11805826
YDL145C	YIL076W	COP1	SEC28	Affinity Capture-MS	Gavin AC et al	11805826
YBL045C	YPR191W	COR1	QCR2	Affinity Capture-MS	Gavin AC et al	11805826
YDL067C	YGL187C	COX9	COX4	Affinity Capture-MS	Gavin AC et al	11805826
YDL067C	YNL052W	COX9	COX5A	Affinity Capture-MS	Gavin AC et al	11805826
YDL067C	YHR051W	COX9	COX6	Affinity Capture-MS	Gavin AC et al	11805826
YDR155C	YNL030W	CPR1	HHF2	Affinity Capture-MS	Gavin AC et al	11805826
YDR155C	YPL235W	CPR1	RVB2	Affinity Capture-MS	Gavin AC et al	11805826
YDR155C	YBR103W	CPR1	SIF2	Affinity Capture-MS	Gavin AC et al	11805826
YBR103W	YDR155C	SIF2	CPR1	Affinity Capture-MS	Gavin AC et al	11805826
YDR155C	YOR290C	CPR1	SNF2	Affinity Capture-MS	Gavin AC et al	11805826
YDR155C	YCR033W	CPR1	SNT1	Affinity Capture-MS	Gavin AC et al	11805826
YDR155C	YIL112W	CPR1	HOS4	Affinity Capture-MS	Gavin AC et al	11805826
YNL232W	YOL021C	CSL4	DIS3	Affinity Capture-MS	Gavin AC et al	11805826
YOL021C	YNL232W	DIS3	CSL4	Affinity Capture-MS	Gavin AC et al	11805826
YNL232W	YGR158C	CSL4	MTR3	Affinity Capture-MS	Gavin AC et al	11805826
YNL232W	YHR069C	CSL4	RRP4	Affinity Capture-MS	Gavin AC et al	11805826
YNL232W	YDL111C	CSL4	RRP42	Affinity Capture-MS	Gavin AC et al	11805826
YNL232W	YCR035C	CSL4	RRP43	Affinity Capture-MS	Gavin AC et al	11805826
YNL232W	YOR001W	CSL4	RRP6	Affinity Capture-MS	Gavin AC et al	11805826
YNL232W	YGR195W	CSL4	SKI6	Affinity Capture-MS	Gavin AC et al	11805826
YGR195W	YNL232W	SKI6	CSL4	Affinity Capture-MS	Gavin AC et al	11805826
YNL232W	YOR076C	CSL4	SKI7	Affinity Capture-MS	Gavin AC et al	11805826
YNL232W	YNL189W	CSL4	SRP1	Affinity Capture-MS	Gavin AC et al	11805826
YNL232W	YIR035C	CSL4	YIR035C	Affinity Capture-MS	Gavin AC et al	11805826
YBR158W	YHR064C	AMN1	SSZ1	Affinity Capture-MS	Gavin AC et al	11805826
YBR158W	YGR285C	AMN1	ZUO1	Affinity Capture-MS	Gavin AC et al	11805826
YMR078C	YHR191C	CTF18	CTF8	Affinity Capture-MS	Gavin AC et al	11805826
YMR078C	YPR175W	CTF18	DPB2	Affinity Capture-MS	Gavin AC et al	11805826
YMR078C	YNL262W	CTF18	POL2	Affinity Capture-MS	Gavin AC et al	11805826
YMR078C	YNL290W	CTF18	RFC3	Affinity Capture-MS	Gavin AC et al	11805826
YMR078C	YOL094C	CTF18	RFC4	Affinity Capture-MS	Gavin AC et al	11805826
YMR078C	YBR087W	CTF18	RFC5	Affinity Capture-MS	Gavin AC et al	11805826
YMR078C	YLL040C	CTF18	VPS13	Affinity Capture-MS	Gavin AC et al	11805826
YKL139W	YJL006C	CTK1	CTK2	Affinity Capture-MS	Gavin AC et al	11805826
YKL139W	YML112W	CTK1	CTK3	Affinity Capture-MS	Gavin AC et al	11805826
YKL139W	YBR169C	CTK1	SSE2	Affinity Capture-MS	Gavin AC et al	11805826
YOL145C	YLR418C	CTR9	CDC73	Affinity Capture-MS	Gavin AC et al	11805826
YOL145C	YIL035C	CTR9	CKA1	Affinity Capture-MS	Gavin AC et al	11805826
YOL145C	YOR061W	CTR9	CKA2	Affinity Capture-MS	Gavin AC et al	11805826
YOL145C	YGL019W	CTR9	CKB1	Affinity Capture-MS	Gavin AC et al	11805826
YOL145C	YOR039W	CTR9	CKB2	Affinity Capture-MS	Gavin AC et al	11805826
YOL145C	YJR138W	CTR9	IML1	Affinity Capture-MS	Gavin AC et al	11805826
YOL145C	YOR123C	CTR9	LEO1	Affinity Capture-MS	Gavin AC et al	11805826
YOL145C	YIL094C	CTR9	LYS12	Affinity Capture-MS	Gavin AC et al	11805826
YOL145C	YBR279W	CTR9	PAF1	Affinity Capture-MS	Gavin AC et al	11805826
YOL145C	YGL244W	CTR9	RTF1	Affinity Capture-MS	Gavin AC et al	11805826
YGL244W	YOL145C	RTF1	CTR9	Affinity Capture-MS	Gavin AC et al	11805826
YMR240C	YLR117C	CUS1	CLF1	Affinity Capture-MS	Gavin AC et al	11805826
YMR240C	YMR288W	CUS1	HSH155	Affinity Capture-MS	Gavin AC et al	11805826
YMR240C	YPL213W	CUS1	LEA1	Affinity Capture-MS	Gavin AC et al	11805826
YMR240C	YDL043C	CUS1	PRP11	Affinity Capture-MS	Gavin AC et al	11805826
YMR240C	YJL203W	CUS1	PRP21	Affinity Capture-MS	Gavin AC et al	11805826
YMR240C	YPL151C	CUS1	PRP46	Affinity Capture-MS	Gavin AC et al	11805826
YMR240C	YDL030W	CUS1	PRP9	Affinity Capture-MS	Gavin AC et al	11805826
YMR240C	YML049C	CUS1	RSE1	Affinity Capture-MS	Gavin AC et al	11805826
YMR240C	YER029C	CUS1	SMB1	Affinity Capture-MS	Gavin AC et al	11805826
YMR240C	YLR147C	CUS1	SMD3	Affinity Capture-MS	Gavin AC et al	11805826
YMR240C	YMR125W	CUS1	STO1	Affinity Capture-MS	Gavin AC et al	11805826
YJL005W	YFL039C	CYR1	ACT1	Affinity Capture-MS	Gavin AC et al	11805826
YJL005W	YGR233C	CYR1	PHO81	Affinity Capture-MS	Gavin AC et al	11805826
YJL005W	YNL138W	CYR1	SRV2	Affinity Capture-MS	Gavin AC et al	11805826
YNL138W	YJL005W	SRV2	CYR1	Affinity Capture-MS	Gavin AC et al	11805826
YGR155W	YJR045C	CYS4	SSC1	Affinity Capture-MS	Gavin AC et al	11805826
YNL118C	YOL149W	DCP2	DCP1	Affinity Capture-MS	Gavin AC et al	11805826
YNL118C	YML091C	DCP2	RPM2	Affinity Capture-MS	Gavin AC et al	11805826
YNL118C	YEL015W	DCP2	EDC3	Affinity Capture-MS	Gavin AC et al	11805826
YOL021C	YGR158C	DIS3	MTR3	Affinity Capture-MS	Gavin AC et al	11805826
YOL021C	YHR069C	DIS3	RRP4	Affinity Capture-MS	Gavin AC et al	11805826
YOL021C	YOL142W	DIS3	RRP40	Affinity Capture-MS	Gavin AC et al	11805826
YOL021C	YDL111C	DIS3	RRP42	Affinity Capture-MS	Gavin AC et al	11805826
YOL021C	YCR035C	DIS3	RRP43	Affinity Capture-MS	Gavin AC et al	11805826
YOL021C	YGR095C	DIS3	RRP46	Affinity Capture-MS	Gavin AC et al	11805826
YGR095C	YOL021C	RRP46	DIS3	Affinity Capture-MS	Gavin AC et al	11805826
YOL021C	YOR001W	DIS3	RRP6	Affinity Capture-MS	Gavin AC et al	11805826
YOL021C	YGR195W	DIS3	SKI6	Affinity Capture-MS	Gavin AC et al	11805826
YGR195W	YOL021C	SKI6	DIS3	Affinity Capture-MS	Gavin AC et al	11805826
YOL021C	YHR081W	DIS3	LRP1	Affinity Capture-MS	Gavin AC et al	11805826
YHR164C	YDR499W	DNA2	LCD1	Affinity Capture-MS	Gavin AC et al	11805826
YHR164C	YAR007C	DNA2	RFA1	Affinity Capture-MS	Gavin AC et al	11805826
YAR007C	YHR164C	RFA1	DNA2	Affinity Capture-MS	Gavin AC et al	11805826
YHR164C	YHR122W	DNA2	YHR122W	Affinity Capture-MS	Gavin AC et al	11805826
YKL213C	YDL126C	DOA1	CDC48	Affinity Capture-MS	Gavin AC et al	11805826
YKL213C	YPR010C	DOA1	RPA135	Affinity Capture-MS	Gavin AC et al	11805826
YKL213C	YOR341W	DOA1	RPA190	Affinity Capture-MS	Gavin AC et al	11805826
YKL213C	YOR116C	DOA1	RPO31	Affinity Capture-MS	Gavin AC et al	11805826
YKL213C	YBL058W	DOA1	SHP1	Affinity Capture-MS	Gavin AC et al	11805826
YGL240W	YFL039C	DOC1	ACT1	Affinity Capture-MS	Gavin AC et al	11805826
YGL240W	YLR127C	DOC1	APC2	Affinity Capture-MS	Gavin AC et al	11805826
YGL240W	YKL022C	DOC1	CDC16	Affinity Capture-MS	Gavin AC et al	11805826
YGL240W	YHR166C	DOC1	CDC23	Affinity Capture-MS	Gavin AC et al	11805826
YPR175W	YDR121W	DPB2	DPB4	Affinity Capture-MS	Gavin AC et al	11805826
YPR175W	YNL262W	DPB2	POL2	Affinity Capture-MS	Gavin AC et al	11805826
YBR278W	YPR175W	DPB3	DPB2	Affinity Capture-MS	Gavin AC et al	11805826
YBR278W	YDR121W	DPB3	DPB4	Affinity Capture-MS	Gavin AC et al	11805826
YBR278W	YNL262W	DPB3	POL2	Affinity Capture-MS	Gavin AC et al	11805826
YAL059W	YOL086C	ECM1	ADH1	Affinity Capture-MS	Gavin AC et al	11805826
YAL059W	YGL195W	ECM1	GCN1	Affinity Capture-MS	Gavin AC et al	11805826
YAL059W	YMR186W	ECM1	HSC82	Affinity Capture-MS	Gavin AC et al	11805826
YAL059W	YER110C	ECM1	KAP123	Affinity Capture-MS	Gavin AC et al	11805826
YAL059W	YBR115C	ECM1	LYS2	Affinity Capture-MS	Gavin AC et al	11805826
YAL059W	YMR308C	ECM1	PSE1	Affinity Capture-MS	Gavin AC et al	11805826
YAL059W	YDR395W	ECM1	SXM1	Affinity Capture-MS	Gavin AC et al	11805826
YMR128W	YNL097C	ECM16	PHO23	Affinity Capture-MS	Gavin AC et al	11805826
YMR128W	YIL084C	ECM16	SDS3	Affinity Capture-MS	Gavin AC et al	11805826
YMR128W	YPL139C	ECM16	UME1	Affinity Capture-MS	Gavin AC et al	11805826
YBR065C	YLR117C	ECM2	CLF1	Affinity Capture-MS	Gavin AC et al	11805826
YBR065C	YLL036C	ECM2	PRP19	Affinity Capture-MS	Gavin AC et al	11805826
YBR065C	YPL151C	ECM2	PRP46	Affinity Capture-MS	Gavin AC et al	11805826
YBL047C	YNL243W	EDE1	SLA2	Affinity Capture-MS	Gavin AC et al	11805826
YBL047C	YCR030C	EDE1	SYP1	Affinity Capture-MS	Gavin AC et al	11805826
YBL047C	YDR348C	EDE1	YDR348C	Affinity Capture-MS	Gavin AC et al	11805826
YGR200C	YPL086C	ELP2	ELP3	Affinity Capture-MS	Gavin AC et al	11805826
YGR200C	YHR187W	ELP2	IKI1	Affinity Capture-MS	Gavin AC et al	11805826
YGR200C	YLR384C	ELP2	IKI3	Affinity Capture-MS	Gavin AC et al	11805826
YGR200C	YPL101W	ELP2	ELP4	Affinity Capture-MS	Gavin AC et al	11805826
YGR254W	YJR045C	ENO1	SSC1	Affinity Capture-MS	Gavin AC et al	11805826
YBR247C	YLR175W	ENP1	CBF5	Affinity Capture-MS	Gavin AC et al	11805826
YBR247C	YMR128W	ENP1	ECM16	Affinity Capture-MS	Gavin AC et al	11805826
YBR247C	YLR186W	ENP1	EMG1	Affinity Capture-MS	Gavin AC et al	11805826
YBR247C	YHR148W	ENP1	IMP3	Affinity Capture-MS	Gavin AC et al	11805826
YBR247C	YNL075W	ENP1	IMP4	Affinity Capture-MS	Gavin AC et al	11805826
YBR247C	YER082C	ENP1	UTP7	Affinity Capture-MS	Gavin AC et al	11805826
YBR247C	YNL132W	ENP1	KRE33	Affinity Capture-MS	Gavin AC et al	11805826
YNL132W	YBR247C	KRE33	ENP1	Affinity Capture-MS	Gavin AC et al	11805826
YBR247C	YCL059C	ENP1	KRR1	Affinity Capture-MS	Gavin AC et al	11805826
YCL059C	YBR247C	KRR1	ENP1	Affinity Capture-MS	Gavin AC et al	11805826
YBR247C	YKL143W	ENP1	LTV1	Affinity Capture-MS	Gavin AC et al	11805826
YBR247C	YJR002W	ENP1	MPP10	Affinity Capture-MS	Gavin AC et al	11805826
YBR247C	YDL014W	ENP1	NOP1	Affinity Capture-MS	Gavin AC et al	11805826
YBR247C	YDL148C	ENP1	NOP14	Affinity Capture-MS	Gavin AC et al	11805826
YBR247C	YOL010W	ENP1	RCL1	Affinity Capture-MS	Gavin AC et al	11805826
YBR247C	YLR180W	ENP1	SAM1	Affinity Capture-MS	Gavin AC et al	11805826
YBR247C	YLL011W	ENP1	SOF1	Affinity Capture-MS	Gavin AC et al	11805826
YBR247C	YBL004W	ENP1	UTP20	Affinity Capture-MS	Gavin AC et al	11805826
YBR247C	YDL060W	ENP1	TSR1	Affinity Capture-MS	Gavin AC et al	11805826
YDL060W	YBR247C	TSR1	ENP1	Affinity Capture-MS	Gavin AC et al	11805826
YBR247C	YDR449C	ENP1	UTP6	Affinity Capture-MS	Gavin AC et al	11805826
YBR247C	YGR081C	ENP1	SLX9	Affinity Capture-MS	Gavin AC et al	11805826
YBR247C	YGR090W	ENP1	UTP22	Affinity Capture-MS	Gavin AC et al	11805826
YGR090W	YBR247C	UTP22	ENP1	Affinity Capture-MS	Gavin AC et al	11805826
YBR247C	YMR093W	ENP1	UTP15	Affinity Capture-MS	Gavin AC et al	11805826
YBR247C	YOR056C	ENP1	NOB1	Affinity Capture-MS	Gavin AC et al	11805826
YOR056C	YBR247C	NOB1	ENP1	Affinity Capture-MS	Gavin AC et al	11805826
YBR247C	YPL012W	ENP1	RRP12	Affinity Capture-MS	Gavin AC et al	11805826
YBR247C	YPR144C	ENP1	NOC4	Affinity Capture-MS	Gavin AC et al	11805826
YFL024C	YFL039C	EPL1	ACT1	Affinity Capture-MS	Gavin AC et al	11805826
YFL024C	YPR023C	EPL1	EAF3	Affinity Capture-MS	Gavin AC et al	11805826
YFL024C	YOR244W	EPL1	ESA1	Affinity Capture-MS	Gavin AC et al	11805826
YOR244W	YFL024C	ESA1	EPL1	Affinity Capture-MS	Gavin AC et al	11805826
YFL024C	YNL030W	EPL1	HHF2	Affinity Capture-MS	Gavin AC et al	11805826
YFL024C	YHR099W	EPL1	TRA1	Affinity Capture-MS	Gavin AC et al	11805826
YFL024C	YDR359C	EPL1	VID21	Affinity Capture-MS	Gavin AC et al	11805826
YFL024C	YNL107W	EPL1	YAF9	Affinity Capture-MS	Gavin AC et al	11805826
YFL024C	YEL018W	EPL1	EAF5	Affinity Capture-MS	Gavin AC et al	11805826
YMR049C	YOL077C	ERB1	BRX1	Affinity Capture-MS	Gavin AC et al	11805826
YMR049C	YMR290C	ERB1	HAS1	Affinity Capture-MS	Gavin AC et al	11805826
YMR049C	YNL061W	ERB1	NOP2	Affinity Capture-MS	Gavin AC et al	11805826
YNL061W	YMR049C	NOP2	ERB1	Affinity Capture-MS	Gavin AC et al	11805826
YMR049C	YOR361C	ERB1	PRT1	Affinity Capture-MS	Gavin AC et al	11805826
YMR049C	YNL002C	ERB1	RLP7	Affinity Capture-MS	Gavin AC et al	11805826
YMR049C	YGL111W	ERB1	NSA1	Affinity Capture-MS	Gavin AC et al	11805826
YMR049C	YGR103W	ERB1	NOP7	Affinity Capture-MS	Gavin AC et al	11805826
YMR049C	YNL110C	ERB1	NOP15	Affinity Capture-MS	Gavin AC et al	11805826
YNL110C	YMR049C	NOP15	ERB1	Affinity Capture-MS	Gavin AC et al	11805826
YMR049C	YOR206W	ERB1	NOC2	Affinity Capture-MS	Gavin AC et al	11805826
YML126C	YFL039C	ERG13	ACT1	Affinity Capture-MS	Gavin AC et al	11805826
YML126C	YIL094C	ERG13	LYS12	Affinity Capture-MS	Gavin AC et al	11805826
YML126C	YKL125W	ERG13	RRN3	Affinity Capture-MS	Gavin AC et al	11805826
YML126C	YLR180W	ERG13	SAM1	Affinity Capture-MS	Gavin AC et al	11805826
YML126C	YNL119W	ERG13	NCS2	Affinity Capture-MS	Gavin AC et al	11805826
YML130C	YML067C	ERO1	ERV41	Affinity Capture-MS	Gavin AC et al	11805826
YML130C	YAL042W	ERO1	ERV46	Affinity Capture-MS	Gavin AC et al	11805826
YML130C	YLR342W	ERO1	FKS1	Affinity Capture-MS	Gavin AC et al	11805826
YML130C	YLR208W	ERO1	SEC13	Affinity Capture-MS	Gavin AC et al	11805826
YAR002C-A	YGL200C	ERP1	EMP24	Affinity Capture-MS	Gavin AC et al	11805826
YAR002C-A	YAL007C	ERP1	ERP2	Affinity Capture-MS	Gavin AC et al	11805826
YAL007C	YAR002C-A	ERP2	ERP1	Affinity Capture-MS	Gavin AC et al	11805826
YAR002C-A	YML012W	ERP1	ERV25	Affinity Capture-MS	Gavin AC et al	11805826
YAR002C-A	YNL030W	ERP1	HHF2	Affinity Capture-MS	Gavin AC et al	11805826
YAR002C-A	YGR132C	ERP1	PHB1	Affinity Capture-MS	Gavin AC et al	11805826
YAL007C	YDR127W	ERP2	ARO1	Affinity Capture-MS	Gavin AC et al	11805826
YAL007C	YGL200C	ERP2	EMP24	Affinity Capture-MS	Gavin AC et al	11805826
YAL007C	YML012W	ERP2	ERV25	Affinity Capture-MS	Gavin AC et al	11805826
YAL007C	YLR342W	ERP2	FKS1	Affinity Capture-MS	Gavin AC et al	11805826
YAL007C	YMR290C	ERP2	HAS1	Affinity Capture-MS	Gavin AC et al	11805826
YAL007C	YER110C	ERP2	KAP123	Affinity Capture-MS	Gavin AC et al	11805826
YAL007C	YPL211W	ERP2	NIP7	Affinity Capture-MS	Gavin AC et al	11805826
YAL007C	YDR087C	ERP2	RRP1	Affinity Capture-MS	Gavin AC et al	11805826
YAL007C	YDR101C	ERP2	ARX1	Affinity Capture-MS	Gavin AC et al	11805826
YOR244W	YFL039C	ESA1	ACT1	Affinity Capture-MS	Gavin AC et al	11805826
YOR244W	YOL086C	ESA1	ADH1	Affinity Capture-MS	Gavin AC et al	11805826
YOR244W	YJL081C	ESA1	ARP4	Affinity Capture-MS	Gavin AC et al	11805826
YOR244W	YPR023C	ESA1	EAF3	Affinity Capture-MS	Gavin AC et al	11805826
YOR244W	YHR099W	ESA1	TRA1	Affinity Capture-MS	Gavin AC et al	11805826
YOR244W	YDR359C	ESA1	VID21	Affinity Capture-MS	Gavin AC et al	11805826
YOR244W	YNL107W	ESA1	YAF9	Affinity Capture-MS	Gavin AC et al	11805826
YOR244W	YML007W	ESA1	YAP1	Affinity Capture-MS	Gavin AC et al	11805826
YBR102C	YLR166C	EXO84	SEC10	Affinity Capture-MS	Gavin AC et al	11805826
YBR102C	YER008C	EXO84	SEC3	Affinity Capture-MS	Gavin AC et al	11805826
YBR102C	YDR166C	EXO84	SEC5	Affinity Capture-MS	Gavin AC et al	11805826
YBR102C	YIL068C	EXO84	SEC6	Affinity Capture-MS	Gavin AC et al	11805826
YBR102C	YPR055W	EXO84	SEC8	Affinity Capture-MS	Gavin AC et al	11805826
YBR102C	YML097C	EXO84	VPS9	Affinity Capture-MS	Gavin AC et al	11805826
YDR021W	YNL271C	FAL1	BNI1	Affinity Capture-MS	Gavin AC et al	11805826
YJR093C	YDR301W	FIP1	CFT1	Affinity Capture-MS	Gavin AC et al	11805826
YJR093C	YLR115W	FIP1	CFT2	Affinity Capture-MS	Gavin AC et al	11805826
YJR093C	YKR002W	FIP1	PAP1	Affinity Capture-MS	Gavin AC et al	11805826
YKR002W	YJR093C	PAP1	FIP1	Affinity Capture-MS	Gavin AC et al	11805826
YJR093C	YNL317W	FIP1	PFS2	Affinity Capture-MS	Gavin AC et al	11805826
YJR093C	YAL043C	FIP1	PTA1	Affinity Capture-MS	Gavin AC et al	11805826
YAL043C	YJR093C	PTA1	FIP1	Affinity Capture-MS	Gavin AC et al	11805826
YJR093C	YMR061W	FIP1	RNA14	Affinity Capture-MS	Gavin AC et al	11805826
YMR061W	YJR093C	RNA14	FIP1	Affinity Capture-MS	Gavin AC et al	11805826
YJR093C	YCL046W	FIP1	YCL046W	Affinity Capture-MS	Gavin AC et al	11805826
YJR093C	YGR156W	FIP1	PTI1	Affinity Capture-MS	Gavin AC et al	11805826
YJR093C	YKL059C	FIP1	MPE1	Affinity Capture-MS	Gavin AC et al	11805826
YKL059C	YJR093C	MPE1	FIP1	Affinity Capture-MS	Gavin AC et al	11805826
YJR093C	YLR221C	FIP1	RSA3	Affinity Capture-MS	Gavin AC et al	11805826
YJR093C	YML030W	FIP1	YML030W	Affinity Capture-MS	Gavin AC et al	11805826
YJR093C	YLR277C	FIP1	YSH1	Affinity Capture-MS	Gavin AC et al	11805826
YLR277C	YJR093C	YSH1	FIP1	Affinity Capture-MS	Gavin AC et al	11805826
YNL135C	YNL023C	FPR1	FAP1	Affinity Capture-MS	Gavin AC et al	11805826
YNL135C	YLR005W	FPR1	SSL1	Affinity Capture-MS	Gavin AC et al	11805826
YNL135C	YDR311W	FPR1	TFB1	Affinity Capture-MS	Gavin AC et al	11805826
YLR060W	YFL022C	FRS1	FRS2	Affinity Capture-MS	Gavin AC et al	11805826
YBR207W	YOL086C	FTH1	ADH1	Affinity Capture-MS	Gavin AC et al	11805826
YBR207W	YFL041W	FTH1	FET5	Affinity Capture-MS	Gavin AC et al	11805826
YBR207W	YLR342W	FTH1	FKS1	Affinity Capture-MS	Gavin AC et al	11805826
YBR207W	YEL022W	FTH1	GEA2	Affinity Capture-MS	Gavin AC et al	11805826
YBR207W	YER110C	FTH1	KAP123	Affinity Capture-MS	Gavin AC et al	11805826
YBR207W	YER021W	FTH1	RPN3	Affinity Capture-MS	Gavin AC et al	11805826
YHR089C	YLR175W	GAR1	CBF5	Affinity Capture-MS	Gavin AC et al	11805826
YHR089C	YDL051W	GAR1	LHP1	Affinity Capture-MS	Gavin AC et al	11805826
YHR089C	YBR084W	GAR1	MIS1	Affinity Capture-MS	Gavin AC et al	11805826
YHR089C	YNL005C	GAR1	MRP7	Affinity Capture-MS	Gavin AC et al	11805826
YHR089C	YPL043W	GAR1	NOP4	Affinity Capture-MS	Gavin AC et al	11805826
YHR089C	YNL262W	GAR1	POL2	Affinity Capture-MS	Gavin AC et al	11805826
YHR089C	YGL049C	GAR1	TIF4632	Affinity Capture-MS	Gavin AC et al	11805826
YHR089C	YBL004W	GAR1	UTP20	Affinity Capture-MS	Gavin AC et al	11805826
YHR089C	YDR496C	GAR1	PUF6	Affinity Capture-MS	Gavin AC et al	11805826
YHR089C	YKL014C	GAR1	URB1	Affinity Capture-MS	Gavin AC et al	11805826
YHR089C	YPL012W	GAR1	RRP12	Affinity Capture-MS	Gavin AC et al	11805826
YOR260W	YER025W	GCD1	GCD11	Affinity Capture-MS	Gavin AC et al	11805826
YOR260W	YGR083C	GCD1	GCD2	Affinity Capture-MS	Gavin AC et al	11805826
YOR260W	YDR211W	GCD1	GCD6	Affinity Capture-MS	Gavin AC et al	11805826
YDR211W	YOR260W	GCD6	GCD1	Affinity Capture-MS	Gavin AC et al	11805826
YOR260W	YLR291C	GCD1	GCD7	Affinity Capture-MS	Gavin AC et al	11805826
YOR260W	YKR026C	GCD1	GCN3	Affinity Capture-MS	Gavin AC et al	11805826
YKR026C	YOR260W	GCN3	GCD1	Affinity Capture-MS	Gavin AC et al	11805826
YOR260W	YLR044C	GCD1	PDC1	Affinity Capture-MS	Gavin AC et al	11805826
YOR260W	YJR007W	GCD1	SUI2	Affinity Capture-MS	Gavin AC et al	11805826
YOR260W	YPL237W	GCD1	SUI3	Affinity Capture-MS	Gavin AC et al	11805826
YDR211W	YER025W	GCD6	GCD11	Affinity Capture-MS	Gavin AC et al	11805826
YDR211W	YGR083C	GCD6	GCD2	Affinity Capture-MS	Gavin AC et al	11805826
YDR211W	YLR291C	GCD6	GCD7	Affinity Capture-MS	Gavin AC et al	11805826
YDR211W	YKR026C	GCD6	GCN3	Affinity Capture-MS	Gavin AC et al	11805826
YKR026C	YDR211W	GCN3	GCD6	Affinity Capture-MS	Gavin AC et al	11805826
YDR211W	YJR007W	GCD6	SUI2	Affinity Capture-MS	Gavin AC et al	11805826
YDR211W	YPL237W	GCD6	SUI3	Affinity Capture-MS	Gavin AC et al	11805826
YDR283C	YBL074C	GCN2	AAR2	Affinity Capture-MS	Gavin AC et al	11805826
YDR283C	YGR091W	GCN2	PRP31	Affinity Capture-MS	Gavin AC et al	11805826
YDR283C	YPR178W	GCN2	PRP4	Affinity Capture-MS	Gavin AC et al	11805826
YDR283C	YBR055C	GCN2	PRP6	Affinity Capture-MS	Gavin AC et al	11805826
YDR283C	YKL173W	GCN2	SNU114	Affinity Capture-MS	Gavin AC et al	11805826
YDR283C	YOR308C	GCN2	SNU66	Affinity Capture-MS	Gavin AC et al	11805826
YDR283C	YLR409C	GCN2	UTP21	Affinity Capture-MS	Gavin AC et al	11805826
YFR009W	YGL195W	GCN20	GCN1	Affinity Capture-MS	Gavin AC et al	11805826
YKR026C	YDL143W	GCN3	CCT4	Affinity Capture-MS	Gavin AC et al	11805826
YKR026C	YGL206C	GCN3	CHC1	Affinity Capture-MS	Gavin AC et al	11805826
YKR026C	YER025W	GCN3	GCD11	Affinity Capture-MS	Gavin AC et al	11805826
YKR026C	YGR083C	GCN3	GCD2	Affinity Capture-MS	Gavin AC et al	11805826
YKR026C	YLR291C	GCN3	GCD7	Affinity Capture-MS	Gavin AC et al	11805826
YKR026C	YHL032C	GCN3	GUT1	Affinity Capture-MS	Gavin AC et al	11805826
YKR026C	YPL237W	GCN3	SUI3	Affinity Capture-MS	Gavin AC et al	11805826
YER136W	YFL038C	GDI1	YPT1	Affinity Capture-MS	Gavin AC et al	11805826
YER136W	YER031C	GDI1	YPT31	Affinity Capture-MS	Gavin AC et al	11805826
YER031C	YER136W	YPT31	GDI1	Affinity Capture-MS	Gavin AC et al	11805826
YER136W	YKR014C	GDI1	YPT52	Affinity Capture-MS	Gavin AC et al	11805826
YHR108W	YGL206C	GGA2	CHC1	Affinity Capture-MS	Gavin AC et al	11805826
YHR108W	YGL195W	GGA2	GCN1	Affinity Capture-MS	Gavin AC et al	11805826
YHR108W	YIL094C	GGA2	LYS12	Affinity Capture-MS	Gavin AC et al	11805826
YER122C	YDL145C	GLO3	COP1	Affinity Capture-MS	Gavin AC et al	11805826
YER122C	YNL287W	GLO3	SEC21	Affinity Capture-MS	Gavin AC et al	11805826
YER122C	YDR238C	GLO3	SEC26	Affinity Capture-MS	Gavin AC et al	11805826
YER122C	YGL137W	GLO3	SEC27	Affinity Capture-MS	Gavin AC et al	11805826
YGL142C	YML012W	GPI10	ERV25	Affinity Capture-MS	Gavin AC et al	11805826
YGR163W	YBR158W	GTR2	AMN1	Affinity Capture-MS	Gavin AC et al	11805826
YGR163W	YGR098C	GTR2	ESP1	Affinity Capture-MS	Gavin AC et al	11805826
YGR163W	YPL235W	GTR2	RVB2	Affinity Capture-MS	Gavin AC et al	11805826
YGR163W	YGL207W	GTR2	SPT16	Affinity Capture-MS	Gavin AC et al	11805826
YGR163W	YCR015C	GTR2	YCR015C	Affinity Capture-MS	Gavin AC et al	11805826
YGR163W	YGR203W	GTR2	YGR203W	Affinity Capture-MS	Gavin AC et al	11805826
YGL237C	YOR358W	HAP2	HAP5	Affinity Capture-MS	Gavin AC et al	11805826
YPL001W	YEL056W	HAT1	HAT2	Affinity Capture-MS	Gavin AC et al	11805826
YEL056W	YPL001W	HAT2	HAT1	Affinity Capture-MS	Gavin AC et al	11805826
YPL001W	YLL022C	HAT1	HIF1	Affinity Capture-MS	Gavin AC et al	11805826
YPL001W	YMR309C	HAT1	NIP1	Affinity Capture-MS	Gavin AC et al	11805826
YPL001W	YOR361C	HAT1	PRT1	Affinity Capture-MS	Gavin AC et al	11805826
YPL001W	YBR079C	HAT1	RPG1	Affinity Capture-MS	Gavin AC et al	11805826
YEL056W	YNL030W	HAT2	HHF2	Affinity Capture-MS	Gavin AC et al	11805826
YJL033W	YLR175W	HCA4	CBF5	Affinity Capture-MS	Gavin AC et al	11805826
YJL033W	YLR115W	HCA4	CFT2	Affinity Capture-MS	Gavin AC et al	11805826
YJL033W	YJR093C	HCA4	FIP1	Affinity Capture-MS	Gavin AC et al	11805826
YJL033W	YER133W	HCA4	GLC7	Affinity Capture-MS	Gavin AC et al	11805826
YJL033W	YMR290C	HCA4	HAS1	Affinity Capture-MS	Gavin AC et al	11805826
YJL033W	YDL014W	HCA4	NOP1	Affinity Capture-MS	Gavin AC et al	11805826
YJL033W	YOL041C	HCA4	NOP12	Affinity Capture-MS	Gavin AC et al	11805826
YJL033W	YOR310C	HCA4	NOP58	Affinity Capture-MS	Gavin AC et al	11805826
YJL033W	YKR002W	HCA4	PAP1	Affinity Capture-MS	Gavin AC et al	11805826
YJL033W	YNL317W	HCA4	PFS2	Affinity Capture-MS	Gavin AC et al	11805826
YJL033W	YAL043C	HCA4	PTA1	Affinity Capture-MS	Gavin AC et al	11805826
YJL033W	YDR195W	HCA4	REF2	Affinity Capture-MS	Gavin AC et al	11805826
YJL033W	YMR061W	HCA4	RNA14	Affinity Capture-MS	Gavin AC et al	11805826
YJL033W	YLR197W	HCA4	SIK1	Affinity Capture-MS	Gavin AC et al	11805826
YJL033W	YCL037C	HCA4	SRO9	Affinity Capture-MS	Gavin AC et al	11805826
YJL033W	YGR156W	HCA4	PTI1	Affinity Capture-MS	Gavin AC et al	11805826
YJL033W	YLR277C	HCA4	YSH1	Affinity Capture-MS	Gavin AC et al	11805826
YNL021W	YPR179C	HDA1	HDA3	Affinity Capture-MS	Gavin AC et al	11805826
YNL021W	YDR295C	HDA1	HDA2	Affinity Capture-MS	Gavin AC et al	11805826
YBR009C	YDL070W	HHF1	BDF2	Affinity Capture-MS	Gavin AC et al	11805826
YBR009C	YGL190C	HHF1	CDC55	Affinity Capture-MS	Gavin AC et al	11805826
YBR009C	YGL019W	HHF1	CKB1	Affinity Capture-MS	Gavin AC et al	11805826
YBR009C	YKR054C	HHF1	DYN1	Affinity Capture-MS	Gavin AC et al	11805826
YBR009C	YMR176W	HHF1	ECM5	Affinity Capture-MS	Gavin AC et al	11805826
YBR009C	YEL046C	HHF1	GLY1	Affinity Capture-MS	Gavin AC et al	11805826
YBR009C	YPL001W	HHF1	HAT1	Affinity Capture-MS	Gavin AC et al	11805826
YBR009C	YER065C	HHF1	ICL1	Affinity Capture-MS	Gavin AC et al	11805826
YBR009C	YJR138W	HHF1	IML1	Affinity Capture-MS	Gavin AC et al	11805826
YBR009C	YER110C	HHF1	KAP123	Affinity Capture-MS	Gavin AC et al	11805826
YBR009C	YNL132W	HHF1	KRE33	Affinity Capture-MS	Gavin AC et al	11805826
YBR009C	YMR021C	HHF1	MAC1	Affinity Capture-MS	Gavin AC et al	11805826
YBR009C	YBR084W	HHF1	MIS1	Affinity Capture-MS	Gavin AC et al	11805826
YBR009C	YOR188W	HHF1	MSB1	Affinity Capture-MS	Gavin AC et al	11805826
YBR009C	YJR132W	HHF1	NMD5	Affinity Capture-MS	Gavin AC et al	11805826
YBR009C	YGR240C	HHF1	PFK1	Affinity Capture-MS	Gavin AC et al	11805826
YBR009C	YDR300C	HHF1	PRO1	Affinity Capture-MS	Gavin AC et al	11805826
YBR009C	YGR170W	HHF1	PSD2	Affinity Capture-MS	Gavin AC et al	11805826
YBR009C	YMR308C	HHF1	PSE1	Affinity Capture-MS	Gavin AC et al	11805826
YBR009C	YPR010C	HHF1	RPA135	Affinity Capture-MS	Gavin AC et al	11805826
YBR009C	YPR110C	HHF1	RPC40	Affinity Capture-MS	Gavin AC et al	11805826
YBR009C	YDR303C	HHF1	RSC3	Affinity Capture-MS	Gavin AC et al	11805826
YBR009C	YLR180W	HHF1	SAM1	Affinity Capture-MS	Gavin AC et al	11805826
YBR009C	YBL088C	HHF1	TEL1	Affinity Capture-MS	Gavin AC et al	11805826
YBR009C	YER093C	HHF1	TSC11	Affinity Capture-MS	Gavin AC et al	11805826
YBR009C	YDL058W	HHF1	USO1	Affinity Capture-MS	Gavin AC et al	11805826
YBR009C	YJL222W	HHF1	VTH2	Affinity Capture-MS	Gavin AC et al	11805826
YBR009C	YBL004W	HHF1	UTP20	Affinity Capture-MS	Gavin AC et al	11805826
YBR009C	YFR006W	HHF1	YFR006W	Affinity Capture-MS	Gavin AC et al	11805826
YBR009C	YLR106C	HHF1	MDN1	Affinity Capture-MS	Gavin AC et al	11805826
YBR009C	YLR239C	HHF1	LIP2	Affinity Capture-MS	Gavin AC et al	11805826
YBR009C	YOL054W	HHF1	PSH1	Affinity Capture-MS	Gavin AC et al	11805826
YBR009C	YPR077C	HHF1	YPR077C	Affinity Capture-MS	Gavin AC et al	11805826
YCL030C	YDL160C	HIS4	DHH1	Affinity Capture-MS	Gavin AC et al	11805826
YCL030C	YLR044C	HIS4	PDC1	Affinity Capture-MS	Gavin AC et al	11805826
YCL030C	YLR180W	HIS4	SAM1	Affinity Capture-MS	Gavin AC et al	11805826
YCL030C	YML124C	HIS4	TUB3	Affinity Capture-MS	Gavin AC et al	11805826
YOL123W	YMR064W	HRP1	AEP1	Affinity Capture-MS	Gavin AC et al	11805826
YOL123W	YMR282C	HRP1	AEP2	Affinity Capture-MS	Gavin AC et al	11805826
YOL123W	YDR023W	HRP1	SES1	Affinity Capture-MS	Gavin AC et al	11805826
YOL123W	YDR350C	HRP1	TCM10	Affinity Capture-MS	Gavin AC et al	11805826
YOL123W	YDL060W	HRP1	TSR1	Affinity Capture-MS	Gavin AC et al	11805826
YOL133W	YOR319W	HRT1	HSH49	Affinity Capture-MS	Gavin AC et al	11805826
YMR288W	YML049C	HSH155	RSE1	Affinity Capture-MS	Gavin AC et al	11805826
YML049C	YMR288W	RSE1	HSH155	Affinity Capture-MS	Gavin AC et al	11805826
YBR272C	YPL001W	HSM3	HAT1	Affinity Capture-MS	Gavin AC et al	11805826
YBR272C	YEL056W	HSM3	HAT2	Affinity Capture-MS	Gavin AC et al	11805826
YBR272C	YNL030W	HSM3	HHF2	Affinity Capture-MS	Gavin AC et al	11805826
YBR272C	YLL022C	HSM3	HIF1	Affinity Capture-MS	Gavin AC et al	11805826
YBR272C	YFR052W	HSM3	RPN12	Affinity Capture-MS	Gavin AC et al	11805826
YBR272C	YER021W	HSM3	RPN3	Affinity Capture-MS	Gavin AC et al	11805826
YBR272C	YDL097C	HSM3	RPN6	Affinity Capture-MS	Gavin AC et al	11805826
YBR272C	YOR261C	HSM3	RPN8	Affinity Capture-MS	Gavin AC et al	11805826
YBR272C	YDR427W	HSM3	RPN9	Affinity Capture-MS	Gavin AC et al	11805826
YBR272C	YDL007W	HSM3	RPT2	Affinity Capture-MS	Gavin AC et al	11805826
YBR272C	YDR394W	HSM3	RPT3	Affinity Capture-MS	Gavin AC et al	11805826
YBR272C	YOR117W	HSM3	RPT5	Affinity Capture-MS	Gavin AC et al	11805826
YBR272C	YGL048C	HSM3	RPT6	Affinity Capture-MS	Gavin AC et al	11805826
YBR272C	YOL054W	HSM3	PSH1	Affinity Capture-MS	Gavin AC et al	11805826
YOL068C	YBR103W	HST1	SIF2	Affinity Capture-MS	Gavin AC et al	11805826
YBL002W	YPR175W	HTB2	DPB2	Affinity Capture-MS	Gavin AC et al	11805826
YBL002W	YDR121W	HTB2	DPB4	Affinity Capture-MS	Gavin AC et al	11805826
YBL002W	YBR245C	HTB2	ISW1	Affinity Capture-MS	Gavin AC et al	11805826
YBL002W	YOR304W	HTB2	ISW2	Affinity Capture-MS	Gavin AC et al	11805826
YBL002W	YGL241W	HTB2	KAP114	Affinity Capture-MS	Gavin AC et al	11805826
YBL002W	YPL082C	HTB2	MOT1	Affinity Capture-MS	Gavin AC et al	11805826
YBL002W	YKR048C	HTB2	NAP1	Affinity Capture-MS	Gavin AC et al	11805826
YBL002W	YMR091C	HTB2	NPL6	Affinity Capture-MS	Gavin AC et al	11805826
YBL002W	YNL262W	HTB2	POL2	Affinity Capture-MS	Gavin AC et al	11805826
YBL002W	YOR207C	HTB2	RET1	Affinity Capture-MS	Gavin AC et al	11805826
YBL002W	YPR010C	HTB2	RPA135	Affinity Capture-MS	Gavin AC et al	11805826
YBL002W	YPR190C	HTB2	RPC82	Affinity Capture-MS	Gavin AC et al	11805826
YBL002W	YOR116C	HTB2	RPO31	Affinity Capture-MS	Gavin AC et al	11805826
YBL002W	YIL126W	HTB2	STH1	Affinity Capture-MS	Gavin AC et al	11805826
YBL002W	YOL006C	HTB2	TOP1	Affinity Capture-MS	Gavin AC et al	11805826
YBL002W	YKR001C	HTB2	VPS1	Affinity Capture-MS	Gavin AC et al	11805826
YBL002W	YDR496C	HTB2	PUF6	Affinity Capture-MS	Gavin AC et al	11805826
YBR107C	YBR211C	IML3	AME1	Affinity Capture-MS	Gavin AC et al	11805826
YBR107C	YDR254W	IML3	CHL4	Affinity Capture-MS	Gavin AC et al	11805826
YBR107C	YPL018W	IML3	CTF19	Affinity Capture-MS	Gavin AC et al	11805826
YBR107C	YDR318W	IML3	MCM21	Affinity Capture-MS	Gavin AC et al	11805826
YBR107C	YJR135C	IML3	MCM22	Affinity Capture-MS	Gavin AC et al	11805826
YBR107C	YDR383C	IML3	NKP1	Affinity Capture-MS	Gavin AC et al	11805826
YBR107C	YLR381W	IML3	CTF3	Affinity Capture-MS	Gavin AC et al	11805826
YBR011C	YMR267W	IPP1	PPA2	Affinity Capture-MS	Gavin AC et al	11805826
YBR011C	YGL120C	IPP1	PRP43	Affinity Capture-MS	Gavin AC et al	11805826
YBR011C	YLR371W	IPP1	ROM2	Affinity Capture-MS	Gavin AC et al	11805826
YBR011C	YLR425W	IPP1	TUS1	Affinity Capture-MS	Gavin AC et al	11805826
YBR011C	YDL203C	IPP1	YDL203C	Affinity Capture-MS	Gavin AC et al	11805826
YBR011C	YPL066W	IPP1	YPL066W	Affinity Capture-MS	Gavin AC et al	11805826
YIL026C	YER110C	IRR1	KAP123	Affinity Capture-MS	Gavin AC et al	11805826
YNL265C	YOR260W	IST1	GCD1	Affinity Capture-MS	Gavin AC et al	11805826
YNL265C	YGR083C	IST1	GCD2	Affinity Capture-MS	Gavin AC et al	11805826
YNL265C	YDR211W	IST1	GCD6	Affinity Capture-MS	Gavin AC et al	11805826
YNL265C	YLR291C	IST1	GCD7	Affinity Capture-MS	Gavin AC et al	11805826
YNL265C	YKR026C	IST1	GCN3	Affinity Capture-MS	Gavin AC et al	11805826
YNL265C	YDR300C	IST1	PRO1	Affinity Capture-MS	Gavin AC et al	11805826
YNL265C	YOL142W	IST1	RRP40	Affinity Capture-MS	Gavin AC et al	11805826
YNL265C	YGR095C	IST1	RRP46	Affinity Capture-MS	Gavin AC et al	11805826
YNL265C	YPL237W	IST1	SUI3	Affinity Capture-MS	Gavin AC et al	11805826
YNL265C	YGR194C	IST1	XKS1	Affinity Capture-MS	Gavin AC et al	11805826
YNL265C	YML071C	IST1	COG8	Affinity Capture-MS	Gavin AC et al	11805826
YBR245C	YFR013W	ISW1	IOC3	Affinity Capture-MS	Gavin AC et al	11805826
YBR245C	YGL133W	ISW1	ITC1	Affinity Capture-MS	Gavin AC et al	11805826
YBR245C	YPL082C	ISW1	MOT1	Affinity Capture-MS	Gavin AC et al	11805826
YPL082C	YBR245C	MOT1	ISW1	Affinity Capture-MS	Gavin AC et al	11805826
YBR245C	YMR091C	ISW1	NPL6	Affinity Capture-MS	Gavin AC et al	11805826
YBR245C	YPR110C	ISW1	RPC40	Affinity Capture-MS	Gavin AC et al	11805826
YBR245C	YLR357W	ISW1	RSC2	Affinity Capture-MS	Gavin AC et al	11805826
YBR245C	YKR008W	ISW1	RSC4	Affinity Capture-MS	Gavin AC et al	11805826
YBR245C	YCR052W	ISW1	RSC6	Affinity Capture-MS	Gavin AC et al	11805826
YBR245C	YFR037C	ISW1	RSC8	Affinity Capture-MS	Gavin AC et al	11805826
YBR245C	YOL004W	ISW1	SIN3	Affinity Capture-MS	Gavin AC et al	11805826
YOL004W	YBR245C	SIN3	ISW1	Affinity Capture-MS	Gavin AC et al	11805826
YBR245C	YKR001C	ISW1	VPS1	Affinity Capture-MS	Gavin AC et al	11805826
YBR245C	YLR033W	ISW1	RSC58	Affinity Capture-MS	Gavin AC et al	11805826
YBR245C	YOL017W	ISW1	ESC8	Affinity Capture-MS	Gavin AC et al	11805826
YOR304W	YOL086C	ISW2	ADH1	Affinity Capture-MS	Gavin AC et al	11805826
YOR304W	YGL133W	ISW2	ITC1	Affinity Capture-MS	Gavin AC et al	11805826
YBR017C	YMR012W	KAP104	CLU1	Affinity Capture-MS	Gavin AC et al	11805826
YBR017C	YHL030W	KAP104	ECM29	Affinity Capture-MS	Gavin AC et al	11805826
YBR017C	YGL195W	KAP104	GCN1	Affinity Capture-MS	Gavin AC et al	11805826
YBR017C	YOL123W	KAP104	HRP1	Affinity Capture-MS	Gavin AC et al	11805826
YBR017C	YER110C	KAP104	KAP123	Affinity Capture-MS	Gavin AC et al	11805826
YBR017C	YGL122C	KAP104	NAB2	Affinity Capture-MS	Gavin AC et al	11805826
YIL125W	YDR148C	KGD1	KGD2	Affinity Capture-MS	Gavin AC et al	11805826
YDR148C	YIL125W	KGD2	KGD1	Affinity Capture-MS	Gavin AC et al	11805826
YIL125W	YPL213W	KGD1	LEA1	Affinity Capture-MS	Gavin AC et al	11805826
YIL125W	YFL018C	KGD1	LPD1	Affinity Capture-MS	Gavin AC et al	11805826
YIL125W	YFR049W	KGD1	YMR31	Affinity Capture-MS	Gavin AC et al	11805826
YDR148C	YMR012W	KGD2	CLU1	Affinity Capture-MS	Gavin AC et al	11805826
YDR148C	YER110C	KGD2	KAP123	Affinity Capture-MS	Gavin AC et al	11805826
YDR148C	YFL018C	KGD2	LPD1	Affinity Capture-MS	Gavin AC et al	11805826
YDR148C	YLR180W	KGD2	SAM1	Affinity Capture-MS	Gavin AC et al	11805826
YDR148C	YFR049W	KGD2	YMR31	Affinity Capture-MS	Gavin AC et al	11805826
YAR018C	YMR116C	KIN3	ASC1	Affinity Capture-MS	Gavin AC et al	11805826
YAR018C	YHR064C	KIN3	SSZ1	Affinity Capture-MS	Gavin AC et al	11805826
YAR018C	YGR285C	KIN3	ZUO1	Affinity Capture-MS	Gavin AC et al	11805826
YER036C	YPR036W	ARB1	VMA13	Affinity Capture-MS	Gavin AC et al	11805826
YER036C	YDR101C	ARB1	ARX1	Affinity Capture-MS	Gavin AC et al	11805826
YER036C	YAL035W	ARB1	FUN12	Affinity Capture-MS	Gavin AC et al	11805826
YER082C	YPL217C	UTP7	BMS1	Affinity Capture-MS	Gavin AC et al	11805826
YER082C	YLR129W	UTP7	DIP2	Affinity Capture-MS	Gavin AC et al	11805826
YER082C	YNL132W	UTP7	KRE33	Affinity Capture-MS	Gavin AC et al	11805826
YER082C	YJR002W	UTP7	MPP10	Affinity Capture-MS	Gavin AC et al	11805826
YER082C	YPR112C	UTP7	MRD1	Affinity Capture-MS	Gavin AC et al	11805826
YER082C	YPL126W	UTP7	NAN1	Affinity Capture-MS	Gavin AC et al	11805826
YER082C	YDL014W	UTP7	NOP1	Affinity Capture-MS	Gavin AC et al	11805826
YER082C	YCR057C	UTP7	PWP2	Affinity Capture-MS	Gavin AC et al	11805826
YCR057C	YER082C	PWP2	UTP7	Affinity Capture-MS	Gavin AC et al	11805826
YER082C	YLR197W	UTP7	SIK1	Affinity Capture-MS	Gavin AC et al	11805826
YER082C	YBL004W	UTP7	UTP20	Affinity Capture-MS	Gavin AC et al	11805826
YER082C	YDR324C	UTP7	UTP4	Affinity Capture-MS	Gavin AC et al	11805826
YER082C	YDR449C	UTP7	UTP6	Affinity Capture-MS	Gavin AC et al	11805826
YER082C	YGR090W	UTP7	UTP22	Affinity Capture-MS	Gavin AC et al	11805826
YGR090W	YER082C	UTP22	UTP7	Affinity Capture-MS	Gavin AC et al	11805826
YER082C	YGR128C	UTP7	UTP8	Affinity Capture-MS	Gavin AC et al	11805826
YER082C	YJL109C	UTP7	UTP10	Affinity Capture-MS	Gavin AC et al	11805826
YER082C	YLR222C	UTP7	UTP13	Affinity Capture-MS	Gavin AC et al	11805826
YER082C	YLR409C	UTP7	UTP21	Affinity Capture-MS	Gavin AC et al	11805826
YER082C	YMR093W	UTP7	UTP15	Affinity Capture-MS	Gavin AC et al	11805826
YER126C	YMR049C	NSA2	ERB1	Affinity Capture-MS	Gavin AC et al	11805826
YER126C	YMR290C	NSA2	HAS1	Affinity Capture-MS	Gavin AC et al	11805826
YER126C	YKL009W	NSA2	MRT4	Affinity Capture-MS	Gavin AC et al	11805826
YER126C	YPL093W	NSA2	NOG1	Affinity Capture-MS	Gavin AC et al	11805826
YER126C	YNL002C	NSA2	RLP7	Affinity Capture-MS	Gavin AC et al	11805826
YER126C	YGR245C	NSA2	SDA1	Affinity Capture-MS	Gavin AC et al	11805826
YER126C	YCR072C	NSA2	YCR072C	Affinity Capture-MS	Gavin AC et al	11805826
YER126C	YDR101C	NSA2	ARX1	Affinity Capture-MS	Gavin AC et al	11805826
YER126C	YER006W	NSA2	NUG1	Affinity Capture-MS	Gavin AC et al	11805826
YER126C	YHR197W	NSA2	RIX1	Affinity Capture-MS	Gavin AC et al	11805826
YER126C	YNR053C	NSA2	NOG2	Affinity Capture-MS	Gavin AC et al	11805826
YER126C	YOR206W	NSA2	NOC2	Affinity Capture-MS	Gavin AC et al	11805826
YNL132W	YHL030W	KRE33	ECM29	Affinity Capture-MS	Gavin AC et al	11805826
YNL132W	YGL195W	KRE33	GCN1	Affinity Capture-MS	Gavin AC et al	11805826
YNL132W	YKL101W	KRE33	HSL1	Affinity Capture-MS	Gavin AC et al	11805826
YNL132W	YGL252C	KRE33	RTG2	Affinity Capture-MS	Gavin AC et al	11805826
YNL132W	YNL287W	KRE33	SEC21	Affinity Capture-MS	Gavin AC et al	11805826
YNL132W	YKR059W	KRE33	TIF1	Affinity Capture-MS	Gavin AC et al	11805826
YNL132W	YGR145W	KRE33	ENP2	Affinity Capture-MS	Gavin AC et al	11805826
YGL099W	YBR084W	LSG1	MIS1	Affinity Capture-MS	Gavin AC et al	11805826
YGL099W	YHR170W	LSG1	NMD3	Affinity Capture-MS	Gavin AC et al	11805826
YHR170W	YGL099W	NMD3	LSG1	Affinity Capture-MS	Gavin AC et al	11805826
YGL099W	YBR267W	LSG1	REI1	Affinity Capture-MS	Gavin AC et al	11805826
YBR267W	YGL099W	REI1	LSG1	Affinity Capture-MS	Gavin AC et al	11805826
YGL099W	YDR101C	LSG1	ARX1	Affinity Capture-MS	Gavin AC et al	11805826
YCL059C	YMR116C	KRR1	ASC1	Affinity Capture-MS	Gavin AC et al	11805826
YCL059C	YDR299W	KRR1	BFR2	Affinity Capture-MS	Gavin AC et al	11805826
YCL059C	YPL217C	KRR1	BMS1	Affinity Capture-MS	Gavin AC et al	11805826
YCL059C	YMR128W	KRR1	ECM16	Affinity Capture-MS	Gavin AC et al	11805826
YCL059C	YLR186W	KRR1	EMG1	Affinity Capture-MS	Gavin AC et al	11805826
YCL059C	YHR148W	KRR1	IMP3	Affinity Capture-MS	Gavin AC et al	11805826
YCL059C	YER082C	KRR1	UTP7	Affinity Capture-MS	Gavin AC et al	11805826
YCL059C	YNL132W	KRR1	KRE33	Affinity Capture-MS	Gavin AC et al	11805826
YCL059C	YER127W	KRR1	LCP5	Affinity Capture-MS	Gavin AC et al	11805826
YCL059C	YJR002W	KRR1	MPP10	Affinity Capture-MS	Gavin AC et al	11805826
YCL059C	YPL126W	KRR1	NAN1	Affinity Capture-MS	Gavin AC et al	11805826
YCL059C	YDL014W	KRR1	NOP1	Affinity Capture-MS	Gavin AC et al	11805826
YCL059C	YDL148C	KRR1	NOP14	Affinity Capture-MS	Gavin AC et al	11805826
YCL059C	YPR137W	KRR1	RRP9	Affinity Capture-MS	Gavin AC et al	11805826
YCL059C	YLR197W	KRR1	SIK1	Affinity Capture-MS	Gavin AC et al	11805826
YCL059C	YLL011W	KRR1	SOF1	Affinity Capture-MS	Gavin AC et al	11805826
YCL059C	YBL004W	KRR1	UTP20	Affinity Capture-MS	Gavin AC et al	11805826
YCL059C	YDL166C	KRR1	FAP7	Affinity Capture-MS	Gavin AC et al	11805826
YCL059C	YDR324C	KRR1	UTP4	Affinity Capture-MS	Gavin AC et al	11805826
YCL059C	YDR449C	KRR1	UTP6	Affinity Capture-MS	Gavin AC et al	11805826
YCL059C	YGR145W	KRR1	ENP2	Affinity Capture-MS	Gavin AC et al	11805826
YCL059C	YJL109C	KRR1	UTP10	Affinity Capture-MS	Gavin AC et al	11805826
YCL059C	YKR060W	KRR1	UTP30	Affinity Capture-MS	Gavin AC et al	11805826
YCL059C	YLR409C	KRR1	UTP21	Affinity Capture-MS	Gavin AC et al	11805826
YCL059C	YMR093W	KRR1	UTP15	Affinity Capture-MS	Gavin AC et al	11805826
YCL059C	YPR144C	KRR1	NOC4	Affinity Capture-MS	Gavin AC et al	11805826
YDR037W	YDL126C	KRS1	CDC48	Affinity Capture-MS	Gavin AC et al	11805826
YDR037W	YPR056W	KRS1	TFB4	Affinity Capture-MS	Gavin AC et al	11805826
YOR181W	YGL206C	LAS17	CHC1	Affinity Capture-MS	Gavin AC et al	11805826
YOR181W	YNL084C	LAS17	END3	Affinity Capture-MS	Gavin AC et al	11805826
YOR181W	YNL243W	LAS17	SLA2	Affinity Capture-MS	Gavin AC et al	11805826
YOR181W	YFR024C-A	LAS17	LSB3	Affinity Capture-MS	Gavin AC et al	11805826
YDR062W	YER177W	LCB2	BMH1	Affinity Capture-MS	Gavin AC et al	11805826
YDR062W	YDR099W	LCB2	BMH2	Affinity Capture-MS	Gavin AC et al	11805826
YDR062W	YGR218W	LCB2	CRM1	Affinity Capture-MS	Gavin AC et al	11805826
YDR062W	YHL030W	LCB2	ECM29	Affinity Capture-MS	Gavin AC et al	11805826
YDR062W	YLR342W	LCB2	FKS1	Affinity Capture-MS	Gavin AC et al	11805826
YDR062W	YEL022W	LCB2	GEA2	Affinity Capture-MS	Gavin AC et al	11805826
YDR062W	YKL104C	LCB2	GFA1	Affinity Capture-MS	Gavin AC et al	11805826
YDR062W	YBR017C	LCB2	KAP104	Affinity Capture-MS	Gavin AC et al	11805826
YDR062W	YER110C	LCB2	KAP123	Affinity Capture-MS	Gavin AC et al	11805826
YDR062W	YMR296C	LCB2	LCB1	Affinity Capture-MS	Gavin AC et al	11805826
YDR062W	YIL094C	LCB2	LYS12	Affinity Capture-MS	Gavin AC et al	11805826
YDR062W	YJR077C	LCB2	MIR1	Affinity Capture-MS	Gavin AC et al	11805826
YDR062W	YLR180W	LCB2	SAM1	Affinity Capture-MS	Gavin AC et al	11805826
YDR062W	YDR502C	LCB2	SAM2	Affinity Capture-MS	Gavin AC et al	11805826
YDR062W	YHR020W	LCB2	YHR020W	Affinity Capture-MS	Gavin AC et al	11805826
YGL009C	YOL086C	LEU1	ADH1	Affinity Capture-MS	Gavin AC et al	11805826
YJL124C	YNL118C	LSM1	DCP2	Affinity Capture-MS	Gavin AC et al	11805826
YJL124C	YDL160C	LSM1	DHH1	Affinity Capture-MS	Gavin AC et al	11805826
YJL124C	YDR037W	LSM1	KRS1	Affinity Capture-MS	Gavin AC et al	11805826
YJL124C	YBL026W	LSM1	LSM2	Affinity Capture-MS	Gavin AC et al	11805826
YJL124C	YLR438C-A	LSM1	LSM3	Affinity Capture-MS	Gavin AC et al	11805826
YJL124C	YER112W	LSM1	LSM4	Affinity Capture-MS	Gavin AC et al	11805826
YJL124C	YER146W	LSM1	LSM5	Affinity Capture-MS	Gavin AC et al	11805826
YER146W	YJL124C	LSM5	LSM1	Affinity Capture-MS	Gavin AC et al	11805826
YJL124C	YDR378C	LSM1	LSM6	Affinity Capture-MS	Gavin AC et al	11805826
YJL124C	YMR080C	LSM1	NAM7	Affinity Capture-MS	Gavin AC et al	11805826
YJL124C	YCR077C	LSM1	PAT1	Affinity Capture-MS	Gavin AC et al	11805826
YER146W	YBL026W	LSM5	LSM2	Affinity Capture-MS	Gavin AC et al	11805826
YER146W	YCR077C	LSM5	PAT1	Affinity Capture-MS	Gavin AC et al	11805826
YER146W	YPR178W	LSM5	PRP4	Affinity Capture-MS	Gavin AC et al	11805826
YER146W	YBR055C	LSM5	PRP6	Affinity Capture-MS	Gavin AC et al	11805826
YER146W	YKL173W	LSM5	SNU114	Affinity Capture-MS	Gavin AC et al	11805826
YNL147W	YOL139C	LSM7	CDC33	Affinity Capture-MS	Gavin AC et al	11805826
YNL147W	YDL160C	LSM7	DHH1	Affinity Capture-MS	Gavin AC et al	11805826
YNL147W	YPR082C	LSM7	DIB1	Affinity Capture-MS	Gavin AC et al	11805826
YNL147W	YJL124C	LSM7	LSM1	Affinity Capture-MS	Gavin AC et al	11805826
YNL147W	YBL026W	LSM7	LSM2	Affinity Capture-MS	Gavin AC et al	11805826
YNL147W	YER112W	LSM7	LSM4	Affinity Capture-MS	Gavin AC et al	11805826
YNL147W	YDR378C	LSM7	LSM6	Affinity Capture-MS	Gavin AC et al	11805826
YNL147W	YCR077C	LSM7	PAT1	Affinity Capture-MS	Gavin AC et al	11805826
YNL147W	YMR268C	LSM7	PRP24	Affinity Capture-MS	Gavin AC et al	11805826
YNL147W	YPR178W	LSM7	PRP4	Affinity Capture-MS	Gavin AC et al	11805826
YNL147W	YBR055C	LSM7	PRP6	Affinity Capture-MS	Gavin AC et al	11805826
YNL147W	YLR275W	LSM7	SMD2	Affinity Capture-MS	Gavin AC et al	11805826
YNL147W	YKL173W	LSM7	SNU114	Affinity Capture-MS	Gavin AC et al	11805826
YNL147W	YDL098C	LSM7	SNU23	Affinity Capture-MS	Gavin AC et al	11805826
YNL147W	YOR308C	LSM7	SNU66	Affinity Capture-MS	Gavin AC et al	11805826
YNL006W	YHR174W	LST8	ENO2	Affinity Capture-MS	Gavin AC et al	11805826
YNL006W	YCR012W	LST8	PGK1	Affinity Capture-MS	Gavin AC et al	11805826
YAL024C	YHR158C	LTE1	KEL1	Affinity Capture-MS	Gavin AC et al	11805826
YDL087C	YOL139C	LUC7	CDC33	Affinity Capture-MS	Gavin AC et al	11805826
YDL087C	YMR288W	LUC7	HSH155	Affinity Capture-MS	Gavin AC et al	11805826
YDL087C	YHR086W	LUC7	NAM8	Affinity Capture-MS	Gavin AC et al	11805826
YHR086W	YDL087C	NAM8	LUC7	Affinity Capture-MS	Gavin AC et al	11805826
YDL087C	YML046W	LUC7	PRP39	Affinity Capture-MS	Gavin AC et al	11805826
YDL087C	YKL012W	LUC7	PRP40	Affinity Capture-MS	Gavin AC et al	11805826
YDL087C	YDR235W	LUC7	PRP42	Affinity Capture-MS	Gavin AC et al	11805826
YDL087C	YML049C	LUC7	RSE1	Affinity Capture-MS	Gavin AC et al	11805826
YDL087C	YER029C	LUC7	SMB1	Affinity Capture-MS	Gavin AC et al	11805826
YDL087C	YLR275W	LUC7	SMD2	Affinity Capture-MS	Gavin AC et al	11805826
YDL087C	YLR147C	LUC7	SMD3	Affinity Capture-MS	Gavin AC et al	11805826
YDL087C	YPR182W	LUC7	SMX3	Affinity Capture-MS	Gavin AC et al	11805826
YPR182W	YDL087C	SMX3	LUC7	Affinity Capture-MS	Gavin AC et al	11805826
YDL087C	YIL061C	LUC7	SNP1	Affinity Capture-MS	Gavin AC et al	11805826
YIL061C	YDL087C	SNP1	LUC7	Affinity Capture-MS	Gavin AC et al	11805826
YDL087C	YKL173W	LUC7	SNU114	Affinity Capture-MS	Gavin AC et al	11805826
YDL087C	YDR240C	LUC7	SNU56	Affinity Capture-MS	Gavin AC et al	11805826
YDL087C	YGR013W	LUC7	SNU71	Affinity Capture-MS	Gavin AC et al	11805826
YDL087C	YMR125W	LUC7	STO1	Affinity Capture-MS	Gavin AC et al	11805826
YMR125W	YDL087C	STO1	LUC7	Affinity Capture-MS	Gavin AC et al	11805826
YDL087C	YGR162W	LUC7	TIF4631	Affinity Capture-MS	Gavin AC et al	11805826
YDL087C	YLR298C	LUC7	YHC1	Affinity Capture-MS	Gavin AC et al	11805826
YLR298C	YDL087C	YHC1	LUC7	Affinity Capture-MS	Gavin AC et al	11805826
YBR115C	YGL154C	LYS2	LYS5	Affinity Capture-MS	Gavin AC et al	11805826
YPR051W	YEL053C	MAK3	MAK10	Affinity Capture-MS	Gavin AC et al	11805826
YPR051W	YCR020C-A	MAK3	MAK31	Affinity Capture-MS	Gavin AC et al	11805826
YBR142W	YMR012W	MAK5	CLU1	Affinity Capture-MS	Gavin AC et al	11805826
YBR142W	YJL005W	MAK5	CYR1	Affinity Capture-MS	Gavin AC et al	11805826
YBR142W	YMR049C	MAK5	ERB1	Affinity Capture-MS	Gavin AC et al	11805826
YBR142W	YGL195W	MAK5	GCN1	Affinity Capture-MS	Gavin AC et al	11805826
YBR142W	YMR290C	MAK5	HAS1	Affinity Capture-MS	Gavin AC et al	11805826
YBR142W	YPL093W	MAK5	NOG1	Affinity Capture-MS	Gavin AC et al	11805826
YBR142W	YOL041C	MAK5	NOP12	Affinity Capture-MS	Gavin AC et al	11805826
YBR142W	YNL061W	MAK5	NOP2	Affinity Capture-MS	Gavin AC et al	11805826
YNL061W	YBR142W	NOP2	MAK5	Affinity Capture-MS	Gavin AC et al	11805826
YBR142W	YPL043W	MAK5	NOP4	Affinity Capture-MS	Gavin AC et al	11805826
YBR142W	YNL002C	MAK5	RLP7	Affinity Capture-MS	Gavin AC et al	11805826
YBR142W	YDR170C	MAK5	SEC7	Affinity Capture-MS	Gavin AC et al	11805826
YBR142W	YLR398C	MAK5	SKI2	Affinity Capture-MS	Gavin AC et al	11805826
YBR142W	YDR496C	MAK5	PUF6	Affinity Capture-MS	Gavin AC et al	11805826
YBR142W	YGL111W	MAK5	NSA1	Affinity Capture-MS	Gavin AC et al	11805826
YBR142W	YKL014C	MAK5	URB1	Affinity Capture-MS	Gavin AC et al	11805826
YBR142W	YMR163C	MAK5	YMR163C	Affinity Capture-MS	Gavin AC et al	11805826
YBR142W	YOR272W	MAK5	YTM1	Affinity Capture-MS	Gavin AC et al	11805826
YBR299W	YGR292W	MAL32	MAL12	Affinity Capture-MS	Gavin AC et al	11805826
YLR163C	YOL021C	MAS1	DIS3	Affinity Capture-MS	Gavin AC et al	11805826
YLR163C	YBR245C	MAS1	ISW1	Affinity Capture-MS	Gavin AC et al	11805826
YLR163C	YHR024C	MAS1	MAS2	Affinity Capture-MS	Gavin AC et al	11805826
YLR163C	YHR069C	MAS1	RRP4	Affinity Capture-MS	Gavin AC et al	11805826
YLR163C	YLR086W	MAS1	SMC4	Affinity Capture-MS	Gavin AC et al	11805826
YDL056W	YLR182W	MBP1	SWI6	Affinity Capture-MS	Gavin AC et al	11805826
YDL003W	YFL008W	MCD1	SMC1	Affinity Capture-MS	Gavin AC et al	11805826
YDL003W	YJL074C	MCD1	SMC3	Affinity Capture-MS	Gavin AC et al	11805826
YDL003W	YER147C	MCD1	SCC4	Affinity Capture-MS	Gavin AC et al	11805826
YBL023C	YDL171C	MCM2	GLT1	Affinity Capture-MS	Gavin AC et al	11805826
YBL023C	YPL001W	MCM2	HAT1	Affinity Capture-MS	Gavin AC et al	11805826
YGL201C	YLR274W	MCM6	CDC46	Affinity Capture-MS	Gavin AC et al	11805826
YGL201C	YDR427W	MCM6	RPN9	Affinity Capture-MS	Gavin AC et al	11805826
YGL201C	YDL185W	MCM6	TFP1	Affinity Capture-MS	Gavin AC et al	11805826
YAL010C	YPL235W	MDM10	RVB2	Affinity Capture-MS	Gavin AC et al	11805826
YAL010C	YMR203W	MDM10	TOM40	Affinity Capture-MS	Gavin AC et al	11805826
YAL010C	YJL066C	MDM10	MPM1	Affinity Capture-MS	Gavin AC et al	11805826
YDL005C	YNR010W	MED2	CSE2	Affinity Capture-MS	Gavin AC et al	11805826
YDL005C	YOL051W	MED2	GAL11	Affinity Capture-MS	Gavin AC et al	11805826
YDL005C	YPR070W	MED2	MED1	Affinity Capture-MS	Gavin AC et al	11805826
YDL005C	YMR112C	MED2	MED11	Affinity Capture-MS	Gavin AC et al	11805826
YDL005C	YOR174W	MED2	MED4	Affinity Capture-MS	Gavin AC et al	11805826
YDL005C	YHR058C	MED2	MED6	Affinity Capture-MS	Gavin AC et al	11805826
YDL005C	YOL135C	MED2	MED7	Affinity Capture-MS	Gavin AC et al	11805826
YDL005C	YBR193C	MED2	MED8	Affinity Capture-MS	Gavin AC et al	11805826
YDL005C	YGL151W	MED2	NUT1	Affinity Capture-MS	Gavin AC et al	11805826
YDL005C	YPR168W	MED2	NUT2	Affinity Capture-MS	Gavin AC et al	11805826
YDL005C	YGL025C	MED2	PGD1	Affinity Capture-MS	Gavin AC et al	11805826
YDL005C	YLR071C	MED2	RGR1	Affinity Capture-MS	Gavin AC et al	11805826
YDL005C	YBR079C	MED2	RPG1	Affinity Capture-MS	Gavin AC et al	11805826
YDL005C	YER157W	MED2	COG3	Affinity Capture-MS	Gavin AC et al	11805826
YDL005C	YNL236W	MED2	SIN4	Affinity Capture-MS	Gavin AC et al	11805826
YDL005C	YHR041C	MED2	SRB2	Affinity Capture-MS	Gavin AC et al	11805826
YDL005C	YER022W	MED2	SRB4	Affinity Capture-MS	Gavin AC et al	11805826
YDL005C	YGR104C	MED2	SRB5	Affinity Capture-MS	Gavin AC et al	11805826
YDL005C	YBR253W	MED2	SRB6	Affinity Capture-MS	Gavin AC et al	11805826
YDL005C	YCR081W	MED2	SRB8	Affinity Capture-MS	Gavin AC et al	11805826
YDL005C	YDR443C	MED2	SSN2	Affinity Capture-MS	Gavin AC et al	11805826
YDL005C	YNL189W	MED2	SRP1	Affinity Capture-MS	Gavin AC et al	11805826
YDL005C	YBR169C	MED2	SSE2	Affinity Capture-MS	Gavin AC et al	11805826
YDL005C	YPL042C	MED2	SSN3	Affinity Capture-MS	Gavin AC et al	11805826
YDL005C	YML007W	MED2	YAP1	Affinity Capture-MS	Gavin AC et al	11805826
YOL135C	YDR448W	MED7	ADA2	Affinity Capture-MS	Gavin AC et al	11805826
YOL135C	YOL086C	MED7	ADH1	Affinity Capture-MS	Gavin AC et al	11805826
YOL135C	YNR010W	MED7	CSE2	Affinity Capture-MS	Gavin AC et al	11805826
YOL135C	YHR174W	MED7	ENO2	Affinity Capture-MS	Gavin AC et al	11805826
YOL135C	YFR019W	MED7	FAB1	Affinity Capture-MS	Gavin AC et al	11805826
YOL135C	YKL060C	MED7	FBA1	Affinity Capture-MS	Gavin AC et al	11805826
YOL135C	YPR070W	MED7	MED1	Affinity Capture-MS	Gavin AC et al	11805826
YOL135C	YMR112C	MED7	MED11	Affinity Capture-MS	Gavin AC et al	11805826
YOL135C	YOR174W	MED7	MED4	Affinity Capture-MS	Gavin AC et al	11805826
YOL135C	YHR058C	MED7	MED6	Affinity Capture-MS	Gavin AC et al	11805826
YOL135C	YBR193C	MED7	MED8	Affinity Capture-MS	Gavin AC et al	11805826
YOL135C	YGL151W	MED7	NUT1	Affinity Capture-MS	Gavin AC et al	11805826
YOL135C	YCR012W	MED7	PGK1	Affinity Capture-MS	Gavin AC et al	11805826
YOL135C	YLR071C	MED7	RGR1	Affinity Capture-MS	Gavin AC et al	11805826
YOL135C	YNL236W	MED7	SIN4	Affinity Capture-MS	Gavin AC et al	11805826
YOL135C	YHR041C	MED7	SRB2	Affinity Capture-MS	Gavin AC et al	11805826
YOL135C	YER022W	MED7	SRB4	Affinity Capture-MS	Gavin AC et al	11805826
YOL135C	YGR104C	MED7	SRB5	Affinity Capture-MS	Gavin AC et al	11805826
YOL135C	YBR253W	MED7	SRB6	Affinity Capture-MS	Gavin AC et al	11805826
YBR253W	YOL135C	SRB6	MED7	Affinity Capture-MS	Gavin AC et al	11805826
YOL135C	YDR308C	MED7	SRB7	Affinity Capture-MS	Gavin AC et al	11805826
YOL135C	YCR081W	MED7	SRB8	Affinity Capture-MS	Gavin AC et al	11805826
YOL135C	YDR443C	MED7	SSN2	Affinity Capture-MS	Gavin AC et al	11805826
YOL135C	YNL189W	MED7	SRP1	Affinity Capture-MS	Gavin AC et al	11805826
YOL135C	YGL112C	MED7	TAF6	Affinity Capture-MS	Gavin AC et al	11805826
YOL135C	YKR059W	MED7	TIF1	Affinity Capture-MS	Gavin AC et al	11805826
YOL135C	YIL077C	MED7	YIL077C	Affinity Capture-MS	Gavin AC et al	11805826
YMR167W	YNL082W	MLH1	PMS1	Affinity Capture-MS	Gavin AC et al	11805826
YNL082W	YMR167W	PMS1	MLH1	Affinity Capture-MS	Gavin AC et al	11805826
YPL082C	YOL086C	MOT1	ADH1	Affinity Capture-MS	Gavin AC et al	11805826
YPL082C	YGL195W	MOT1	GCN1	Affinity Capture-MS	Gavin AC et al	11805826
YPL082C	YLR044C	MOT1	PDC1	Affinity Capture-MS	Gavin AC et al	11805826
YPL082C	YER148W	MOT1	SPT15	Affinity Capture-MS	Gavin AC et al	11805826
YER148W	YPL082C	SPT15	MOT1	Affinity Capture-MS	Gavin AC et al	11805826
YPL082C	YKR001C	MOT1	VPS1	Affinity Capture-MS	Gavin AC et al	11805826
YPL082C	YLR249W	MOT1	YEF3	Affinity Capture-MS	Gavin AC et al	11805826
YHL004W	YMR186W	MRP4	HSC82	Affinity Capture-MS	Gavin AC et al	11805826
YHL004W	YDR347W	MRP4	MRP1	Affinity Capture-MS	Gavin AC et al	11805826
YHL004W	YGR084C	MRP4	MRP13	Affinity Capture-MS	Gavin AC et al	11805826
YHL004W	YBL090W	MRP4	MRP21	Affinity Capture-MS	Gavin AC et al	11805826
YHL004W	YPL118W	MRP4	MRP51	Affinity Capture-MS	Gavin AC et al	11805826
YHL004W	YDR337W	MRP4	MRPS28	Affinity Capture-MS	Gavin AC et al	11805826
YHL004W	YBR251W	MRP4	MRPS5	Affinity Capture-MS	Gavin AC et al	11805826
YBR251W	YHL004W	MRPS5	MRP4	Affinity Capture-MS	Gavin AC et al	11805826
YHL004W	YBR146W	MRP4	MRPS9	Affinity Capture-MS	Gavin AC et al	11805826
YHL004W	YNL137C	MRP4	NAM9	Affinity Capture-MS	Gavin AC et al	11805826
YHL004W	YOR158W	MRP4	PET123	Affinity Capture-MS	Gavin AC et al	11805826
YHL004W	YDR041W	MRP4	RSM10	Affinity Capture-MS	Gavin AC et al	11805826
YHL004W	YNR037C	MRP4	RSM19	Affinity Capture-MS	Gavin AC et al	11805826
YHL004W	YKL155C	MRP4	RSM22	Affinity Capture-MS	Gavin AC et al	11805826
YHL004W	YGL129C	MRP4	RSM23	Affinity Capture-MS	Gavin AC et al	11805826
YHL004W	YIL093C	MRP4	RSM25	Affinity Capture-MS	Gavin AC et al	11805826
YHL004W	YJR101W	MRP4	RSM26	Affinity Capture-MS	Gavin AC et al	11805826
YHL004W	YGR215W	MRP4	RSM27	Affinity Capture-MS	Gavin AC et al	11805826
YHL004W	YJR113C	MRP4	RSM7	Affinity Capture-MS	Gavin AC et al	11805826
YHL004W	YDR036C	MRP4	EHD3	Affinity Capture-MS	Gavin AC et al	11805826
YDR036C	YHL004W	EHD3	MRP4	Affinity Capture-MS	Gavin AC et al	11805826
YHL004W	YMR158W	MRP4	MRPS8	Affinity Capture-MS	Gavin AC et al	11805826
YHL004W	YMR188C	MRP4	MRPS17	Affinity Capture-MS	Gavin AC et al	11805826
YHL004W	YNL306W	MRP4	MRPS18	Affinity Capture-MS	Gavin AC et al	11805826
YHL004W	YOR243C	MRP4	PUS7	Affinity Capture-MS	Gavin AC et al	11805826
YNL284C	YDL145C	MRPL10	COP1	Affinity Capture-MS	Gavin AC et al	11805826
YNL284C	YPL204W	MRPL10	HRR25	Affinity Capture-MS	Gavin AC et al	11805826
YNL284C	YCR046C	MRPL10	IMG1	Affinity Capture-MS	Gavin AC et al	11805826
YNL284C	YCR071C	MRPL10	IMG2	Affinity Capture-MS	Gavin AC et al	11805826
YNL284C	YDR296W	MRPL10	MHR1	Affinity Capture-MS	Gavin AC et al	11805826
YNL284C	YNL005C	MRPL10	MRP7	Affinity Capture-MS	Gavin AC et al	11805826
YNL284C	YBL038W	MRPL10	MRPL16	Affinity Capture-MS	Gavin AC et al	11805826
YBL038W	YNL284C	MRPL16	MRPL10	Affinity Capture-MS	Gavin AC et al	11805826
YNL284C	YNL252C	MRPL10	MRPL17	Affinity Capture-MS	Gavin AC et al	11805826
YNL284C	YOR150W	MRPL10	MRPL23	Affinity Capture-MS	Gavin AC et al	11805826
YNL284C	YMR193W	MRPL10	MRPL24	Affinity Capture-MS	Gavin AC et al	11805826
YNL284C	YBR282W	MRPL10	MRPL27	Affinity Capture-MS	Gavin AC et al	11805826
YNL284C	YDR462W	MRPL10	MRPL28	Affinity Capture-MS	Gavin AC et al	11805826
YNL284C	YMR024W	MRPL10	MRPL3	Affinity Capture-MS	Gavin AC et al	11805826
YNL284C	YDR322W	MRPL10	MRPL35	Affinity Capture-MS	Gavin AC et al	11805826
YNL284C	YBR122C	MRPL10	MRPL36	Affinity Capture-MS	Gavin AC et al	11805826
YNL284C	YML009C	MRPL10	MRPL39	Affinity Capture-MS	Gavin AC et al	11805826
YNL284C	YLR439W	MRPL10	MRPL4	Affinity Capture-MS	Gavin AC et al	11805826
YNL284C	YMR225C	MRPL10	MRPL44	Affinity Capture-MS	Gavin AC et al	11805826
YNL284C	YHR147C	MRPL10	MRPL6	Affinity Capture-MS	Gavin AC et al	11805826
YNL284C	YDR237W	MRPL10	MRPL7	Affinity Capture-MS	Gavin AC et al	11805826
YNL284C	YOR201C	MRPL10	PET56	Affinity Capture-MS	Gavin AC et al	11805826
YNL284C	YFR051C	MRPL10	RET2	Affinity Capture-MS	Gavin AC et al	11805826
YNL284C	YDR238C	MRPL10	SEC26	Affinity Capture-MS	Gavin AC et al	11805826
YNL284C	YGL137W	MRPL10	SEC27	Affinity Capture-MS	Gavin AC et al	11805826
YNL284C	YBL004W	MRPL10	UTP20	Affinity Capture-MS	Gavin AC et al	11805826
YNL284C	YDR116C	MRPL10	MRPL1	Affinity Capture-MS	Gavin AC et al	11805826
YNL284C	YER006W	MRPL10	NUG1	Affinity Capture-MS	Gavin AC et al	11805826
YBL038W	YER155C	MRPL16	BEM2	Affinity Capture-MS	Gavin AC et al	11805826
YBL038W	YCL014W	MRPL16	BUD3	Affinity Capture-MS	Gavin AC et al	11805826
YBL038W	YJL005W	MRPL16	CYR1	Affinity Capture-MS	Gavin AC et al	11805826
YBL038W	YJR138W	MRPL16	IML1	Affinity Capture-MS	Gavin AC et al	11805826
YBL038W	YNL005C	MRPL16	MRP7	Affinity Capture-MS	Gavin AC et al	11805826
YBL038W	YKR085C	MRPL16	MRPL20	Affinity Capture-MS	Gavin AC et al	11805826
YBL038W	YOR150W	MRPL16	MRPL23	Affinity Capture-MS	Gavin AC et al	11805826
YBL038W	YDR462W	MRPL16	MRPL28	Affinity Capture-MS	Gavin AC et al	11805826
YBL038W	YMR024W	MRPL16	MRPL3	Affinity Capture-MS	Gavin AC et al	11805826
YBL038W	YDR322W	MRPL16	MRPL35	Affinity Capture-MS	Gavin AC et al	11805826
YBL038W	YLR439W	MRPL16	MRPL4	Affinity Capture-MS	Gavin AC et al	11805826
YBL038W	YDR237W	MRPL16	MRPL7	Affinity Capture-MS	Gavin AC et al	11805826
YBL038W	YJL063C	MRPL16	MRPL8	Affinity Capture-MS	Gavin AC et al	11805826
YBL038W	YDR164C	MRPL16	SEC1	Affinity Capture-MS	Gavin AC et al	11805826
YBL038W	YOR290C	MRPL16	SNF2	Affinity Capture-MS	Gavin AC et al	11805826
YBL038W	YJL176C	MRPL16	SWI3	Affinity Capture-MS	Gavin AC et al	11805826
YBL038W	YLR189C	MRPL16	ATG26	Affinity Capture-MS	Gavin AC et al	11805826
YBL038W	YBL004W	MRPL16	UTP20	Affinity Capture-MS	Gavin AC et al	11805826
YBL038W	YML025C	MRPL16	YML6	Affinity Capture-MS	Gavin AC et al	11805826
YBL038W	YPR100W	MRPL16	MRPL51	Affinity Capture-MS	Gavin AC et al	11805826
YNL185C	YDR296W	MRPL19	MHR1	Affinity Capture-MS	Gavin AC et al	11805826
YNL185C	YDR405W	MRPL19	MRP20	Affinity Capture-MS	Gavin AC et al	11805826
YNL185C	YNL005C	MRPL19	MRP7	Affinity Capture-MS	Gavin AC et al	11805826
YNL185C	YMR024W	MRPL19	MRPL3	Affinity Capture-MS	Gavin AC et al	11805826
YNL185C	YDR322W	MRPL19	MRPL35	Affinity Capture-MS	Gavin AC et al	11805826
YNL185C	YLR439W	MRPL19	MRPL4	Affinity Capture-MS	Gavin AC et al	11805826
YNL185C	YDR237W	MRPL19	MRPL7	Affinity Capture-MS	Gavin AC et al	11805826
YNL185C	YDR116C	MRPL19	MRPL1	Affinity Capture-MS	Gavin AC et al	11805826
YNL185C	YML025C	MRPL19	YML6	Affinity Capture-MS	Gavin AC et al	11805826
YGR220C	YCL014W	MRPL9	BUD3	Affinity Capture-MS	Gavin AC et al	11805826
YGR220C	YCR046C	MRPL9	IMG1	Affinity Capture-MS	Gavin AC et al	11805826
YGR220C	YCR071C	MRPL9	IMG2	Affinity Capture-MS	Gavin AC et al	11805826
YGR220C	YDR296W	MRPL9	MHR1	Affinity Capture-MS	Gavin AC et al	11805826
YGR220C	YDR405W	MRPL9	MRP20	Affinity Capture-MS	Gavin AC et al	11805826
YGR220C	YKL167C	MRPL9	MRP49	Affinity Capture-MS	Gavin AC et al	11805826
YGR220C	YNL005C	MRPL9	MRP7	Affinity Capture-MS	Gavin AC et al	11805826
YGR220C	YKR006C	MRPL9	MRPL13	Affinity Capture-MS	Gavin AC et al	11805826
YGR220C	YKR085C	MRPL9	MRPL20	Affinity Capture-MS	Gavin AC et al	11805826
YGR220C	YMR193W	MRPL9	MRPL24	Affinity Capture-MS	Gavin AC et al	11805826
YGR220C	YGR076C	MRPL9	MRPL25	Affinity Capture-MS	Gavin AC et al	11805826
YGR220C	YDR462W	MRPL9	MRPL28	Affinity Capture-MS	Gavin AC et al	11805826
YGR220C	YDR322W	MRPL9	MRPL35	Affinity Capture-MS	Gavin AC et al	11805826
YGR220C	YBR122C	MRPL9	MRPL36	Affinity Capture-MS	Gavin AC et al	11805826
YGR220C	YML009C	MRPL9	MRPL39	Affinity Capture-MS	Gavin AC et al	11805826
YGR220C	YLR439W	MRPL9	MRPL4	Affinity Capture-MS	Gavin AC et al	11805826
YGR220C	YMR225C	MRPL9	MRPL44	Affinity Capture-MS	Gavin AC et al	11805826
YGR220C	YDR237W	MRPL9	MRPL7	Affinity Capture-MS	Gavin AC et al	11805826
YGR220C	YJL063C	MRPL9	MRPL8	Affinity Capture-MS	Gavin AC et al	11805826
YGR220C	YGL120C	MRPL9	PRP43	Affinity Capture-MS	Gavin AC et al	11805826
YGR220C	YLR371W	MRPL9	ROM2	Affinity Capture-MS	Gavin AC et al	11805826
YGR220C	YNL236W	MRPL9	SIN4	Affinity Capture-MS	Gavin AC et al	11805826
YGR220C	YBR198C	MRPL9	TAF5	Affinity Capture-MS	Gavin AC et al	11805826
YGR220C	YLR189C	MRPL9	ATG26	Affinity Capture-MS	Gavin AC et al	11805826
YGR220C	YBL004W	MRPL9	UTP20	Affinity Capture-MS	Gavin AC et al	11805826
YGR220C	YCR030C	MRPL9	SYP1	Affinity Capture-MS	Gavin AC et al	11805826
YGR220C	YDR115W	MRPL9	YDR115W	Affinity Capture-MS	Gavin AC et al	11805826
YGR220C	YDR116C	MRPL9	MRPL1	Affinity Capture-MS	Gavin AC et al	11805826
YGR220C	YER006W	MRPL9	NUG1	Affinity Capture-MS	Gavin AC et al	11805826
YGR220C	YGL064C	MRPL9	MRH4	Affinity Capture-MS	Gavin AC et al	11805826
YGR220C	YML025C	MRPL9	YML6	Affinity Capture-MS	Gavin AC et al	11805826
YGR220C	YPL183W-A	MRPL9	GON5	Affinity Capture-MS	Gavin AC et al	11805826
YBR251W	YER155C	MRPS5	BEM2	Affinity Capture-MS	Gavin AC et al	11805826
YBR251W	YMR128W	MRPS5	ECM16	Affinity Capture-MS	Gavin AC et al	11805826
YBR251W	YHR059W	MRPS5	FYV4	Affinity Capture-MS	Gavin AC et al	11805826
YBR251W	YDR347W	MRPS5	MRP1	Affinity Capture-MS	Gavin AC et al	11805826
YBR251W	YDL045W-A	MRPS5	MRP10	Affinity Capture-MS	Gavin AC et al	11805826
YBR251W	YGR084C	MRPS5	MRP13	Affinity Capture-MS	Gavin AC et al	11805826
YBR251W	YKL003C	MRPS5	MRP17	Affinity Capture-MS	Gavin AC et al	11805826
YBR251W	YBL090W	MRPS5	MRP21	Affinity Capture-MS	Gavin AC et al	11805826
YBR251W	YPL118W	MRPS5	MRP51	Affinity Capture-MS	Gavin AC et al	11805826
YBR251W	YDR337W	MRPS5	MRPS28	Affinity Capture-MS	Gavin AC et al	11805826
YBR251W	YBR146W	MRPS5	MRPS9	Affinity Capture-MS	Gavin AC et al	11805826
YBR251W	YNL137C	MRPS5	NAM9	Affinity Capture-MS	Gavin AC et al	11805826
YBR251W	YGR170W	MRPS5	PSD2	Affinity Capture-MS	Gavin AC et al	11805826
YBR251W	YDR041W	MRPS5	RSM10	Affinity Capture-MS	Gavin AC et al	11805826
YBR251W	YKL155C	MRPS5	RSM22	Affinity Capture-MS	Gavin AC et al	11805826
YBR251W	YGL129C	MRPS5	RSM23	Affinity Capture-MS	Gavin AC et al	11805826
YBR251W	YDR175C	MRPS5	RSM24	Affinity Capture-MS	Gavin AC et al	11805826
YBR251W	YIL093C	MRPS5	RSM25	Affinity Capture-MS	Gavin AC et al	11805826
YBR251W	YJR101W	MRPS5	RSM26	Affinity Capture-MS	Gavin AC et al	11805826
YBR251W	YGR215W	MRPS5	RSM27	Affinity Capture-MS	Gavin AC et al	11805826
YBR251W	YJR113C	MRPS5	RSM7	Affinity Capture-MS	Gavin AC et al	11805826
YBR251W	YGR162W	MRPS5	TIF4631	Affinity Capture-MS	Gavin AC et al	11805826
YBR251W	YOL115W	MRPS5	TRF4	Affinity Capture-MS	Gavin AC et al	11805826
YBR251W	YNL186W	MRPS5	UBP10	Affinity Capture-MS	Gavin AC et al	11805826
YBR251W	YBL004W	MRPS5	UTP20	Affinity Capture-MS	Gavin AC et al	11805826
YBR251W	YDR036C	MRPS5	EHD3	Affinity Capture-MS	Gavin AC et al	11805826
YBR251W	YGR090W	MRPS5	UTP22	Affinity Capture-MS	Gavin AC et al	11805826
YBR251W	YGR150C	MRPS5	YGR150C	Affinity Capture-MS	Gavin AC et al	11805826
YBR251W	YHR197W	MRPS5	RIX1	Affinity Capture-MS	Gavin AC et al	11805826
YBR251W	YNL306W	MRPS5	MRPS18	Affinity Capture-MS	Gavin AC et al	11805826
YBR251W	YOR205C	MRPS5	FMP38	Affinity Capture-MS	Gavin AC et al	11805826
YBR251W	YOR243C	MRPS5	PUS7	Affinity Capture-MS	Gavin AC et al	11805826
YBR251W	YPL013C	MRPS5	MRPS16	Affinity Capture-MS	Gavin AC et al	11805826
YOL090W	YNL021W	MSH2	HDA1	Affinity Capture-MS	Gavin AC et al	11805826
YOL090W	YMR186W	MSH2	HSC82	Affinity Capture-MS	Gavin AC et al	11805826
YOL090W	YPR179C	MSH2	HDA3	Affinity Capture-MS	Gavin AC et al	11805826
YOL090W	YDR295C	MSH2	HDA2	Affinity Capture-MS	Gavin AC et al	11805826
YOL090W	YOR323C	MSH2	PRO2	Affinity Capture-MS	Gavin AC et al	11805826
YOL090W	YFR037C	MSH2	RSC8	Affinity Capture-MS	Gavin AC et al	11805826
YOL090W	YJL138C	MSH2	TIF2	Affinity Capture-MS	Gavin AC et al	11805826
YOL090W	YBR025C	MSH2	YBR025C	Affinity Capture-MS	Gavin AC et al	11805826
YDR097C	YDR499W	MSH6	LCD1	Affinity Capture-MS	Gavin AC et al	11805826
YDR097C	YBR136W	MSH6	MEC1	Affinity Capture-MS	Gavin AC et al	11805826
YDR097C	YJR144W	MSH6	MGM101	Affinity Capture-MS	Gavin AC et al	11805826
YDR097C	YIR002C	MSH6	MPH1	Affinity Capture-MS	Gavin AC et al	11805826
YDR097C	YOL090W	MSH6	MSH2	Affinity Capture-MS	Gavin AC et al	11805826
YDR097C	YCR092C	MSH6	MSH3	Affinity Capture-MS	Gavin AC et al	11805826
YDR097C	YBR114W	MSH6	RAD16	Affinity Capture-MS	Gavin AC et al	11805826
YDR097C	YML032C	MSH6	RAD52	Affinity Capture-MS	Gavin AC et al	11805826
YDR097C	YAR007C	MSH6	RFA1	Affinity Capture-MS	Gavin AC et al	11805826
YAR007C	YDR097C	RFA1	MSH6	Affinity Capture-MS	Gavin AC et al	11805826
YDR097C	YNL312W	MSH6	RFA2	Affinity Capture-MS	Gavin AC et al	11805826
YDR097C	YJL173C	MSH6	RFA3	Affinity Capture-MS	Gavin AC et al	11805826
YDR097C	YCR028C-A	MSH6	RIM1	Affinity Capture-MS	Gavin AC et al	11805826
YDR097C	YFR037C	MSH6	RSC8	Affinity Capture-MS	Gavin AC et al	11805826
YDR097C	YPL235W	MSH6	RVB2	Affinity Capture-MS	Gavin AC et al	11805826
YDR097C	YMR190C	MSH6	SGS1	Affinity Capture-MS	Gavin AC et al	11805826
YDR097C	YLR234W	MSH6	TOP3	Affinity Capture-MS	Gavin AC et al	11805826
YDR097C	YKR001C	MSH6	VPS1	Affinity Capture-MS	Gavin AC et al	11805826
YDR097C	YDL156W	MSH6	YDL156W	Affinity Capture-MS	Gavin AC et al	11805826
YDR097C	YDL225W	MSH6	SHS1	Affinity Capture-MS	Gavin AC et al	11805826
YOR160W	YNR007C	MTR10	ATG3	Affinity Capture-MS	Gavin AC et al	11805826
YOR160W	YOL004W	MTR10	SIN3	Affinity Capture-MS	Gavin AC et al	11805826
YJL050W	YGL195W	MTR4	GCN1	Affinity Capture-MS	Gavin AC et al	11805826
YJL050W	YPL190C	MTR4	NAB3	Affinity Capture-MS	Gavin AC et al	11805826
YBR119W	YPL178W	MUD1	CBC2	Affinity Capture-MS	Gavin AC et al	11805826
YBR119W	YML046W	MUD1	PRP39	Affinity Capture-MS	Gavin AC et al	11805826
YBR119W	YKL012W	MUD1	PRP40	Affinity Capture-MS	Gavin AC et al	11805826
YBR119W	YDR235W	MUD1	PRP42	Affinity Capture-MS	Gavin AC et al	11805826
YBR119W	YIL061C	MUD1	SNP1	Affinity Capture-MS	Gavin AC et al	11805826
YBR119W	YDR240C	MUD1	SNU56	Affinity Capture-MS	Gavin AC et al	11805826
YBR119W	YGR013W	MUD1	SNU71	Affinity Capture-MS	Gavin AC et al	11805826
YBR119W	YMR125W	MUD1	STO1	Affinity Capture-MS	Gavin AC et al	11805826
YMR125W	YBR119W	STO1	MUD1	Affinity Capture-MS	Gavin AC et al	11805826
YBR057C	YGL036W	MUM2	YGL036W	Affinity Capture-MS	Gavin AC et al	11805826
YBR057C	YKR031C	MUM2	SPO14	Affinity Capture-MS	Gavin AC et al	11805826
YHR023W	YFL039C	MYO1	ACT1	Affinity Capture-MS	Gavin AC et al	11805826
YHR023W	YGL106W	MYO1	MLC1	Affinity Capture-MS	Gavin AC et al	11805826
YHR023W	YPR188C	MYO1	MLC2	Affinity Capture-MS	Gavin AC et al	11805826
YHR023W	YOR326W	MYO1	MYO2	Affinity Capture-MS	Gavin AC et al	11805826
YHR023W	YAL029C	MYO1	MYO4	Affinity Capture-MS	Gavin AC et al	11805826
YOR326W	YBR109C	MYO2	CMD1	Affinity Capture-MS	Gavin AC et al	11805826
YOR326W	YOL145C	MYO2	CTR9	Affinity Capture-MS	Gavin AC et al	11805826
YOR326W	YGL195W	MYO2	GCN1	Affinity Capture-MS	Gavin AC et al	11805826
YOR326W	YIL070C	MYO2	MAM33	Affinity Capture-MS	Gavin AC et al	11805826
YOR326W	YGL106W	MYO2	MLC1	Affinity Capture-MS	Gavin AC et al	11805826
YOR326W	YJR132W	MYO2	NMD5	Affinity Capture-MS	Gavin AC et al	11805826
YOR326W	YDL111C	MYO2	RRP42	Affinity Capture-MS	Gavin AC et al	11805826
YOR326W	YGR095C	MYO2	RRP46	Affinity Capture-MS	Gavin AC et al	11805826
YOR326W	YOR001W	MYO2	RRP6	Affinity Capture-MS	Gavin AC et al	11805826
YOR326W	YLR180W	MYO2	SAM1	Affinity Capture-MS	Gavin AC et al	11805826
YOR326W	YOR035C	MYO2	SHE4	Affinity Capture-MS	Gavin AC et al	11805826
YOR326W	YGR195W	MYO2	SKI6	Affinity Capture-MS	Gavin AC et al	11805826
YAL029C	YFL039C	MYO4	ACT1	Affinity Capture-MS	Gavin AC et al	11805826
YAL029C	YOL086C	MYO4	ADH1	Affinity Capture-MS	Gavin AC et al	11805826
YAL029C	YGL195W	MYO4	GCN1	Affinity Capture-MS	Gavin AC et al	11805826
YAL029C	YMR186W	MYO4	HSC82	Affinity Capture-MS	Gavin AC et al	11805826
YAL029C	YER110C	MYO4	KAP123	Affinity Capture-MS	Gavin AC et al	11805826
YAL029C	YGL106W	MYO4	MLC1	Affinity Capture-MS	Gavin AC et al	11805826
YAL029C	YMR309C	MYO4	NIP1	Affinity Capture-MS	Gavin AC et al	11805826
YAL029C	YKL130C	MYO4	SHE2	Affinity Capture-MS	Gavin AC et al	11805826
YAL029C	YBR130C	MYO4	SHE3	Affinity Capture-MS	Gavin AC et al	11805826
YBR130C	YAL029C	SHE3	MYO4	Affinity Capture-MS	Gavin AC et al	11805826
YAL029C	YDR101C	MYO4	ARX1	Affinity Capture-MS	Gavin AC et al	11805826
YAL029C	YLR249W	MYO4	YEF3	Affinity Capture-MS	Gavin AC et al	11805826
YHR086W	YBR119W	NAM8	MUD1	Affinity Capture-MS	Gavin AC et al	11805826
YHR086W	YDR432W	NAM8	NPL3	Affinity Capture-MS	Gavin AC et al	11805826
YHR086W	YDL043C	NAM8	PRP11	Affinity Capture-MS	Gavin AC et al	11805826
YHR086W	YML046W	NAM8	PRP39	Affinity Capture-MS	Gavin AC et al	11805826
YHR086W	YKL012W	NAM8	PRP40	Affinity Capture-MS	Gavin AC et al	11805826
YHR086W	YDR235W	NAM8	PRP42	Affinity Capture-MS	Gavin AC et al	11805826
YHR086W	YER029C	NAM8	SMB1	Affinity Capture-MS	Gavin AC et al	11805826
YHR086W	YLR275W	NAM8	SMD2	Affinity Capture-MS	Gavin AC et al	11805826
YHR086W	YLR147C	NAM8	SMD3	Affinity Capture-MS	Gavin AC et al	11805826
YHR086W	YIL061C	NAM8	SNP1	Affinity Capture-MS	Gavin AC et al	11805826
YIL061C	YHR086W	SNP1	NAM8	Affinity Capture-MS	Gavin AC et al	11805826
YHR086W	YKL173W	NAM8	SNU114	Affinity Capture-MS	Gavin AC et al	11805826
YHR086W	YDR240C	NAM8	SNU56	Affinity Capture-MS	Gavin AC et al	11805826
YHR086W	YGR013W	NAM8	SNU71	Affinity Capture-MS	Gavin AC et al	11805826
YHR086W	YMR125W	NAM8	STO1	Affinity Capture-MS	Gavin AC et al	11805826
YHR086W	YGL049C	NAM8	TIF4632	Affinity Capture-MS	Gavin AC et al	11805826
YHR086W	YLR249W	NAM8	YEF3	Affinity Capture-MS	Gavin AC et al	11805826
YHR086W	YLR298C	NAM8	YHC1	Affinity Capture-MS	Gavin AC et al	11805826
YLR298C	YHR086W	YHC1	NAM8	Affinity Capture-MS	Gavin AC et al	11805826
YKR048C	YDR507C	NAP1	GIN4	Affinity Capture-MS	Gavin AC et al	11805826
YKR048C	YOL012C	NAP1	HTZ1	Affinity Capture-MS	Gavin AC et al	11805826
YKR048C	YGL241W	NAP1	KAP114	Affinity Capture-MS	Gavin AC et al	11805826
YKR048C	YCL024W	NAP1	KCC4	Affinity Capture-MS	Gavin AC et al	11805826
YKR048C	YIL094C	NAP1	LYS12	Affinity Capture-MS	Gavin AC et al	11805826
YKR048C	YJR045C	NAP1	SSC1	Affinity Capture-MS	Gavin AC et al	11805826
YKR048C	YNL078W	NAP1	NIS1	Affinity Capture-MS	Gavin AC et al	11805826
YKR048C	YOL070C	NAP1	YOL070C	Affinity Capture-MS	Gavin AC et al	11805826
YKR048C	YDR381W	NAP1	YRA1	Affinity Capture-MS	Gavin AC et al	11805826
YDL040C	YMR116C	NAT1	ASC1	Affinity Capture-MS	Gavin AC et al	11805826
YGL091C	YIL129C	NBP35	TAO3	Affinity Capture-MS	Gavin AC et al	11805826
YBL024W	YBR084W	NCL1	MIS1	Affinity Capture-MS	Gavin AC et al	11805826
YBL024W	YNL284C	NCL1	MRPL10	Affinity Capture-MS	Gavin AC et al	11805826
YBL024W	YDR382W	NCL1	RPP2B	Affinity Capture-MS	Gavin AC et al	11805826
YDL002C	YFL039C	NHP10	ACT1	Affinity Capture-MS	Gavin AC et al	11805826
YDL002C	YJL081C	NHP10	ARP4	Affinity Capture-MS	Gavin AC et al	11805826
YDL002C	YOR141C	NHP10	ARP8	Affinity Capture-MS	Gavin AC et al	11805826
YDL002C	YGL150C	NHP10	INO80	Affinity Capture-MS	Gavin AC et al	11805826
YDL002C	YBR245C	NHP10	ISW1	Affinity Capture-MS	Gavin AC et al	11805826
YDL002C	YOR304W	NHP10	ISW2	Affinity Capture-MS	Gavin AC et al	11805826
YDL002C	YGL133W	NHP10	ITC1	Affinity Capture-MS	Gavin AC et al	11805826
YDL002C	YLR357W	NHP10	RSC2	Affinity Capture-MS	Gavin AC et al	11805826
YDL002C	YFR037C	NHP10	RSC8	Affinity Capture-MS	Gavin AC et al	11805826
YDL002C	YPL235W	NHP10	RVB2	Affinity Capture-MS	Gavin AC et al	11805826
YDL002C	YKR001C	NHP10	VPS1	Affinity Capture-MS	Gavin AC et al	11805826
YDL002C	YER092W	NHP10	IES5	Affinity Capture-MS	Gavin AC et al	11805826
YDL002C	YFL013C	NHP10	IES1	Affinity Capture-MS	Gavin AC et al	11805826
YDL208W	YBL074C	NHP2	AAR2	Affinity Capture-MS	Gavin AC et al	11805826
YDL208W	YLR175W	NHP2	CBF5	Affinity Capture-MS	Gavin AC et al	11805826
YDL208W	YMR049C	NHP2	ERB1	Affinity Capture-MS	Gavin AC et al	11805826
YDL208W	YMR290C	NHP2	HAS1	Affinity Capture-MS	Gavin AC et al	11805826
YDL208W	YDL014W	NHP2	NOP1	Affinity Capture-MS	Gavin AC et al	11805826
YDL208W	YPR178W	NHP2	PRP4	Affinity Capture-MS	Gavin AC et al	11805826
YDL208W	YER029C	NHP2	SMB1	Affinity Capture-MS	Gavin AC et al	11805826
YDL208W	YKL173W	NHP2	SNU114	Affinity Capture-MS	Gavin AC et al	11805826
YDL208W	YOR308C	NHP2	SNU66	Affinity Capture-MS	Gavin AC et al	11805826
YDL208W	YCL037C	NHP2	SRO9	Affinity Capture-MS	Gavin AC et al	11805826
YDL208W	YJL109C	NHP2	UTP10	Affinity Capture-MS	Gavin AC et al	11805826
YDL208W	YKL014C	NHP2	URB1	Affinity Capture-MS	Gavin AC et al	11805826
YDL208W	YLR409C	NHP2	UTP21	Affinity Capture-MS	Gavin AC et al	11805826
YDL208W	YMR310C	NHP2	YMR310C	Affinity Capture-MS	Gavin AC et al	11805826
YDL208W	YOR206W	NHP2	NOC2	Affinity Capture-MS	Gavin AC et al	11805826
YBR089C-A	YFR013W	NHP6B	IOC3	Affinity Capture-MS	Gavin AC et al	11805826
YBR089C-A	YBR245C	NHP6B	ISW1	Affinity Capture-MS	Gavin AC et al	11805826
YBR089C-A	YOR304W	NHP6B	ISW2	Affinity Capture-MS	Gavin AC et al	11805826
YBR089C-A	YGL133W	NHP6B	ITC1	Affinity Capture-MS	Gavin AC et al	11805826
YBR089C-A	YPL082C	NHP6B	MOT1	Affinity Capture-MS	Gavin AC et al	11805826
YBR089C-A	YAR007C	NHP6B	RFA1	Affinity Capture-MS	Gavin AC et al	11805826
YBR089C-A	YJL026W	NHP6B	RNR2	Affinity Capture-MS	Gavin AC et al	11805826
YBR089C-A	YNR003C	NHP6B	RPC34	Affinity Capture-MS	Gavin AC et al	11805826
YBR089C-A	YOR116C	NHP6B	RPO31	Affinity Capture-MS	Gavin AC et al	11805826
YBR089C-A	YFR037C	NHP6B	RSC8	Affinity Capture-MS	Gavin AC et al	11805826
YBR089C-A	YPL235W	NHP6B	RVB2	Affinity Capture-MS	Gavin AC et al	11805826
YBR089C-A	YLR321C	NHP6B	SFH1	Affinity Capture-MS	Gavin AC et al	11805826
YBR089C-A	YIL126W	NHP6B	STH1	Affinity Capture-MS	Gavin AC et al	11805826
YBR089C-A	YMR125W	NHP6B	STO1	Affinity Capture-MS	Gavin AC et al	11805826
YBR089C-A	YOR110W	NHP6B	TFC7	Affinity Capture-MS	Gavin AC et al	11805826
YBR089C-A	YKR001C	NHP6B	VPS1	Affinity Capture-MS	Gavin AC et al	11805826
YBR089C-A	YLR033W	NHP6B	RSC58	Affinity Capture-MS	Gavin AC et al	11805826
YHR170W	YGR155W	NMD3	CYS4	Affinity Capture-MS	Gavin AC et al	11805826
YHR170W	YBR267W	NMD3	REI1	Affinity Capture-MS	Gavin AC et al	11805826
YHR170W	YDR101C	NMD3	ARX1	Affinity Capture-MS	Gavin AC et al	11805826
YFR021W	YOL086C	ATG18	ADH1	Affinity Capture-MS	Gavin AC et al	11805826
YFR021W	YNL242W	ATG18	ATG2	Affinity Capture-MS	Gavin AC et al	11805826
YNL061W	YER155C	NOP2	BEM2	Affinity Capture-MS	Gavin AC et al	11805826
YNL061W	YPL217C	NOP2	BMS1	Affinity Capture-MS	Gavin AC et al	11805826
YNL061W	YPR016C	NOP2	TIF6	Affinity Capture-MS	Gavin AC et al	11805826
YNL061W	YDL031W	NOP2	DBP10	Affinity Capture-MS	Gavin AC et al	11805826
YNL061W	YLL008W	NOP2	DRS1	Affinity Capture-MS	Gavin AC et al	11805826
YNL061W	YLR449W	NOP2	FPR4	Affinity Capture-MS	Gavin AC et al	11805826
YNL061W	YMR290C	NOP2	HAS1	Affinity Capture-MS	Gavin AC et al	11805826
YNL061W	YFR001W	NOP2	LOC1	Affinity Capture-MS	Gavin AC et al	11805826
YNL061W	YKL009W	NOP2	MRT4	Affinity Capture-MS	Gavin AC et al	11805826
YNL061W	YPL211W	NOP2	NIP7	Affinity Capture-MS	Gavin AC et al	11805826
YNL061W	YPL093W	NOP2	NOG1	Affinity Capture-MS	Gavin AC et al	11805826
YNL061W	YDL014W	NOP2	NOP1	Affinity Capture-MS	Gavin AC et al	11805826
YNL061W	YHR088W	NOP2	RPF1	Affinity Capture-MS	Gavin AC et al	11805826
YNL061W	YDR087C	NOP2	RRP1	Affinity Capture-MS	Gavin AC et al	11805826
YNL061W	YFL002C	NOP2	SPB4	Affinity Capture-MS	Gavin AC et al	11805826
YNL061W	YDR060W	NOP2	MAK21	Affinity Capture-MS	Gavin AC et al	11805826
YNL061W	YDR496C	NOP2	PUF6	Affinity Capture-MS	Gavin AC et al	11805826
YNL061W	YER006W	NOP2	NUG1	Affinity Capture-MS	Gavin AC et al	11805826
YNL061W	YGR090W	NOP2	UTP22	Affinity Capture-MS	Gavin AC et al	11805826
YNL061W	YHR052W	NOP2	CIC1	Affinity Capture-MS	Gavin AC et al	11805826
YNL061W	YKL014C	NOP2	URB1	Affinity Capture-MS	Gavin AC et al	11805826
YNL061W	YLR009W	NOP2	RLP24	Affinity Capture-MS	Gavin AC et al	11805826
YNL061W	YOR227W	NOP2	YOR227W	Affinity Capture-MS	Gavin AC et al	11805826
YNL061W	YOR272W	NOP2	YTM1	Affinity Capture-MS	Gavin AC et al	11805826
YPL043W	YOL077C	NOP4	BRX1	Affinity Capture-MS	Gavin AC et al	11805826
YPL043W	YLR276C	NOP4	DBP9	Affinity Capture-MS	Gavin AC et al	11805826
YPL043W	YLL008W	NOP4	DRS1	Affinity Capture-MS	Gavin AC et al	11805826
YPL043W	YMR049C	NOP4	ERB1	Affinity Capture-MS	Gavin AC et al	11805826
YPL043W	YMR290C	NOP4	HAS1	Affinity Capture-MS	Gavin AC et al	11805826
YPL043W	YNL132W	NOP4	KRE33	Affinity Capture-MS	Gavin AC et al	11805826
YPL043W	YPL093W	NOP4	NOG1	Affinity Capture-MS	Gavin AC et al	11805826
YPL043W	YOL041C	NOP4	NOP12	Affinity Capture-MS	Gavin AC et al	11805826
YPL043W	YNL061W	NOP4	NOP2	Affinity Capture-MS	Gavin AC et al	11805826
YPL043W	YNL002C	NOP4	RLP7	Affinity Capture-MS	Gavin AC et al	11805826
YPL043W	YLR197W	NOP4	SIK1	Affinity Capture-MS	Gavin AC et al	11805826
YPL043W	YBL004W	NOP4	UTP20	Affinity Capture-MS	Gavin AC et al	11805826
YPL043W	YDR060W	NOP4	MAK21	Affinity Capture-MS	Gavin AC et al	11805826
YDR060W	YPL043W	MAK21	NOP4	Affinity Capture-MS	Gavin AC et al	11805826
YPL043W	YDR496C	NOP4	PUF6	Affinity Capture-MS	Gavin AC et al	11805826
YPL043W	YER006W	NOP4	NUG1	Affinity Capture-MS	Gavin AC et al	11805826
YPL043W	YGR103W	NOP4	NOP7	Affinity Capture-MS	Gavin AC et al	11805826
YPL043W	YHR052W	NOP4	CIC1	Affinity Capture-MS	Gavin AC et al	11805826
YPL043W	YJL109C	NOP4	UTP10	Affinity Capture-MS	Gavin AC et al	11805826
YPL043W	YKL014C	NOP4	URB1	Affinity Capture-MS	Gavin AC et al	11805826
YPL043W	YLR106C	NOP4	MDN1	Affinity Capture-MS	Gavin AC et al	11805826
YPL043W	YOR206W	NOP4	NOC2	Affinity Capture-MS	Gavin AC et al	11805826
YPL043W	YPL012W	NOP4	RRP12	Affinity Capture-MS	Gavin AC et al	11805826
YPL043W	YOR272W	NOP4	YTM1	Affinity Capture-MS	Gavin AC et al	11805826
YIL038C	YCR093W	NOT3	CDC39	Affinity Capture-MS	Gavin AC et al	11805826
YIL038C	YPL231W	NOT3	FAS2	Affinity Capture-MS	Gavin AC et al	11805826
YIL038C	YLR044C	NOT3	PDC1	Affinity Capture-MS	Gavin AC et al	11805826
YIL038C	YLR180W	NOT3	SAM1	Affinity Capture-MS	Gavin AC et al	11805826
YIL038C	YDR214W	NOT3	AHA1	Affinity Capture-MS	Gavin AC et al	11805826
YIL038C	YDR381W	NOT3	YRA1	Affinity Capture-MS	Gavin AC et al	11805826
YBR170C	YLR044C	NPL4	PDC1	Affinity Capture-MS	Gavin AC et al	11805826
YBR170C	YGR048W	NPL4	UFD1	Affinity Capture-MS	Gavin AC et al	11805826
YGR048W	YBR170C	UFD1	NPL4	Affinity Capture-MS	Gavin AC et al	11805826
YJL041W	YLR312W-A	NSP1	MRPL15	Affinity Capture-MS	Gavin AC et al	11805826
YJL041W	YMR193W	NSP1	MRPL24	Affinity Capture-MS	Gavin AC et al	11805826
YJL041W	YMR024W	NSP1	MRPL3	Affinity Capture-MS	Gavin AC et al	11805826
YJL041W	YDR322W	NSP1	MRPL35	Affinity Capture-MS	Gavin AC et al	11805826
YJL041W	YJL063C	NSP1	MRPL8	Affinity Capture-MS	Gavin AC et al	11805826
YJL041W	YFR002W	NSP1	NIC96	Affinity Capture-MS	Gavin AC et al	11805826
YJL041W	YIL115C	NSP1	NUP159	Affinity Capture-MS	Gavin AC et al	11805826
YJL041W	YJL061W	NSP1	NUP82	Affinity Capture-MS	Gavin AC et al	11805826
YJL061W	YJL041W	NUP82	NSP1	Affinity Capture-MS	Gavin AC et al	11805826
YJL041W	YDR116C	NSP1	MRPL1	Affinity Capture-MS	Gavin AC et al	11805826
YJL041W	YML025C	NSP1	YML6	Affinity Capture-MS	Gavin AC et al	11805826
YMR047C	YJL041W	NUP116	NSP1	Affinity Capture-MS	Gavin AC et al	11805826
YMR047C	YJL061W	NUP116	NUP82	Affinity Capture-MS	Gavin AC et al	11805826
YAR002W	YLR347C	NUP60	KAP95	Affinity Capture-MS	Gavin AC et al	11805826
YAR002W	YNL189W	NUP60	SRP1	Affinity Capture-MS	Gavin AC et al	11805826
YJL061W	YIL115C	NUP82	NUP159	Affinity Capture-MS	Gavin AC et al	11805826
YML065W	YDR171W	ORC1	HSP42	Affinity Capture-MS	Gavin AC et al	11805826
YML065W	YBR060C	ORC1	ORC2	Affinity Capture-MS	Gavin AC et al	11805826
YBR060C	YML065W	ORC2	ORC1	Affinity Capture-MS	Gavin AC et al	11805826
YML065W	YLL004W	ORC1	ORC3	Affinity Capture-MS	Gavin AC et al	11805826
YML065W	YPR162C	ORC1	ORC4	Affinity Capture-MS	Gavin AC et al	11805826
YML065W	YNL261W	ORC1	ORC5	Affinity Capture-MS	Gavin AC et al	11805826
YML065W	YHR118C	ORC1	ORC6	Affinity Capture-MS	Gavin AC et al	11805826
YBR060C	YLL004W	ORC2	ORC3	Affinity Capture-MS	Gavin AC et al	11805826
YBR060C	YPR162C	ORC2	ORC4	Affinity Capture-MS	Gavin AC et al	11805826
YBR060C	YNL261W	ORC2	ORC5	Affinity Capture-MS	Gavin AC et al	11805826
YBR060C	YHR118C	ORC2	ORC6	Affinity Capture-MS	Gavin AC et al	11805826
YAR042W	YLR397C	SWH1	AFG2	Affinity Capture-MS	Gavin AC et al	11805826
YAR042W	YGR192C	SWH1	TDH3	Affinity Capture-MS	Gavin AC et al	11805826
YJL002C	YML130C	OST1	ERO1	Affinity Capture-MS	Gavin AC et al	11805826
YJL002C	YML019W	OST1	OST6	Affinity Capture-MS	Gavin AC et al	11805826
YJL002C	YLR208W	OST1	SEC13	Affinity Capture-MS	Gavin AC et al	11805826
YJL002C	YGL100W	OST1	SEH1	Affinity Capture-MS	Gavin AC et al	11805826
YJL002C	YGL022W	OST1	STT3	Affinity Capture-MS	Gavin AC et al	11805826
YJL002C	YMR146C	OST1	TIF34	Affinity Capture-MS	Gavin AC et al	11805826
YJL002C	YEL002C	OST1	WBP1	Affinity Capture-MS	Gavin AC et al	11805826
YGR078C	YDL126C	PAC10	CDC48	Affinity Capture-MS	Gavin AC et al	11805826
YGR078C	YNL153C	PAC10	GIM3	Affinity Capture-MS	Gavin AC et al	11805826
YGR078C	YML094W	PAC10	GIM5	Affinity Capture-MS	Gavin AC et al	11805826
YGR078C	YLR200W	PAC10	YKE2	Affinity Capture-MS	Gavin AC et al	11805826
YGL094C	YKL025C	PAN2	PAN3	Affinity Capture-MS	Gavin AC et al	11805826
YKR002W	YER133W	PAP1	GLC7	Affinity Capture-MS	Gavin AC et al	11805826
YKR002W	YNL317W	PAP1	PFS2	Affinity Capture-MS	Gavin AC et al	11805826
YNL317W	YKR002W	PFS2	PAP1	Affinity Capture-MS	Gavin AC et al	11805826
YKR002W	YAL043C	PAP1	PTA1	Affinity Capture-MS	Gavin AC et al	11805826
YAL043C	YKR002W	PTA1	PAP1	Affinity Capture-MS	Gavin AC et al	11805826
YKR002W	YMR061W	PAP1	RNA14	Affinity Capture-MS	Gavin AC et al	11805826
YMR061W	YKR002W	RNA14	PAP1	Affinity Capture-MS	Gavin AC et al	11805826
YKR002W	YNL222W	PAP1	SSU72	Affinity Capture-MS	Gavin AC et al	11805826
YKR002W	YJL029C	PAP1	VPS53	Affinity Capture-MS	Gavin AC et al	11805826
YKR002W	YGR156W	PAP1	PTI1	Affinity Capture-MS	Gavin AC et al	11805826
YKR002W	YKL059C	PAP1	MPE1	Affinity Capture-MS	Gavin AC et al	11805826
YKL059C	YKR002W	MPE1	PAP1	Affinity Capture-MS	Gavin AC et al	11805826
YKR002W	YLR277C	PAP1	YSH1	Affinity Capture-MS	Gavin AC et al	11805826
YLR277C	YKR002W	YSH1	PAP1	Affinity Capture-MS	Gavin AC et al	11805826
YKR002W	YPR107C	PAP1	YTH1	Affinity Capture-MS	Gavin AC et al	11805826
YPR107C	YKR002W	YTH1	PAP1	Affinity Capture-MS	Gavin AC et al	11805826
YBR233W	YDR174W	PBP2	HMO1	Affinity Capture-MS	Gavin AC et al	11805826
YBR233W	YLR249W	PBP2	YEF3	Affinity Capture-MS	Gavin AC et al	11805826
YBR233W	YDR381W	PBP2	YRA1	Affinity Capture-MS	Gavin AC et al	11805826
YDR228C	YLR115W	PCF11	CFT2	Affinity Capture-MS	Gavin AC et al	11805826
YDR228C	YIL035C	PCF11	CKA1	Affinity Capture-MS	Gavin AC et al	11805826
YDR228C	YKR002W	PCF11	PAP1	Affinity Capture-MS	Gavin AC et al	11805826
YDR228C	YMR061W	PCF11	RNA14	Affinity Capture-MS	Gavin AC et al	11805826
YMR061W	YDR228C	RNA14	PCF11	Affinity Capture-MS	Gavin AC et al	11805826
YDR228C	YGL044C	PCF11	RNA15	Affinity Capture-MS	Gavin AC et al	11805826
YDR228C	YLR277C	PCF11	YSH1	Affinity Capture-MS	Gavin AC et al	11805826
YEL058W	YNL218W	PCM1	MGS1	Affinity Capture-MS	Gavin AC et al	11805826
YBR221C	YPL259C	PDB1	APM1	Affinity Capture-MS	Gavin AC et al	11805826
YBR221C	YDR069C	PDB1	DOA4	Affinity Capture-MS	Gavin AC et al	11805826
YBR221C	YBR208C	PDB1	DUR1,2	Affinity Capture-MS	Gavin AC et al	11805826
YBR221C	YNL071W	PDB1	LAT1	Affinity Capture-MS	Gavin AC et al	11805826
YBR221C	YFL018C	PDB1	LPD1	Affinity Capture-MS	Gavin AC et al	11805826
YBR221C	YER178W	PDB1	PDA1	Affinity Capture-MS	Gavin AC et al	11805826
YBR221C	YGR193C	PDB1	PDX1	Affinity Capture-MS	Gavin AC et al	11805826
YBR221C	YPL151C	PDB1	PRP46	Affinity Capture-MS	Gavin AC et al	11805826
YBR221C	YFR004W	PDB1	RPN11	Affinity Capture-MS	Gavin AC et al	11805826
YBR221C	YBR044C	PDB1	TCM62	Affinity Capture-MS	Gavin AC et al	11805826
YBL017C	YPL049C	PEP1	DIG1	Affinity Capture-MS	Gavin AC et al	11805826
YBL017C	YDR432W	PEP1	NPL3	Affinity Capture-MS	Gavin AC et al	11805826
YLR148W	YHR047C	PEP3	AAP1	Affinity Capture-MS	Gavin AC et al	11805826
YLR148W	YMR231W	PEP3	PEP5	Affinity Capture-MS	Gavin AC et al	11805826
YLR148W	YPL045W	PEP3	VPS16	Affinity Capture-MS	Gavin AC et al	11805826
YLR148W	YLR396C	PEP3	VPS33	Affinity Capture-MS	Gavin AC et al	11805826
YLR148W	YDR080W	PEP3	VPS41	Affinity Capture-MS	Gavin AC et al	11805826
YDR080W	YLR148W	VPS41	PEP3	Affinity Capture-MS	Gavin AC et al	11805826
YLR148W	YAL002W	PEP3	VPS8	Affinity Capture-MS	Gavin AC et al	11805826
YAL002W	YLR148W	VPS8	PEP3	Affinity Capture-MS	Gavin AC et al	11805826
YMR205C	YGR240C	PFK2	PFK1	Affinity Capture-MS	Gavin AC et al	11805826
YNL317W	YAL043C	PFS2	PTA1	Affinity Capture-MS	Gavin AC et al	11805826
YAL043C	YNL317W	PTA1	PFS2	Affinity Capture-MS	Gavin AC et al	11805826
YNL317W	YGR156W	PFS2	PTI1	Affinity Capture-MS	Gavin AC et al	11805826
YNL317W	YLR277C	PFS2	YSH1	Affinity Capture-MS	Gavin AC et al	11805826
YLR277C	YNL317W	YSH1	PFS2	Affinity Capture-MS	Gavin AC et al	11805826
YCR012W	YDL145C	PGK1	COP1	Affinity Capture-MS	Gavin AC et al	11805826
YCR012W	YGL137W	PGK1	SEC27	Affinity Capture-MS	Gavin AC et al	11805826
YBL022C	YOR136W	PIM1	IDH2	Affinity Capture-MS	Gavin AC et al	11805826
YBL022C	YLR180W	PIM1	SAM1	Affinity Capture-MS	Gavin AC et al	11805826
YBL105C	YGR254W	PKC1	ENO1	Affinity Capture-MS	Gavin AC et al	11805826
YBL035C	YBR084W	POL12	MIS1	Affinity Capture-MS	Gavin AC et al	11805826
YBL035C	YNL102W	POL12	POL1	Affinity Capture-MS	Gavin AC et al	11805826
YBL035C	YIR008C	POL12	PRI1	Affinity Capture-MS	Gavin AC et al	11805826
YBL035C	YKL045W	POL12	PRI2	Affinity Capture-MS	Gavin AC et al	11805826
YBL035C	YOR217W	POL12	RFC1	Affinity Capture-MS	Gavin AC et al	11805826
YBL035C	YNL290W	POL12	RFC3	Affinity Capture-MS	Gavin AC et al	11805826
YBL035C	YOL094C	POL12	RFC4	Affinity Capture-MS	Gavin AC et al	11805826
YBL035C	YBR087W	POL12	RFC5	Affinity Capture-MS	Gavin AC et al	11805826
YBL035C	YDL058W	POL12	USO1	Affinity Capture-MS	Gavin AC et al	11805826
YNR052C	YGR134W	POP2	CAF130	Affinity Capture-MS	Gavin AC et al	11805826
YNR052C	YNL288W	POP2	CAF40	Affinity Capture-MS	Gavin AC et al	11805826
YNR052C	YNL102W	POP2	POL1	Affinity Capture-MS	Gavin AC et al	11805826
YNR052C	YBL035C	POP2	POL12	Affinity Capture-MS	Gavin AC et al	11805826
YNR052C	YIR008C	POP2	PRI1	Affinity Capture-MS	Gavin AC et al	11805826
YNR052C	YKL045W	POP2	PRI2	Affinity Capture-MS	Gavin AC et al	11805826
YNR052C	YDL185W	POP2	TFP1	Affinity Capture-MS	Gavin AC et al	11805826
YBR167C	YNL221C	POP7	POP1	Affinity Capture-MS	Gavin AC et al	11805826
YBR167C	YNL282W	POP7	POP3	Affinity Capture-MS	Gavin AC et al	11805826
YBR167C	YBR257W	POP7	POP4	Affinity Capture-MS	Gavin AC et al	11805826
YBR167C	YAL033W	POP7	POP5	Affinity Capture-MS	Gavin AC et al	11805826
YBR167C	YGR030C	POP7	POP6	Affinity Capture-MS	Gavin AC et al	11805826
YBR167C	YBL018C	POP7	POP8	Affinity Capture-MS	Gavin AC et al	11805826
YBR167C	YHR062C	POP7	RPP1	Affinity Capture-MS	Gavin AC et al	11805826
YDL188C	YML126C	PPH22	ERG13	Affinity Capture-MS	Gavin AC et al	11805826
YDL188C	YER012W	PPH22	PRE1	Affinity Capture-MS	Gavin AC et al	11805826
YDL188C	YOR362C	PPH22	PRE10	Affinity Capture-MS	Gavin AC et al	11805826
YDL188C	YPR103W	PPH22	PRE2	Affinity Capture-MS	Gavin AC et al	11805826
YDL188C	YFR050C	PPH22	PRE4	Affinity Capture-MS	Gavin AC et al	11805826
YDL188C	YMR314W	PPH22	PRE5	Affinity Capture-MS	Gavin AC et al	11805826
YDL188C	YOL038W	PPH22	PRE6	Affinity Capture-MS	Gavin AC et al	11805826
YDL188C	YBL041W	PPH22	PRE7	Affinity Capture-MS	Gavin AC et al	11805826
YDL188C	YML092C	PPH22	PRE8	Affinity Capture-MS	Gavin AC et al	11805826
YDL188C	YGR135W	PPH22	PRE9	Affinity Capture-MS	Gavin AC et al	11805826
YDL188C	YOR157C	PPH22	PUP1	Affinity Capture-MS	Gavin AC et al	11805826
YDL188C	YGR253C	PPH22	PUP2	Affinity Capture-MS	Gavin AC et al	11805826
YDL188C	YER094C	PPH22	PUP3	Affinity Capture-MS	Gavin AC et al	11805826
YDL188C	YGL011C	PPH22	SCL1	Affinity Capture-MS	Gavin AC et al	11805826
YDL188C	YJR009C	PPH22	TDH2	Affinity Capture-MS	Gavin AC et al	11805826
YDR075W	YGR192C	PPH3	TDH3	Affinity Capture-MS	Gavin AC et al	11805826
YDR075W	YBL046W	PPH3	YBL046W	Affinity Capture-MS	Gavin AC et al	11805826
YBL046W	YDR075W	YBL046W	PPH3	Affinity Capture-MS	Gavin AC et al	11805826
YDR075W	YNL201C	PPH3	PSY2	Affinity Capture-MS	Gavin AC et al	11805826
YNL201C	YDR075W	PSY2	PPH3	Affinity Capture-MS	Gavin AC et al	11805826
YGR123C	YMR186W	PPT1	HSC82	Affinity Capture-MS	Gavin AC et al	11805826
YGR123C	YPL240C	PPT1	HSP82	Affinity Capture-MS	Gavin AC et al	11805826
YML092C	YFL007W	PRE8	BLM3	Affinity Capture-MS	Gavin AC et al	11805826
YML092C	YHL030W	PRE8	ECM29	Affinity Capture-MS	Gavin AC et al	11805826
YML092C	YIL009C-A	PRE8	EST3	Affinity Capture-MS	Gavin AC et al	11805826
YML092C	YFR050C	PRE8	PRE4	Affinity Capture-MS	Gavin AC et al	11805826
YML092C	YMR314W	PRE8	PRE5	Affinity Capture-MS	Gavin AC et al	11805826
YML092C	YOL038W	PRE8	PRE6	Affinity Capture-MS	Gavin AC et al	11805826
YML092C	YGR135W	PRE8	PRE9	Affinity Capture-MS	Gavin AC et al	11805826
YML092C	YER094C	PRE8	PUP3	Affinity Capture-MS	Gavin AC et al	11805826
YML092C	YGL011C	PRE8	SCL1	Affinity Capture-MS	Gavin AC et al	11805826
YGL011C	YML092C	SCL1	PRE8	Affinity Capture-MS	Gavin AC et al	11805826
YDR300C	YER107C	PRO1	GLE2	Affinity Capture-MS	Gavin AC et al	11805826
YOR323C	YCR079W	PRO2	YCR079W	Affinity Capture-MS	Gavin AC et al	11805826
YDR243C	YDR225W	PRP28	HTA1	Affinity Capture-MS	Gavin AC et al	11805826
YDR243C	YPL235W	PRP28	RVB2	Affinity Capture-MS	Gavin AC et al	11805826
YDR243C	YLR183C	PRP28	TOS4	Affinity Capture-MS	Gavin AC et al	11805826
YGR091W	YPR082C	PRP31	DIB1	Affinity Capture-MS	Gavin AC et al	11805826
YGR091W	YCR046C	PRP31	IMG1	Affinity Capture-MS	Gavin AC et al	11805826
YGR091W	YBL026W	PRP31	LSM2	Affinity Capture-MS	Gavin AC et al	11805826
YGR091W	YDR378C	PRP31	LSM6	Affinity Capture-MS	Gavin AC et al	11805826
YGR091W	YNL005C	PRP31	MRP7	Affinity Capture-MS	Gavin AC et al	11805826
YGR091W	YDR462W	PRP31	MRPL28	Affinity Capture-MS	Gavin AC et al	11805826
YGR091W	YMR024W	PRP31	MRPL3	Affinity Capture-MS	Gavin AC et al	11805826
YGR091W	YDR322W	PRP31	MRPL35	Affinity Capture-MS	Gavin AC et al	11805826
YGR091W	YKL170W	PRP31	MRPL38	Affinity Capture-MS	Gavin AC et al	11805826
YGR091W	YLR439W	PRP31	MRPL4	Affinity Capture-MS	Gavin AC et al	11805826
YGR091W	YJL063C	PRP31	MRPL8	Affinity Capture-MS	Gavin AC et al	11805826
YGR091W	YBR251W	PRP31	MRPS5	Affinity Capture-MS	Gavin AC et al	11805826
YGR091W	YDR473C	PRP31	PRP3	Affinity Capture-MS	Gavin AC et al	11805826
YGR091W	YPR178W	PRP31	PRP4	Affinity Capture-MS	Gavin AC et al	11805826
YPR178W	YGR091W	PRP4	PRP31	Affinity Capture-MS	Gavin AC et al	11805826
YGR091W	YBR055C	PRP31	PRP6	Affinity Capture-MS	Gavin AC et al	11805826
YGR091W	YER029C	PRP31	SMB1	Affinity Capture-MS	Gavin AC et al	11805826
YGR091W	YLR275W	PRP31	SMD2	Affinity Capture-MS	Gavin AC et al	11805826
YGR091W	YKL173W	PRP31	SNU114	Affinity Capture-MS	Gavin AC et al	11805826
YGR091W	YOR308C	PRP31	SNU66	Affinity Capture-MS	Gavin AC et al	11805826
YGR091W	YBR152W	PRP31	SPP381	Affinity Capture-MS	Gavin AC et al	11805826
YBR152W	YGR091W	SPP381	PRP31	Affinity Capture-MS	Gavin AC et al	11805826
YGR091W	YML025C	PRP31	YML6	Affinity Capture-MS	Gavin AC et al	11805826
YPR178W	YDR473C	PRP4	PRP3	Affinity Capture-MS	Gavin AC et al	11805826
YPR178W	YBR055C	PRP4	PRP6	Affinity Capture-MS	Gavin AC et al	11805826
YPR178W	YKL173W	PRP4	SNU114	Affinity Capture-MS	Gavin AC et al	11805826
YPR178W	YDL098C	PRP4	SNU23	Affinity Capture-MS	Gavin AC et al	11805826
YPR178W	YOR308C	PRP4	SNU66	Affinity Capture-MS	Gavin AC et al	11805826
YGL120C	YMR116C	PRP43	ASC1	Affinity Capture-MS	Gavin AC et al	11805826
YGL120C	YLR117C	PRP43	CLF1	Affinity Capture-MS	Gavin AC et al	11805826
YGL120C	YDL014W	PRP43	NOP1	Affinity Capture-MS	Gavin AC et al	11805826
YGL120C	YPL151C	PRP43	PRP46	Affinity Capture-MS	Gavin AC et al	11805826
YGL120C	YKL173W	PRP43	SNU114	Affinity Capture-MS	Gavin AC et al	11805826
YGL120C	YCL037C	PRP43	SRO9	Affinity Capture-MS	Gavin AC et al	11805826
YGL120C	YGL128C	PRP43	CWC23	Affinity Capture-MS	Gavin AC et al	11805826
YGL120C	YLR424W	PRP43	SPP382	Affinity Capture-MS	Gavin AC et al	11805826
YGL120C	YNL224C	PRP43	YNL224C	Affinity Capture-MS	Gavin AC et al	11805826
YAL032C	YDR364C	PRP45	CDC40	Affinity Capture-MS	Gavin AC et al	11805826
YAL032C	YMR288W	PRP45	HSH155	Affinity Capture-MS	Gavin AC et al	11805826
YAL032C	YPL213W	PRP45	LEA1	Affinity Capture-MS	Gavin AC et al	11805826
YAL032C	YLL036C	PRP45	PRP19	Affinity Capture-MS	Gavin AC et al	11805826
YAL032C	YJL203W	PRP45	PRP21	Affinity Capture-MS	Gavin AC et al	11805826
YAL032C	YGL120C	PRP45	PRP43	Affinity Capture-MS	Gavin AC et al	11805826
YAL032C	YPL151C	PRP45	PRP46	Affinity Capture-MS	Gavin AC et al	11805826
YAL032C	YML049C	PRP45	RSE1	Affinity Capture-MS	Gavin AC et al	11805826
YAL032C	YKL173W	PRP45	SNU114	Affinity Capture-MS	Gavin AC et al	11805826
YAL032C	YDR416W	PRP45	SYF1	Affinity Capture-MS	Gavin AC et al	11805826
YAL032C	YDL209C	PRP45	CWC2	Affinity Capture-MS	Gavin AC et al	11805826
YAL032C	YGL128C	PRP45	CWC23	Affinity Capture-MS	Gavin AC et al	11805826
YAL032C	YGR278W	PRP45	CWC22	Affinity Capture-MS	Gavin AC et al	11805826
YPL151C	YLL036C	PRP46	PRP19	Affinity Capture-MS	Gavin AC et al	11805826
YHR165C	YBL074C	PRP8	AAR2	Affinity Capture-MS	Gavin AC et al	11805826
YHR165C	YMR213W	PRP8	CEF1	Affinity Capture-MS	Gavin AC et al	11805826
YHR165C	YLR117C	PRP8	CLF1	Affinity Capture-MS	Gavin AC et al	11805826
YHR165C	YBL026W	PRP8	LSM2	Affinity Capture-MS	Gavin AC et al	11805826
YHR165C	YDR378C	PRP8	LSM6	Affinity Capture-MS	Gavin AC et al	11805826
YHR165C	YLL036C	PRP8	PRP19	Affinity Capture-MS	Gavin AC et al	11805826
YHR165C	YDR473C	PRP8	PRP3	Affinity Capture-MS	Gavin AC et al	11805826
YHR165C	YGR091W	PRP8	PRP31	Affinity Capture-MS	Gavin AC et al	11805826
YHR165C	YPR178W	PRP8	PRP4	Affinity Capture-MS	Gavin AC et al	11805826
YHR165C	YGL120C	PRP8	PRP43	Affinity Capture-MS	Gavin AC et al	11805826
YHR165C	YBR055C	PRP8	PRP6	Affinity Capture-MS	Gavin AC et al	11805826
YHR165C	YDL030W	PRP8	PRP9	Affinity Capture-MS	Gavin AC et al	11805826
YHR165C	YML049C	PRP8	RSE1	Affinity Capture-MS	Gavin AC et al	11805826
YHR165C	YER029C	PRP8	SMB1	Affinity Capture-MS	Gavin AC et al	11805826
YHR165C	YLR147C	PRP8	SMD3	Affinity Capture-MS	Gavin AC et al	11805826
YHR165C	YKL173W	PRP8	SNU114	Affinity Capture-MS	Gavin AC et al	11805826
YHR165C	YOR308C	PRP8	SNU66	Affinity Capture-MS	Gavin AC et al	11805826
YHR165C	YDR416W	PRP8	SYF1	Affinity Capture-MS	Gavin AC et al	11805826
YHR165C	YCR063W	PRP8	BUD31	Affinity Capture-MS	Gavin AC et al	11805826
YHR165C	YDL209C	PRP8	CWC2	Affinity Capture-MS	Gavin AC et al	11805826
YHR165C	YGL128C	PRP8	CWC23	Affinity Capture-MS	Gavin AC et al	11805826
YHR165C	YGR278W	PRP8	CWC22	Affinity Capture-MS	Gavin AC et al	11805826
YHR165C	YHR156C	PRP8	LIN1	Affinity Capture-MS	Gavin AC et al	11805826
YHR165C	YLR424W	PRP8	SPP382	Affinity Capture-MS	Gavin AC et al	11805826
YOR361C	YMR116C	PRT1	ASC1	Affinity Capture-MS	Gavin AC et al	11805826
YOR361C	YMR309C	PRT1	NIP1	Affinity Capture-MS	Gavin AC et al	11805826
YOR361C	YLR039C	PRT1	RIC1	Affinity Capture-MS	Gavin AC et al	11805826
YOR361C	YBR079C	PRT1	RPG1	Affinity Capture-MS	Gavin AC et al	11805826
YBR079C	YOR361C	RPG1	PRT1	Affinity Capture-MS	Gavin AC et al	11805826
YOR361C	YNL244C	PRT1	SUI1	Affinity Capture-MS	Gavin AC et al	11805826
YOR361C	YMR146C	PRT1	TIF34	Affinity Capture-MS	Gavin AC et al	11805826
YOR361C	YPR041W	PRT1	TIF5	Affinity Capture-MS	Gavin AC et al	11805826
YPR041W	YOR361C	TIF5	PRT1	Affinity Capture-MS	Gavin AC et al	11805826
YMR308C	YGR113W	PSE1	DAM1	Affinity Capture-MS	Gavin AC et al	11805826
YMR308C	YLR276C	PSE1	DBP9	Affinity Capture-MS	Gavin AC et al	11805826
YMR308C	YKL104C	PSE1	GFA1	Affinity Capture-MS	Gavin AC et al	11805826
YMR308C	YOL108C	PSE1	INO4	Affinity Capture-MS	Gavin AC et al	11805826
YMR308C	YLR347C	PSE1	KAP95	Affinity Capture-MS	Gavin AC et al	11805826
YMR308C	YIL094C	PSE1	LYS12	Affinity Capture-MS	Gavin AC et al	11805826
YMR308C	YGL197W	PSE1	MDS3	Affinity Capture-MS	Gavin AC et al	11805826
YMR308C	YOR373W	PSE1	NUD1	Affinity Capture-MS	Gavin AC et al	11805826
YMR308C	YER178W	PSE1	PDA1	Affinity Capture-MS	Gavin AC et al	11805826
YMR308C	YBR221C	PSE1	PDB1	Affinity Capture-MS	Gavin AC et al	11805826
YMR308C	YOR362C	PSE1	PRE10	Affinity Capture-MS	Gavin AC et al	11805826
YMR308C	YMR314W	PSE1	PRE5	Affinity Capture-MS	Gavin AC et al	11805826
YMR308C	YOL038W	PSE1	PRE6	Affinity Capture-MS	Gavin AC et al	11805826
YMR308C	YML092C	PSE1	PRE8	Affinity Capture-MS	Gavin AC et al	11805826
YMR308C	YDR394W	PSE1	RPT3	Affinity Capture-MS	Gavin AC et al	11805826
YMR308C	YOR117W	PSE1	RPT5	Affinity Capture-MS	Gavin AC et al	11805826
YMR308C	YGL011C	PSE1	SCL1	Affinity Capture-MS	Gavin AC et al	11805826
YMR308C	YLL021W	PSE1	SPA2	Affinity Capture-MS	Gavin AC et al	11805826
YMR308C	YNL189W	PSE1	SRP1	Affinity Capture-MS	Gavin AC et al	11805826
YMR308C	YPL020C	PSE1	ULP1	Affinity Capture-MS	Gavin AC et al	11805826
YMR308C	YGR081C	PSE1	SLX9	Affinity Capture-MS	Gavin AC et al	11805826
YMR308C	YMR310C	PSE1	YMR310C	Affinity Capture-MS	Gavin AC et al	11805826
YMR308C	YPL012W	PSE1	RRP12	Affinity Capture-MS	Gavin AC et al	11805826
YMR308C	YDR381W	PSE1	YRA1	Affinity Capture-MS	Gavin AC et al	11805826
YAL043C	YER133W	PTA1	GLC7	Affinity Capture-MS	Gavin AC et al	11805826
YAL043C	YDR195W	PTA1	REF2	Affinity Capture-MS	Gavin AC et al	11805826
YDR195W	YAL043C	REF2	PTA1	Affinity Capture-MS	Gavin AC et al	11805826
YAL043C	YNL222W	PTA1	SSU72	Affinity Capture-MS	Gavin AC et al	11805826
YAL043C	YGR156W	PTA1	PTI1	Affinity Capture-MS	Gavin AC et al	11805826
YAL043C	YKL059C	PTA1	MPE1	Affinity Capture-MS	Gavin AC et al	11805826
YKL059C	YAL043C	MPE1	PTA1	Affinity Capture-MS	Gavin AC et al	11805826
YAL043C	YOR179C	PTA1	SYC1	Affinity Capture-MS	Gavin AC et al	11805826
YOR179C	YAL043C	SYC1	PTA1	Affinity Capture-MS	Gavin AC et al	11805826
YAL043C	YLR277C	PTA1	YSH1	Affinity Capture-MS	Gavin AC et al	11805826
YLR277C	YAL043C	YSH1	PTA1	Affinity Capture-MS	Gavin AC et al	11805826
YAL043C	YPR107C	PTA1	YTH1	Affinity Capture-MS	Gavin AC et al	11805826
YPR107C	YAL043C	YTH1	PTA1	Affinity Capture-MS	Gavin AC et al	11805826
YBL056W	YBR247C	PTC3	ENP1	Affinity Capture-MS	Gavin AC et al	11805826
YBL056W	YPL204W	PTC3	HRR25	Affinity Capture-MS	Gavin AC et al	11805826
YBL056W	YGR240C	PTC3	PFK1	Affinity Capture-MS	Gavin AC et al	11805826
YBL056W	YNL250W	PTC3	RAD50	Affinity Capture-MS	Gavin AC et al	11805826
YBL056W	YBR097W	PTC3	VPS15	Affinity Capture-MS	Gavin AC et al	11805826
YBL056W	YDL060W	PTC3	TSR1	Affinity Capture-MS	Gavin AC et al	11805826
YBL056W	YDR071C	PTC3	PAA1	Affinity Capture-MS	Gavin AC et al	11805826
YBR125C	YDR071C	PTC4	PAA1	Affinity Capture-MS	Gavin AC et al	11805826
YBR125C	YDR186C	PTC4	YDR186C	Affinity Capture-MS	Gavin AC et al	11805826
YNL016W	YJL033W	PUB1	HCA4	Affinity Capture-MS	Gavin AC et al	11805826
YNL016W	YJR138W	PUB1	IML1	Affinity Capture-MS	Gavin AC et al	11805826
YNL016W	YDL051W	PUB1	LHP1	Affinity Capture-MS	Gavin AC et al	11805826
YNL016W	YPL190C	PUB1	NAB3	Affinity Capture-MS	Gavin AC et al	11805826
YNL016W	YMR080C	PUB1	NAM7	Affinity Capture-MS	Gavin AC et al	11805826
YNL016W	YDR432W	PUB1	NPL3	Affinity Capture-MS	Gavin AC et al	11805826
YNL016W	YNL251C	PUB1	NRD1	Affinity Capture-MS	Gavin AC et al	11805826
YNL016W	YDL167C	PUB1	NRP1	Affinity Capture-MS	Gavin AC et al	11805826
YNL016W	YNL262W	PUB1	POL2	Affinity Capture-MS	Gavin AC et al	11805826
YNL016W	YIR001C	PUB1	SGN1	Affinity Capture-MS	Gavin AC et al	11805826
YNL016W	YLR147C	PUB1	SMD3	Affinity Capture-MS	Gavin AC et al	11805826
YNL016W	YOR290C	PUB1	SNF2	Affinity Capture-MS	Gavin AC et al	11805826
YNL016W	YMR125W	PUB1	STO1	Affinity Capture-MS	Gavin AC et al	11805826
YNL016W	YPL016W	PUB1	SWI1	Affinity Capture-MS	Gavin AC et al	11805826
YNL016W	YGR162W	PUB1	TIF4631	Affinity Capture-MS	Gavin AC et al	11805826
YNL016W	YGL049C	PUB1	TIF4632	Affinity Capture-MS	Gavin AC et al	11805826
YNL016W	YML117W	PUB1	NAB6	Affinity Capture-MS	Gavin AC et al	11805826
YPL212C	YGR090W	PUS1	UTP22	Affinity Capture-MS	Gavin AC et al	11805826
YLR196W	YFL039C	PWP1	ACT1	Affinity Capture-MS	Gavin AC et al	11805826
YLR196W	YHR174W	PWP1	ENO2	Affinity Capture-MS	Gavin AC et al	11805826
YLR196W	YLR449W	PWP1	FPR4	Affinity Capture-MS	Gavin AC et al	11805826
YLR196W	YPL126W	PWP1	NAN1	Affinity Capture-MS	Gavin AC et al	11805826
YLR196W	YEL055C	PWP1	POL5	Affinity Capture-MS	Gavin AC et al	11805826
YLR196W	YFL008W	PWP1	SMC1	Affinity Capture-MS	Gavin AC et al	11805826
YLR196W	YPL207W	PWP1	YPL207W	Affinity Capture-MS	Gavin AC et al	11805826
YCR057C	YMR300C	PWP2	ADE4	Affinity Capture-MS	Gavin AC et al	11805826
YCR057C	YDR299W	PWP2	BFR2	Affinity Capture-MS	Gavin AC et al	11805826
YCR057C	YPL217C	PWP2	BMS1	Affinity Capture-MS	Gavin AC et al	11805826
YCR057C	YOR078W	PWP2	BUD21	Affinity Capture-MS	Gavin AC et al	11805826
YCR057C	YLR175W	PWP2	CBF5	Affinity Capture-MS	Gavin AC et al	11805826
YCR057C	YHR169W	PWP2	DBP8	Affinity Capture-MS	Gavin AC et al	11805826
YCR057C	YLR129W	PWP2	DIP2	Affinity Capture-MS	Gavin AC et al	11805826
YCR057C	YMR128W	PWP2	ECM16	Affinity Capture-MS	Gavin AC et al	11805826
YCR057C	YLR186W	PWP2	EMG1	Affinity Capture-MS	Gavin AC et al	11805826
YCR057C	YBR247C	PWP2	ENP1	Affinity Capture-MS	Gavin AC et al	11805826
YCR057C	YML130C	PWP2	ERO1	Affinity Capture-MS	Gavin AC et al	11805826
YCR057C	YJL033W	PWP2	HCA4	Affinity Capture-MS	Gavin AC et al	11805826
YCR057C	YNL030W	PWP2	HHF2	Affinity Capture-MS	Gavin AC et al	11805826
YCR057C	YBL003C	PWP2	HTA2	Affinity Capture-MS	Gavin AC et al	11805826
YCR057C	YHR148W	PWP2	IMP3	Affinity Capture-MS	Gavin AC et al	11805826
YCR057C	YNL075W	PWP2	IMP4	Affinity Capture-MS	Gavin AC et al	11805826
YCR057C	YNL132W	PWP2	KRE33	Affinity Capture-MS	Gavin AC et al	11805826
YCR057C	YCL059C	PWP2	KRR1	Affinity Capture-MS	Gavin AC et al	11805826
YCR057C	YJR002W	PWP2	MPP10	Affinity Capture-MS	Gavin AC et al	11805826
YCR057C	YNR043W	PWP2	MVD1	Affinity Capture-MS	Gavin AC et al	11805826
YCR057C	YPL126W	PWP2	NAN1	Affinity Capture-MS	Gavin AC et al	11805826
YCR057C	YDL014W	PWP2	NOP1	Affinity Capture-MS	Gavin AC et al	11805826
YCR057C	YDL148C	PWP2	NOP14	Affinity Capture-MS	Gavin AC et al	11805826
YCR057C	YOR310C	PWP2	NOP58	Affinity Capture-MS	Gavin AC et al	11805826
YCR057C	YOL038W	PWP2	PRE6	Affinity Capture-MS	Gavin AC et al	11805826
YCR057C	YGR135W	PWP2	PRE9	Affinity Capture-MS	Gavin AC et al	11805826
YCR057C	YGL120C	PWP2	PRP43	Affinity Capture-MS	Gavin AC et al	11805826
YCR057C	YEL050C	PWP2	RML2	Affinity Capture-MS	Gavin AC et al	11805826
YCR057C	YGL171W	PWP2	ROK1	Affinity Capture-MS	Gavin AC et al	11805826
YCR057C	YDR382W	PWP2	RPP2B	Affinity Capture-MS	Gavin AC et al	11805826
YCR057C	YPR137W	PWP2	RRP9	Affinity Capture-MS	Gavin AC et al	11805826
YCR057C	YGL011C	PWP2	SCL1	Affinity Capture-MS	Gavin AC et al	11805826
YCR057C	YLR197W	PWP2	SIK1	Affinity Capture-MS	Gavin AC et al	11805826
YCR057C	YLL011W	PWP2	SOF1	Affinity Capture-MS	Gavin AC et al	11805826
YCR057C	YBL004W	PWP2	UTP20	Affinity Capture-MS	Gavin AC et al	11805826
YCR057C	YDR324C	PWP2	UTP4	Affinity Capture-MS	Gavin AC et al	11805826
YCR057C	YDR365C	PWP2	ESF1	Affinity Capture-MS	Gavin AC et al	11805826
YCR057C	YDR449C	PWP2	UTP6	Affinity Capture-MS	Gavin AC et al	11805826
YCR057C	YGR090W	PWP2	UTP22	Affinity Capture-MS	Gavin AC et al	11805826
YGR090W	YCR057C	UTP22	PWP2	Affinity Capture-MS	Gavin AC et al	11805826
YCR057C	YGR128C	PWP2	UTP8	Affinity Capture-MS	Gavin AC et al	11805826
YCR057C	YGR145W	PWP2	ENP2	Affinity Capture-MS	Gavin AC et al	11805826
YCR057C	YHR196W	PWP2	UTP9	Affinity Capture-MS	Gavin AC et al	11805826
YCR057C	YJL069C	PWP2	UTP18	Affinity Capture-MS	Gavin AC et al	11805826
YJL069C	YCR057C	UTP18	PWP2	Affinity Capture-MS	Gavin AC et al	11805826
YCR057C	YJL109C	PWP2	UTP10	Affinity Capture-MS	Gavin AC et al	11805826
YCR057C	YKL099C	PWP2	UTP11	Affinity Capture-MS	Gavin AC et al	11805826
YCR057C	YKR060W	PWP2	UTP30	Affinity Capture-MS	Gavin AC et al	11805826
YCR057C	YLR222C	PWP2	UTP13	Affinity Capture-MS	Gavin AC et al	11805826
YCR057C	YLR409C	PWP2	UTP21	Affinity Capture-MS	Gavin AC et al	11805826
YCR057C	YMR093W	PWP2	UTP15	Affinity Capture-MS	Gavin AC et al	11805826
YCR057C	YNR054C	PWP2	ESF2	Affinity Capture-MS	Gavin AC et al	11805826
YCR057C	YPR144C	PWP2	NOC4	Affinity Capture-MS	Gavin AC et al	11805826
YBR114W	YOL086C	RAD16	ADH1	Affinity Capture-MS	Gavin AC et al	11805826
YBR114W	YJR077C	RAD16	MIR1	Affinity Capture-MS	Gavin AC et al	11805826
YBR114W	YLR044C	RAD16	PDC1	Affinity Capture-MS	Gavin AC et al	11805826
YBR114W	YPL154C	RAD16	PEP4	Affinity Capture-MS	Gavin AC et al	11805826
YBR114W	YCR028C-A	RAD16	RIM1	Affinity Capture-MS	Gavin AC et al	11805826
YBR114W	YGR192C	RAD16	TDH3	Affinity Capture-MS	Gavin AC et al	11805826
YBR114W	YOR332W	RAD16	VMA4	Affinity Capture-MS	Gavin AC et al	11805826
YBR114W	YKR001C	RAD16	VPS1	Affinity Capture-MS	Gavin AC et al	11805826
YBR114W	YOL097C	RAD16	WRS1	Affinity Capture-MS	Gavin AC et al	11805826
YBR114W	YMR315W	RAD16	YMR315W	Affinity Capture-MS	Gavin AC et al	11805826
YEL037C	YHL030W	RAD23	ECM29	Affinity Capture-MS	Gavin AC et al	11805826
YEL037C	YER162C	RAD23	RAD4	Affinity Capture-MS	Gavin AC et al	11805826
YEL037C	YHR200W	RAD23	RPN10	Affinity Capture-MS	Gavin AC et al	11805826
YEL037C	YFR052W	RAD23	RPN12	Affinity Capture-MS	Gavin AC et al	11805826
YEL037C	YER021W	RAD23	RPN3	Affinity Capture-MS	Gavin AC et al	11805826
YEL037C	YDL097C	RAD23	RPN6	Affinity Capture-MS	Gavin AC et al	11805826
YEL037C	YOR261C	RAD23	RPN8	Affinity Capture-MS	Gavin AC et al	11805826
YEL037C	YDR427W	RAD23	RPN9	Affinity Capture-MS	Gavin AC et al	11805826
YEL037C	YDL007W	RAD23	RPT2	Affinity Capture-MS	Gavin AC et al	11805826
YEL037C	YDR394W	RAD23	RPT3	Affinity Capture-MS	Gavin AC et al	11805826
YEL037C	YGL048C	RAD23	RPT6	Affinity Capture-MS	Gavin AC et al	11805826
YEL037C	YPR032W	RAD23	SRO7	Affinity Capture-MS	Gavin AC et al	11805826
YEL037C	YDR314C	RAD23	YDR314C	Affinity Capture-MS	Gavin AC et al	11805826
YER171W	YMR116C	RAD3	ASC1	Affinity Capture-MS	Gavin AC et al	11805826
YER171W	YMR012W	RAD3	CLU1	Affinity Capture-MS	Gavin AC et al	11805826
YER171W	YHL030W	RAD3	ECM29	Affinity Capture-MS	Gavin AC et al	11805826
YER171W	YGL195W	RAD3	GCN1	Affinity Capture-MS	Gavin AC et al	11805826
YER171W	YFR009W	RAD3	GCN20	Affinity Capture-MS	Gavin AC et al	11805826
YER171W	YIL128W	RAD3	MET18	Affinity Capture-MS	Gavin AC et al	11805826
YER171W	YHR200W	RAD3	RPN10	Affinity Capture-MS	Gavin AC et al	11805826
YER171W	YDR394W	RAD3	RPT3	Affinity Capture-MS	Gavin AC et al	11805826
YER171W	YGL048C	RAD3	RPT6	Affinity Capture-MS	Gavin AC et al	11805826
YER171W	YML124C	RAD3	TUB3	Affinity Capture-MS	Gavin AC et al	11805826
YER171W	YDL185W	RAD3	TFP1	Affinity Capture-MS	Gavin AC et al	11805826
YER171W	YNL064C	RAD3	YDJ1	Affinity Capture-MS	Gavin AC et al	11805826
YER095W	YDR127W	RAD51	ARO1	Affinity Capture-MS	Gavin AC et al	11805826
YER095W	YMR012W	RAD51	CLU1	Affinity Capture-MS	Gavin AC et al	11805826
YER095W	YJR109C	RAD51	CPA2	Affinity Capture-MS	Gavin AC et al	11805826
YER095W	YFR009W	RAD51	GCN20	Affinity Capture-MS	Gavin AC et al	11805826
YER095W	YKL104C	RAD51	GFA1	Affinity Capture-MS	Gavin AC et al	11805826
YER095W	YMR186W	RAD51	HSC82	Affinity Capture-MS	Gavin AC et al	11805826
YER095W	YER086W	RAD51	ILV1	Affinity Capture-MS	Gavin AC et al	11805826
YER095W	YER110C	RAD51	KAP123	Affinity Capture-MS	Gavin AC et al	11805826
YER095W	YNL085W	RAD51	MKT1	Affinity Capture-MS	Gavin AC et al	11805826
YER095W	YGR240C	RAD51	PFK1	Affinity Capture-MS	Gavin AC et al	11805826
YER095W	YML032C	RAD51	RAD52	Affinity Capture-MS	Gavin AC et al	11805826
YER095W	YAR007C	RAD51	RFA1	Affinity Capture-MS	Gavin AC et al	11805826
YER095W	YPR010C	RAD51	RPA135	Affinity Capture-MS	Gavin AC et al	11805826
YER095W	YOR151C	RAD51	RPB2	Affinity Capture-MS	Gavin AC et al	11805826
YER095W	YDR394W	RAD51	RPT3	Affinity Capture-MS	Gavin AC et al	11805826
YER095W	YGL245W	RAD51	GUS1	Affinity Capture-MS	Gavin AC et al	11805826
YER095W	YGR234W	RAD51	YHB1	Affinity Capture-MS	Gavin AC et al	11805826
YGL246C	YOR048C	RAI1	RAT1	Affinity Capture-MS	Gavin AC et al	11805826
YGL246C	YDL047W	RAI1	SIT4	Affinity Capture-MS	Gavin AC et al	11805826
YDL090C	YKL152C	RAM1	GPM1	Affinity Capture-MS	Gavin AC et al	11805826
YDL090C	YKL019W	RAM1	RAM2	Affinity Capture-MS	Gavin AC et al	11805826
YBR049C	YGL234W	REB1	ADE5,7	Affinity Capture-MS	Gavin AC et al	11805826
YBR049C	YPL082C	REB1	MOT1	Affinity Capture-MS	Gavin AC et al	11805826
YBR049C	YMR091C	REB1	NPL6	Affinity Capture-MS	Gavin AC et al	11805826
YBR049C	YPR110C	REB1	RPC40	Affinity Capture-MS	Gavin AC et al	11805826
YBR049C	YLR357W	REB1	RSC2	Affinity Capture-MS	Gavin AC et al	11805826
YBR049C	YDR303C	REB1	RSC3	Affinity Capture-MS	Gavin AC et al	11805826
YBR049C	YGR274C	REB1	TAF1	Affinity Capture-MS	Gavin AC et al	11805826
YBR049C	YOL006C	REB1	TOP1	Affinity Capture-MS	Gavin AC et al	11805826
YBR049C	YKR001C	REB1	VPS1	Affinity Capture-MS	Gavin AC et al	11805826
YDR195W	YLR115W	REF2	CFT2	Affinity Capture-MS	Gavin AC et al	11805826
YDR195W	YER133W	REF2	GLC7	Affinity Capture-MS	Gavin AC et al	11805826
YDR195W	YKR002W	REF2	PAP1	Affinity Capture-MS	Gavin AC et al	11805826
YDR195W	YNL317W	REF2	PFS2	Affinity Capture-MS	Gavin AC et al	11805826
YDR195W	YMR061W	REF2	RNA14	Affinity Capture-MS	Gavin AC et al	11805826
YDR195W	YGR156W	REF2	PTI1	Affinity Capture-MS	Gavin AC et al	11805826
YDR195W	YKL059C	REF2	MPE1	Affinity Capture-MS	Gavin AC et al	11805826
YDR195W	YLR277C	REF2	YSH1	Affinity Capture-MS	Gavin AC et al	11805826
YLR277C	YDR195W	YSH1	REF2	Affinity Capture-MS	Gavin AC et al	11805826
YFR051C	YPL010W	RET2	RET3	Affinity Capture-MS	Gavin AC et al	11805826
YFR051C	YLR180W	RET2	SAM1	Affinity Capture-MS	Gavin AC et al	11805826
YFR051C	YNL287W	RET2	SEC21	Affinity Capture-MS	Gavin AC et al	11805826
YFR051C	YDR238C	RET2	SEC26	Affinity Capture-MS	Gavin AC et al	11805826
YFR051C	YGL137W	RET2	SEC27	Affinity Capture-MS	Gavin AC et al	11805826
YGL137W	YFR051C	SEC27	RET2	Affinity Capture-MS	Gavin AC et al	11805826
YFR051C	YIL076W	RET2	SEC28	Affinity Capture-MS	Gavin AC et al	11805826
YFR051C	YKR067W	RET2	GPT2	Affinity Capture-MS	Gavin AC et al	11805826
YAR007C	YLR347C	RFA1	KAP95	Affinity Capture-MS	Gavin AC et al	11805826
YAR007C	YBR136W	RFA1	MEC1	Affinity Capture-MS	Gavin AC et al	11805826
YAR007C	YIR002C	RFA1	MPH1	Affinity Capture-MS	Gavin AC et al	11805826
YAR007C	YOL090W	RFA1	MSH2	Affinity Capture-MS	Gavin AC et al	11805826
YAR007C	YCR012W	RFA1	PGK1	Affinity Capture-MS	Gavin AC et al	11805826
YAR007C	YML032C	RFA1	RAD52	Affinity Capture-MS	Gavin AC et al	11805826
YAR007C	YNL312W	RFA1	RFA2	Affinity Capture-MS	Gavin AC et al	11805826
YJR068W	YNL290W	RFC2	RFC3	Affinity Capture-MS	Gavin AC et al	11805826
YJR068W	YOL094C	RFC2	RFC4	Affinity Capture-MS	Gavin AC et al	11805826
YBR087W	YOR217W	RFC5	RFC1	Affinity Capture-MS	Gavin AC et al	11805826
YBR087W	YNL290W	RFC5	RFC3	Affinity Capture-MS	Gavin AC et al	11805826
YBR087W	YOL094C	RFC5	RFC4	Affinity Capture-MS	Gavin AC et al	11805826
YBR087W	YMR181C	RFC5	YMR181C	Affinity Capture-MS	Gavin AC et al	11805826
YLR176C	YNL030W	RFX1	HHF2	Affinity Capture-MS	Gavin AC et al	11805826
YLR176C	YBR245C	RFX1	ISW1	Affinity Capture-MS	Gavin AC et al	11805826
YLR176C	YOR304W	RFX1	ISW2	Affinity Capture-MS	Gavin AC et al	11805826
YLR176C	YGL133W	RFX1	ITC1	Affinity Capture-MS	Gavin AC et al	11805826
YLR176C	YPL082C	RFX1	MOT1	Affinity Capture-MS	Gavin AC et al	11805826
YLR176C	YBR049C	RFX1	REB1	Affinity Capture-MS	Gavin AC et al	11805826
YLR176C	YLR357W	RFX1	RSC2	Affinity Capture-MS	Gavin AC et al	11805826
YLR176C	YDR303C	RFX1	RSC3	Affinity Capture-MS	Gavin AC et al	11805826
YLR176C	YFR037C	RFX1	RSC8	Affinity Capture-MS	Gavin AC et al	11805826
YLR176C	YIL126W	RFX1	STH1	Affinity Capture-MS	Gavin AC et al	11805826
YLR176C	YKR001C	RFX1	VPS1	Affinity Capture-MS	Gavin AC et al	11805826
YBR260C	YGR196C	RGD1	FYV8	Affinity Capture-MS	Gavin AC et al	11805826
YMR139W	YKR048C	RIM11	NAP1	Affinity Capture-MS	Gavin AC et al	11805826
YMR061W	YFL039C	RNA14	ACT1	Affinity Capture-MS	Gavin AC et al	11805826
YMR061W	YLR115W	RNA14	CFT2	Affinity Capture-MS	Gavin AC et al	11805826
YMR061W	YNL030W	RNA14	HHF2	Affinity Capture-MS	Gavin AC et al	11805826
YMR061W	YDR225W	RNA14	HTA1	Affinity Capture-MS	Gavin AC et al	11805826
YMR061W	YNL317W	RNA14	PFS2	Affinity Capture-MS	Gavin AC et al	11805826
YMR061W	YAL043C	RNA14	PTA1	Affinity Capture-MS	Gavin AC et al	11805826
YMR061W	YGL044C	RNA14	RNA15	Affinity Capture-MS	Gavin AC et al	11805826
YGL044C	YMR061W	RNA15	RNA14	Affinity Capture-MS	Gavin AC et al	11805826
YMR061W	YGL112C	RNA14	TAF6	Affinity Capture-MS	Gavin AC et al	11805826
YMR061W	YBR105C	RNA14	VID24	Affinity Capture-MS	Gavin AC et al	11805826
YMR061W	YLR277C	RNA14	YSH1	Affinity Capture-MS	Gavin AC et al	11805826
YGL044C	YHR174W	RNA15	ENO2	Affinity Capture-MS	Gavin AC et al	11805826
YMR234W	YAR007C	RNH1	RFA1	Affinity Capture-MS	Gavin AC et al	11805826
YMR234W	YJL173C	RNH1	RFA3	Affinity Capture-MS	Gavin AC et al	11805826
YMR234W	YGR094W	RNH1	VAS1	Affinity Capture-MS	Gavin AC et al	11805826
YBL093C	YNR010W	ROX3	CSE2	Affinity Capture-MS	Gavin AC et al	11805826
YBL093C	YOL051W	ROX3	GAL11	Affinity Capture-MS	Gavin AC et al	11805826
YBL093C	YPR070W	ROX3	MED1	Affinity Capture-MS	Gavin AC et al	11805826
YBL093C	YMR112C	ROX3	MED11	Affinity Capture-MS	Gavin AC et al	11805826
YBL093C	YOR174W	ROX3	MED4	Affinity Capture-MS	Gavin AC et al	11805826
YBL093C	YHR058C	ROX3	MED6	Affinity Capture-MS	Gavin AC et al	11805826
YBL093C	YOL135C	ROX3	MED7	Affinity Capture-MS	Gavin AC et al	11805826
YBL093C	YBR193C	ROX3	MED8	Affinity Capture-MS	Gavin AC et al	11805826
YBL093C	YHR147C	ROX3	MRPL6	Affinity Capture-MS	Gavin AC et al	11805826
YBL093C	YGL151W	ROX3	NUT1	Affinity Capture-MS	Gavin AC et al	11805826
YBL093C	YPR168W	ROX3	NUT2	Affinity Capture-MS	Gavin AC et al	11805826
YBL093C	YGL025C	ROX3	PGD1	Affinity Capture-MS	Gavin AC et al	11805826
YBL093C	YLR071C	ROX3	RGR1	Affinity Capture-MS	Gavin AC et al	11805826
YBL093C	YNL236W	ROX3	SIN4	Affinity Capture-MS	Gavin AC et al	11805826
YBL093C	YHR041C	ROX3	SRB2	Affinity Capture-MS	Gavin AC et al	11805826
YBL093C	YER022W	ROX3	SRB4	Affinity Capture-MS	Gavin AC et al	11805826
YBL093C	YGR104C	ROX3	SRB5	Affinity Capture-MS	Gavin AC et al	11805826
YBL093C	YDR308C	ROX3	SRB7	Affinity Capture-MS	Gavin AC et al	11805826
YBL093C	YCR081W	ROX3	SRB8	Affinity Capture-MS	Gavin AC et al	11805826
YBL093C	YDR443C	ROX3	SSN2	Affinity Capture-MS	Gavin AC et al	11805826
YBL093C	YPL042C	ROX3	SSN3	Affinity Capture-MS	Gavin AC et al	11805826
YBL093C	YML007W	ROX3	YAP1	Affinity Capture-MS	Gavin AC et al	11805826
YJR063W	YFR028C	RPA12	CDC14	Affinity Capture-MS	Gavin AC et al	11805826
YJR063W	YPR010C	RPA12	RPA135	Affinity Capture-MS	Gavin AC et al	11805826
YJR063W	YOR341W	RPA12	RPA190	Affinity Capture-MS	Gavin AC et al	11805826
YOR341W	YJR063W	RPA190	RPA12	Affinity Capture-MS	Gavin AC et al	11805826
YJR063W	YOR340C	RPA12	RPA43	Affinity Capture-MS	Gavin AC et al	11805826
YJR063W	YOR210W	RPA12	RPB10	Affinity Capture-MS	Gavin AC et al	11805826
YJR063W	YBR154C	RPA12	RPB5	Affinity Capture-MS	Gavin AC et al	11805826
YJR063W	YOR224C	RPA12	RPB8	Affinity Capture-MS	Gavin AC et al	11805826
YJR063W	YPR110C	RPA12	RPC40	Affinity Capture-MS	Gavin AC et al	11805826
[truncated: 10,995 more rows]
