# Supplementary material for: Comprehensive curation and analysis of global interaction networks in Saccharomyces cerevisiae
Source: J Biol. 2006 Jun 8;5(4):11. doi: 10.1186/jbiol36 (PMC1561585; doi:10.1186/jbiol36)
Supplement: Additional data file 4 — Flat files of the main datasets [file jbiol36-s4.zip › LC_BIOCHEMICAL_011906_MinusRNA.txt]

Bait gene/protein	Hit gene/protein	Bait Standard Name	Hit Standard Name	Experimental System	Source	PubMed ID
YBR236C	YML010W	ABD1	SPT5	Affinity Capture-MS	Lindstrom DL et al	12556496
YML010W	YBR236C	SPT5	ABD1	Affinity Capture-MS	Lindstrom DL et al	12556496
YDR448W	YPL254W	ADA2	HFI1	Affinity Capture-MS	Rodriguez-Navarro S et al	14718168
YDR448W	YDR176W	ADA2	NGG1	Affinity Capture-MS	Rodriguez-Navarro S et al	14718168
YDR448W	YOR257W	ADA2	CDC31	Affinity Capture-MS	Rodriguez-Navarro S et al	14718168
YDR448W	YGR252W	ADA2	GCN5	Affinity Capture-MS	Rodriguez-Navarro S et al	14718168
YDR448W	YBR010W	ADA2	HHT1	Affinity Capture-MS	Rodriguez-Navarro S et al	14718168
YDR448W	YDR225W	ADA2	HTA1	Affinity Capture-MS	Rodriguez-Navarro S et al	14718168
YDR448W	YDR159W	ADA2	SAC3	Affinity Capture-MS	Rodriguez-Navarro S et al	14718168
YDR448W	YCL010C	ADA2	SGF29	Affinity Capture-MS	Rodriguez-Navarro S et al	14718168
YDR448W	YGL066W	ADA2	SGF73	Affinity Capture-MS	Rodriguez-Navarro S et al	14718168
YDR448W	YOL148C	ADA2	SPT20	Affinity Capture-MS	Rodriguez-Navarro S et al	14718168
YDR448W	YDR392W	ADA2	SPT3	Affinity Capture-MS	Rodriguez-Navarro S et al	14718168
YDR448W	YBR081C	ADA2	SPT7	Affinity Capture-MS	Rodriguez-Navarro S et al	14718168
YDR448W	YLR055C	ADA2	SPT8	Affinity Capture-MS	Rodriguez-Navarro S et al	14718168
YDR448W	YBR111W-A	ADA2	SUS1	Affinity Capture-MS	Rodriguez-Navarro S et al	14718168
YBR111W-A	YDR448W	SUS1	ADA2	Affinity Capture-MS	Rodriguez-Navarro S et al	14718168
YDR448W	YDR167W	ADA2	TAF10	Affinity Capture-MS	Rodriguez-Navarro S et al	14718168
YDR448W	YDR145W	ADA2	TAF12	Affinity Capture-MS	Rodriguez-Navarro S et al	14718168
YDR448W	YBR198C	ADA2	TAF5	Affinity Capture-MS	Rodriguez-Navarro S et al	14718168
YDR448W	YGL112C	ADA2	TAF6	Affinity Capture-MS	Rodriguez-Navarro S et al	14718168
YDR448W	YMR236W	ADA2	TAF9	Affinity Capture-MS	Rodriguez-Navarro S et al	14718168
YDR448W	YOL072W	ADA2	THP1	Affinity Capture-MS	Rodriguez-Navarro S et al	14718168
YDR448W	YHR099W	ADA2	TRA1	Affinity Capture-MS	Rodriguez-Navarro S et al	14718168
YDR448W	YMR223W	ADA2	UBP8	Affinity Capture-MS	Rodriguez-Navarro S et al	14718168
YNL172W	YIR025W	APC1	MND2	Affinity Capture-MS	Hall MC et al	12609981
YIR025W	YNL172W	MND2	APC1	Affinity Capture-MS	Hall MC et al	12609981
YLR127C	YIR025W	APC2	MND2	Affinity Capture-MS	Hall MC et al	12609981
YIR025W	YLR127C	MND2	APC2	Affinity Capture-MS	Hall MC et al	12609981
YOR249C	YIR025W	APC5	MND2	Affinity Capture-MS	Hall MC et al	12609981
YIR025W	YOR249C	MND2	APC5	Affinity Capture-MS	Hall MC et al	12609981
YDR101C	YGL099W	ARX1	LSG1	Affinity Capture-MS	Nissan TA et al	12374754
YGL099W	YDR101C	LSG1	ARX1	Affinity Capture-MS	Nissan TA et al	12374754
YDR101C	YHR170W	ARX1	NMD3	Affinity Capture-MS	Nissan TA et al	12374754
YDR101C	YPL093W	ARX1	NOG1	Affinity Capture-MS	Nissan TA et al	12374754
YDR101C	YGR103W	ARX1	NOP7	Affinity Capture-MS	Nissan TA et al	12374754
YDR101C	YHR052W	ARX1	CIC1	Affinity Capture-MS	Nissan TA et al	12374754
YHR052W	YDR101C	CIC1	ARX1	Affinity Capture-MS	Nissan TA et al	12374754
YDR101C	YER006W	ARX1	NUG1	Affinity Capture-MS	Nissan TA et al	12374754
YER006W	YDR101C	NUG1	ARX1	Affinity Capture-MS	Nissan TA et al	12374754
YDR101C	YMR308C	ARX1	PSE1	Affinity Capture-MS	Nissan TA et al	12374754
YDR101C	YHR197W	ARX1	RIX1	Affinity Capture-MS	Nissan TA et al	12374754
YHR197W	YDR101C	RIX1	ARX1	Affinity Capture-MS	Nissan TA et al	12374754
YDR101C	YGR245C	ARX1	SDA1	Affinity Capture-MS	Nissan TA et al	12374754
YGR245C	YDR101C	SDA1	ARX1	Affinity Capture-MS	Nissan TA et al	12374754
YDR101C	YBR267W	ARX1	REI1	Affinity Capture-MS	Nissan TA et al	12374754
YDR101C	YCR072C	ARX1	YCR072C	Affinity Capture-MS	Nissan TA et al	12374754
YDR101C	YPL146C	ARX1	RRP16	Affinity Capture-MS	Nissan TA et al	12374754
YKL052C	YDR201W	ASK1	SPC19	Affinity Capture-MS	Janke C et al	11782438
YOR078W	YPL217C	BUD21	BMS1	Affinity Capture-MS	Grandi P et al	12150911
YOR078W	YMR128W	BUD21	ECM16	Affinity Capture-MS	Grandi P et al	12150911
YOR078W	YBR247C	BUD21	ENP1	Affinity Capture-MS	Grandi P et al	12150911
YOR078W	YHR148W	BUD21	IMP3	Affinity Capture-MS	Grandi P et al	12150911
YOR078W	YER082C	BUD21	UTP7	Affinity Capture-MS	Grandi P et al	12150911
YOR078W	YNL132W	BUD21	KRE33	Affinity Capture-MS	Grandi P et al	12150911
YOR078W	YCL059C	BUD21	KRR1	Affinity Capture-MS	Grandi P et al	12150911
YOR078W	YJR002W	BUD21	MPP10	Affinity Capture-MS	Grandi P et al	12150911
YOR078W	YPL126W	BUD21	NAN1	Affinity Capture-MS	Grandi P et al	12150911
YOR078W	YDL148C	BUD21	NOP14	Affinity Capture-MS	Grandi P et al	12150911
YOR078W	YLR197W	BUD21	SIK1	Affinity Capture-MS	Grandi P et al	12150911
YOR078W	YDR012W	BUD21	RPL4B	Affinity Capture-MS	Grandi P et al	12150911
YOR078W	YPL198W	BUD21	RPL7B	Affinity Capture-MS	Grandi P et al	12150911
YOR078W	YBL072C	BUD21	RPS8A	Affinity Capture-MS	Grandi P et al	12150911
YOR078W	YER102W	BUD21	RPS8B	Affinity Capture-MS	Grandi P et al	12150911
YOR078W	YPL012W	BUD21	RRP12	Affinity Capture-MS	Grandi P et al	12150911
YOR078W	YMR229C	BUD21	RRP5	Affinity Capture-MS	Grandi P et al	12150911
YOR078W	YPR137W	BUD21	RRP9	Affinity Capture-MS	Grandi P et al	12150911
YOR078W	YGL011C	BUD21	SCL1	Affinity Capture-MS	Grandi P et al	12150911
YOR078W	YBL004W	BUD21	UTP20	Affinity Capture-MS	Grandi P et al	12150911
YOR078W	YDR324C	BUD21	UTP4	Affinity Capture-MS	Grandi P et al	12150911
YOR078W	YGR090W	BUD21	UTP22	Affinity Capture-MS	Grandi P et al	12150911
YOR078W	YGR128C	BUD21	UTP8	Affinity Capture-MS	Grandi P et al	12150911
YOR078W	YJL109C	BUD21	UTP10	Affinity Capture-MS	Grandi P et al	12150911
YOR078W	YLR222C	BUD21	UTP13	Affinity Capture-MS	Grandi P et al	12150911
YOR078W	YMR093W	BUD21	UTP15	Affinity Capture-MS	Grandi P et al	12150911
YOR078W	YJR002W	BUD21	MPP10	Affinity Capture-MS	Dragon F et al	12068309
YNR052C	YGR134W	POP2	CAF130	Affinity Capture-MS	Chen J et al	11733989
YNR052C	YNL288W	POP2	CAF40	Affinity Capture-MS	Chen J et al	11733989
YNL288W	YNR052C	CAF40	POP2	Affinity Capture-MS	Chen J et al	11733989
YNL288W	YGR134W	CAF40	CAF130	Affinity Capture-MS	Chen J et al	11733989
YNL288W	YAL021C	CAF40	CCR4	Affinity Capture-MS	Chen J et al	11733989
YAL021C	YNL288W	CCR4	CAF40	Affinity Capture-MS	Chen J et al	11733989
YNL288W	YCR093W	CAF40	CDC39	Affinity Capture-MS	Chen J et al	11733989
YCR093W	YNL288W	CDC39	CAF40	Affinity Capture-MS	Chen J et al	11733989
YNL288W	YDL165W	CAF40	CDC36	Affinity Capture-MS	Chen J et al	11733989
YNL288W	YIL038C	CAF40	NOT3	Affinity Capture-MS	Chen J et al	11733989
YNL288W	YER068W	CAF40	MOT2	Affinity Capture-MS	Chen J et al	11733989
YNL288W	YPR072W	CAF40	NOT5	Affinity Capture-MS	Chen J et al	11733989
YAL021C	YNR052C	CCR4	POP2	Affinity Capture-MS	Chen J et al	11733989
YAL021C	YNL278W	CCR4	CAF120	Affinity Capture-MS	Chen J et al	11733989
YAL021C	YGR134W	CCR4	CAF130	Affinity Capture-MS	Chen J et al	11733989
YAL021C	YCR093W	CCR4	CDC39	Affinity Capture-MS	Chen J et al	11733989
YCR093W	YAL021C	CDC39	CCR4	Affinity Capture-MS	Chen J et al	11733989
YAL021C	YDL165W	CCR4	CDC36	Affinity Capture-MS	Chen J et al	11733989
YAL021C	YER068W	CCR4	MOT2	Affinity Capture-MS	Chen J et al	11733989
YAL021C	YPR072W	CCR4	NOT5	Affinity Capture-MS	Chen J et al	11733989
YKL022C	YNL172W	CDC16	APC1	Affinity Capture-MS	Passmore LA et al	12574115
YKL022C	YDL008W	CDC16	APC11	Affinity Capture-MS	Passmore LA et al	12574115
YKL022C	YLR127C	CDC16	APC2	Affinity Capture-MS	Passmore LA et al	12574115
YKL022C	YDR118W	CDC16	APC4	Affinity Capture-MS	Passmore LA et al	12574115
YKL022C	YOR249C	CDC16	APC5	Affinity Capture-MS	Passmore LA et al	12574115
YKL022C	YLR102C	CDC16	APC9	Affinity Capture-MS	Passmore LA et al	12574115
YKL022C	YFR036W	CDC16	CDC26	Affinity Capture-MS	Passmore LA et al	12574115
YKL022C	YBL084C	CDC16	CDC27	Affinity Capture-MS	Passmore LA et al	12574115
YKL022C	YGL240W	CDC16	DOC1	Affinity Capture-MS	Passmore LA et al	12574115
YKL022C	YDR260C	CDC16	SWM1	Affinity Capture-MS	Passmore LA et al	12574115
YDR260C	YKL022C	SWM1	CDC16	Affinity Capture-MS	Passmore LA et al	12574115
YKL022C	YNL172W	CDC16	APC1	Affinity Capture-MS	Grossberger R et al	10318877
YKL022C	YDL008W	CDC16	APC11	Affinity Capture-MS	Grossberger R et al	10318877
YKL022C	YLR127C	CDC16	APC2	Affinity Capture-MS	Grossberger R et al	10318877
YKL022C	YDR118W	CDC16	APC4	Affinity Capture-MS	Grossberger R et al	10318877
YKL022C	YOR249C	CDC16	APC5	Affinity Capture-MS	Grossberger R et al	10318877
YKL022C	YLR102C	CDC16	APC9	Affinity Capture-MS	Grossberger R et al	10318877
YKL022C	YHR166C	CDC16	CDC23	Affinity Capture-MS	Grossberger R et al	10318877
YKL022C	YFR036W	CDC16	CDC26	Affinity Capture-MS	Grossberger R et al	10318877
YKL022C	YBL084C	CDC16	CDC27	Affinity Capture-MS	Grossberger R et al	10318877
YKL022C	YGL240W	CDC16	DOC1	Affinity Capture-MS	Grossberger R et al	10318877
YGL240W	YKL022C	DOC1	CDC16	Affinity Capture-MS	Grossberger R et al	10318877
YHR166C	YIR025W	CDC23	MND2	Affinity Capture-MS	Hall MC et al	12609981
YIR025W	YHR166C	MND2	CDC23	Affinity Capture-MS	Hall MC et al	12609981
YBL084C	YNL172W	CDC27	APC1	Affinity Capture-MS	Hall MC et al	12609981
YBL084C	YGL240W	CDC27	DOC1	Affinity Capture-MS	Hall MC et al	12609981
YBL084C	YDL008W	CDC27	APC11	Affinity Capture-MS	Hall MC et al	12609981
YBL084C	YLR127C	CDC27	APC2	Affinity Capture-MS	Hall MC et al	12609981
YBL084C	YDR118W	CDC27	APC4	Affinity Capture-MS	Hall MC et al	12609981
YBL084C	YOR249C	CDC27	APC5	Affinity Capture-MS	Hall MC et al	12609981
YBL084C	YLR102C	CDC27	APC9	Affinity Capture-MS	Hall MC et al	12609981
YBL084C	YKL022C	CDC27	CDC16	Affinity Capture-MS	Hall MC et al	12609981
YBL084C	YHR166C	CDC27	CDC23	Affinity Capture-MS	Hall MC et al	12609981
YBL084C	YFR036W	CDC27	CDC26	Affinity Capture-MS	Hall MC et al	12609981
YBL084C	YIR025W	CDC27	MND2	Affinity Capture-MS	Hall MC et al	12609981
YIR025W	YBL084C	MND2	CDC27	Affinity Capture-MS	Hall MC et al	12609981
YBL084C	YDR260C	CDC27	SWM1	Affinity Capture-MS	Hall MC et al	12609981
YDR260C	YBL084C	SWM1	CDC27	Affinity Capture-MS	Hall MC et al	12609981
YMR001C	YER172C	CDC5	BRR2	Affinity Capture-MS	Ohi MD et al	11884590
YMR001C	YDR364C	CDC5	CDC40	Affinity Capture-MS	Ohi MD et al	11884590
YMR001C	YMR213W	CDC5	CEF1	Affinity Capture-MS	Ohi MD et al	11884590
YMR001C	YLR117C	CDC5	CLF1	Affinity Capture-MS	Ohi MD et al	11884590
YMR001C	YMR240C	CDC5	CUS1	Affinity Capture-MS	Ohi MD et al	11884590
YMR001C	YCR063W	CDC5	BUD31	Affinity Capture-MS	Ohi MD et al	11884590
YMR001C	YDR163W	CDC5	CWC15	Affinity Capture-MS	Ohi MD et al	11884590
YMR001C	YKL095W	CDC5	YJU2	Affinity Capture-MS	Ohi MD et al	11884590
YMR001C	YDL209C	CDC5	CWC2	Affinity Capture-MS	Ohi MD et al	11884590
YMR001C	YDR482C	CDC5	CWC21	Affinity Capture-MS	Ohi MD et al	11884590
YMR001C	YGR278W	CDC5	CWC22	Affinity Capture-MS	Ohi MD et al	11884590
YMR001C	YLR323C	CDC5	CWC24	Affinity Capture-MS	Ohi MD et al	11884590
YMR001C	YPL064C	CDC5	CWC27	Affinity Capture-MS	Ohi MD et al	11884590
YMR001C	YBR065C	CDC5	ECM2	Affinity Capture-MS	Ohi MD et al	11884590
YMR001C	YMR288W	CDC5	HSH155	Affinity Capture-MS	Ohi MD et al	11884590
YMR001C	YIR005W	CDC5	IST3	Affinity Capture-MS	Ohi MD et al	11884590
YMR001C	YPL213W	CDC5	LEA1	Affinity Capture-MS	Ohi MD et al	11884590
YMR001C	YIR009W	CDC5	MSL1	Affinity Capture-MS	Ohi MD et al	11884590
YMR001C	YJR050W	CDC5	ISY1	Affinity Capture-MS	Ohi MD et al	11884590
YMR001C	YDL043C	CDC5	PRP11	Affinity Capture-MS	Ohi MD et al	11884590
YMR001C	YLL036C	CDC5	PRP19	Affinity Capture-MS	Ohi MD et al	11884590
YMR001C	YJL203W	CDC5	PRP21	Affinity Capture-MS	Ohi MD et al	11884590
YMR001C	YER013W	CDC5	PRP22	Affinity Capture-MS	Ohi MD et al	11884590
YMR001C	YAL032C	CDC5	PRP45	Affinity Capture-MS	Ohi MD et al	11884590
YMR001C	YPL151C	CDC5	PRP46	Affinity Capture-MS	Ohi MD et al	11884590
YMR001C	YHR165C	CDC5	PRP8	Affinity Capture-MS	Ohi MD et al	11884590
YMR001C	YDL030W	CDC5	PRP9	Affinity Capture-MS	Ohi MD et al	11884590
YMR001C	YML049C	CDC5	RSE1	Affinity Capture-MS	Ohi MD et al	11884590
YMR001C	YDR088C	CDC5	SLU7	Affinity Capture-MS	Ohi MD et al	11884590
YMR001C	YER029C	CDC5	SMB1	Affinity Capture-MS	Ohi MD et al	11884590
YMR001C	YGR074W	CDC5	SMD1	Affinity Capture-MS	Ohi MD et al	11884590
YMR001C	YLR275W	CDC5	SMD2	Affinity Capture-MS	Ohi MD et al	11884590
YMR001C	YLR147C	CDC5	SMD3	Affinity Capture-MS	Ohi MD et al	11884590
YMR001C	YFL017W-A	CDC5	SMX2	Affinity Capture-MS	Ohi MD et al	11884590
YMR001C	YPR182W	CDC5	SMX3	Affinity Capture-MS	Ohi MD et al	11884590
YMR001C	YKL173W	CDC5	SNU114	Affinity Capture-MS	Ohi MD et al	11884590
YMR001C	YOR148C	CDC5	SPP2	Affinity Capture-MS	Ohi MD et al	11884590
YMR001C	YDR416W	CDC5	SYF1	Affinity Capture-MS	Ohi MD et al	11884590
YMR001C	YGR129W	CDC5	SYF2	Affinity Capture-MS	Ohi MD et al	11884590
YGL207W	YML069W	SPT16	POB3	Affinity Capture-MS	Lindstrom DL et al	12556496
YLR418C	YOL145C	CDC73	CTR9	Affinity Capture-MS	Krogan NJ et al	12242279
YOL145C	YLR418C	CTR9	CDC73	Affinity Capture-MS	Krogan NJ et al	12242279
YLR418C	YOL145C	CDC73	CTR9	Affinity Capture-MS	Krogan NJ et al	14759368
YOL145C	YLR418C	CTR9	CDC73	Affinity Capture-MS	Krogan NJ et al	14759368
YLR418C	YOR123C	CDC73	LEO1	Affinity Capture-MS	Krogan NJ et al	12242279
YOR123C	YLR418C	LEO1	CDC73	Affinity Capture-MS	Krogan NJ et al	12242279
YLR418C	YOR123C	CDC73	LEO1	Affinity Capture-MS	Krogan NJ et al	14759368
YOR123C	YLR418C	LEO1	CDC73	Affinity Capture-MS	Krogan NJ et al	14759368
YLR418C	YBR279W	CDC73	PAF1	Affinity Capture-MS	Krogan NJ et al	12242279
YBR279W	YLR418C	PAF1	CDC73	Affinity Capture-MS	Krogan NJ et al	12242279
YLR418C	YBR279W	CDC73	PAF1	Affinity Capture-MS	Krogan NJ et al	14759368
YBR279W	YLR418C	PAF1	CDC73	Affinity Capture-MS	Krogan NJ et al	14759368
YLR418C	YML069W	CDC73	POB3	Affinity Capture-MS	Krogan NJ et al	12242279
YML069W	YLR418C	POB3	CDC73	Affinity Capture-MS	Krogan NJ et al	12242279
YLR418C	YML069W	CDC73	POB3	Affinity Capture-MS	Krogan NJ et al	14759368
YML069W	YLR418C	POB3	CDC73	Affinity Capture-MS	Krogan NJ et al	14759368
YLR418C	YGL244W	CDC73	RTF1	Affinity Capture-MS	Krogan NJ et al	12242279
YGL244W	YLR418C	RTF1	CDC73	Affinity Capture-MS	Krogan NJ et al	12242279
YLR418C	YGL244W	CDC73	RTF1	Affinity Capture-MS	Krogan NJ et al	14759368
YGL244W	YLR418C	RTF1	CDC73	Affinity Capture-MS	Krogan NJ et al	14759368
YLR418C	YGL207W	CDC73	SPT16	Affinity Capture-MS	Krogan NJ et al	12242279
YGL207W	YLR418C	SPT16	CDC73	Affinity Capture-MS	Krogan NJ et al	12242279
YLR418C	YGL207W	CDC73	SPT16	Affinity Capture-MS	Krogan NJ et al	14759368
YGL207W	YLR418C	SPT16	CDC73	Affinity Capture-MS	Krogan NJ et al	14759368
YMR213W	YER172C	CEF1	BRR2	Affinity Capture-MS	Ohi MD et al	11884590
YMR213W	YDR364C	CEF1	CDC40	Affinity Capture-MS	Ohi MD et al	11884590
YMR213W	YLR117C	CEF1	CLF1	Affinity Capture-MS	Ohi MD et al	11884590
YMR213W	YCR063W	CEF1	BUD31	Affinity Capture-MS	Ohi MD et al	11884590
YMR213W	YDR163W	CEF1	CWC15	Affinity Capture-MS	Ohi MD et al	11884590
YMR213W	YKL095W	CEF1	YJU2	Affinity Capture-MS	Ohi MD et al	11884590
YMR213W	YDL209C	CEF1	CWC2	Affinity Capture-MS	Ohi MD et al	11884590
YDL209C	YMR213W	CWC2	CEF1	Affinity Capture-MS	Ohi MD et al	11884590
YMR213W	YDR482C	CEF1	CWC21	Affinity Capture-MS	Ohi MD et al	11884590
YMR213W	YGR278W	CEF1	CWC22	Affinity Capture-MS	Ohi MD et al	11884590
YMR213W	YGL128C	CEF1	CWC23	Affinity Capture-MS	Ohi MD et al	11884590
YMR213W	YNL245C	CEF1	CWC25	Affinity Capture-MS	Ohi MD et al	11884590
YMR213W	YGL174W	CEF1	BUD13	Affinity Capture-MS	Ohi MD et al	11884590
YMR213W	YPL064C	CEF1	CWC27	Affinity Capture-MS	Ohi MD et al	11884590
YMR213W	YBR065C	CEF1	ECM2	Affinity Capture-MS	Ohi MD et al	11884590
YMR213W	YMR288W	CEF1	HSH155	Affinity Capture-MS	Ohi MD et al	11884590
YMR213W	YIR005W	CEF1	IST3	Affinity Capture-MS	Ohi MD et al	11884590
YMR213W	YPL213W	CEF1	LEA1	Affinity Capture-MS	Ohi MD et al	11884590
YMR213W	YIR009W	CEF1	MSL1	Affinity Capture-MS	Ohi MD et al	11884590
YMR213W	YBR188C	CEF1	NTC20	Affinity Capture-MS	Ohi MD et al	11884590
YMR213W	YJR050W	CEF1	ISY1	Affinity Capture-MS	Ohi MD et al	11884590
YMR213W	YDL043C	CEF1	PRP11	Affinity Capture-MS	Ohi MD et al	11884590
YMR213W	YLL036C	CEF1	PRP19	Affinity Capture-MS	Ohi MD et al	11884590
YLL036C	YMR213W	PRP19	CEF1	Affinity Capture-MS	Ohi MD et al	11884590
YMR213W	YJL203W	CEF1	PRP21	Affinity Capture-MS	Ohi MD et al	11884590
YMR213W	YER013W	CEF1	PRP22	Affinity Capture-MS	Ohi MD et al	11884590
YMR213W	YAL032C	CEF1	PRP45	Affinity Capture-MS	Ohi MD et al	11884590
YMR213W	YPL151C	CEF1	PRP46	Affinity Capture-MS	Ohi MD et al	11884590
YPL151C	YMR213W	PRP46	CEF1	Affinity Capture-MS	Ohi MD et al	11884590
YMR213W	YHR165C	CEF1	PRP8	Affinity Capture-MS	Ohi MD et al	11884590
YMR213W	YDL030W	CEF1	PRP9	Affinity Capture-MS	Ohi MD et al	11884590
YMR213W	YML049C	CEF1	RSE1	Affinity Capture-MS	Ohi MD et al	11884590
YMR213W	YDR088C	CEF1	SLU7	Affinity Capture-MS	Ohi MD et al	11884590
YMR213W	YER029C	CEF1	SMB1	Affinity Capture-MS	Ohi MD et al	11884590
YMR213W	YGR074W	CEF1	SMD1	Affinity Capture-MS	Ohi MD et al	11884590
YMR213W	YLR275W	CEF1	SMD2	Affinity Capture-MS	Ohi MD et al	11884590
YMR213W	YLR147C	CEF1	SMD3	Affinity Capture-MS	Ohi MD et al	11884590
YMR213W	YFL017W-A	CEF1	SMX2	Affinity Capture-MS	Ohi MD et al	11884590
YMR213W	YPR182W	CEF1	SMX3	Affinity Capture-MS	Ohi MD et al	11884590
YMR213W	YPR101W	CEF1	SNT309	Affinity Capture-MS	Ohi MD et al	11884590
YPR101W	YMR213W	SNT309	CEF1	Affinity Capture-MS	Ohi MD et al	11884590
YMR213W	YKL173W	CEF1	SNU114	Affinity Capture-MS	Ohi MD et al	11884590
YMR213W	YDR416W	CEF1	SYF1	Affinity Capture-MS	Ohi MD et al	11884590
YMR213W	YGR129W	CEF1	SYF2	Affinity Capture-MS	Ohi MD et al	11884590
YGL130W	YML010W	CEG1	SPT5	Affinity Capture-MS	Lindstrom DL et al	12556496
YML010W	YGL130W	SPT5	CEG1	Affinity Capture-MS	Lindstrom DL et al	12556496
YMR168C	YMR094W	CEP3	CTF13	Affinity Capture-MS	Westermann S et al	14581449
YMR168C	YDR328C	CEP3	SKP1	Affinity Capture-MS	Westermann S et al	14581449
YER164W	YIL035C	CHD1	CKA1	Affinity Capture-MS	Krogan NJ et al	12242279
YIL035C	YER164W	CKA1	CHD1	Affinity Capture-MS	Krogan NJ et al	12242279
YER164W	YIL035C	CHD1	CKA1	Affinity Capture-MS	Krogan NJ et al	14759368
YIL035C	YER164W	CKA1	CHD1	Affinity Capture-MS	Krogan NJ et al	14759368
YER164W	YOR061W	CHD1	CKA2	Affinity Capture-MS	Krogan NJ et al	12242279
YOR061W	YER164W	CKA2	CHD1	Affinity Capture-MS	Krogan NJ et al	12242279
YER164W	YOR061W	CHD1	CKA2	Affinity Capture-MS	Krogan NJ et al	14759368
YOR061W	YER164W	CKA2	CHD1	Affinity Capture-MS	Krogan NJ et al	14759368
YER164W	YGL019W	CHD1	CKB1	Affinity Capture-MS	Krogan NJ et al	12242279
YER164W	YGL019W	CHD1	CKB1	Affinity Capture-MS	Krogan NJ et al	14759368
YER164W	YOR039W	CHD1	CKB2	Affinity Capture-MS	Krogan NJ et al	12242279
YER164W	YOR039W	CHD1	CKB2	Affinity Capture-MS	Krogan NJ et al	14759368
YER164W	YML069W	CHD1	POB3	Affinity Capture-MS	Krogan NJ et al	12242279
YML069W	YER164W	POB3	CHD1	Affinity Capture-MS	Krogan NJ et al	12242279
YER164W	YML069W	CHD1	POB3	Affinity Capture-MS	Krogan NJ et al	14759368
YML069W	YER164W	POB3	CHD1	Affinity Capture-MS	Krogan NJ et al	14759368
YER164W	YGL207W	CHD1	SPT16	Affinity Capture-MS	Krogan NJ et al	12242279
YGL207W	YER164W	SPT16	CHD1	Affinity Capture-MS	Krogan NJ et al	12242279
YER164W	YGL207W	CHD1	SPT16	Affinity Capture-MS	Krogan NJ et al	14759368
YGL207W	YER164W	SPT16	CHD1	Affinity Capture-MS	Krogan NJ et al	14759368
YPR119W	YBR160W	CLB2	CDC28	Affinity Capture-MS	Honey S et al	11160944
YPR119W	YBR135W	CLB2	CKS1	Affinity Capture-MS	Honey S et al	11160944
YPR119W	YGR108W	CLB2	CLB1	Affinity Capture-MS	Honey S et al	11160944
YPR119W	YPL119C	CLB2	DBP1	Affinity Capture-MS	Honey S et al	11160944
YPR119W	YOR204W	CLB2	DED1	Affinity Capture-MS	Honey S et al	11160944
YPR119W	YPL031C	CLB2	PHO85	Affinity Capture-MS	Honey S et al	11160944
YPR119W	YDL055C	CLB2	PSA1	Affinity Capture-MS	Honey S et al	11160944
YPR119W	YLR079W	CLB2	SIC1	Affinity Capture-MS	Honey S et al	11160944
YPR119W	YAL005C	CLB2	SSA1	Affinity Capture-MS	Honey S et al	11160944
YPR119W	YLL024C	CLB2	SSA2	Affinity Capture-MS	Honey S et al	11160944
YPR119W	YBL075C	CLB2	SSA3	Affinity Capture-MS	Honey S et al	11160944
YPR119W	YER103W	CLB2	SSA4	Affinity Capture-MS	Honey S et al	11160944
YPR119W	YNL209W	CLB2	SSB2	Affinity Capture-MS	Honey S et al	11160944
YPR119W	YDR172W	CLB2	SUP35	Affinity Capture-MS	Honey S et al	11160944
YPR119W	YPR080W	CLB2	TEF1	Affinity Capture-MS	Honey S et al	11160944
YPR119W	YBR118W	CLB2	TEF2	Affinity Capture-MS	Honey S et al	11160944
YPR119W	YER151C	CLB2	UBP3	Affinity Capture-MS	Honey S et al	11160944
YPR119W	YCR030C	CLB2	SYP1	Affinity Capture-MS	Honey S et al	11160944
YPR119W	YDL229W	CLB2	SSB1	Affinity Capture-MS	Honey S et al	11160944
YPR119W	YIL105C	CLB2	SLM1	Affinity Capture-MS	Honey S et al	11160944
YPR119W	YLL054C	CLB2	YLL054C	Affinity Capture-MS	Honey S et al	11160944
YOL145C	YOR123C	CTR9	LEO1	Affinity Capture-MS	Krogan NJ et al	12242279
YOR123C	YOL145C	LEO1	CTR9	Affinity Capture-MS	Krogan NJ et al	12242279
YOL145C	YOR123C	CTR9	LEO1	Affinity Capture-MS	Krogan NJ et al	14759368
YOR123C	YOL145C	LEO1	CTR9	Affinity Capture-MS	Krogan NJ et al	14759368
YOL145C	YBR279W	CTR9	PAF1	Affinity Capture-MS	Krogan NJ et al	12242279
YBR279W	YOL145C	PAF1	CTR9	Affinity Capture-MS	Krogan NJ et al	12242279
YOL145C	YBR279W	CTR9	PAF1	Affinity Capture-MS	Krogan NJ et al	14759368
YBR279W	YOL145C	PAF1	CTR9	Affinity Capture-MS	Krogan NJ et al	14759368
YOL145C	YML069W	CTR9	POB3	Affinity Capture-MS	Krogan NJ et al	12242279
YML069W	YOL145C	POB3	CTR9	Affinity Capture-MS	Krogan NJ et al	12242279
YOL145C	YML069W	CTR9	POB3	Affinity Capture-MS	Krogan NJ et al	14759368
YML069W	YOL145C	POB3	CTR9	Affinity Capture-MS	Krogan NJ et al	14759368
YOL145C	YGL244W	CTR9	RTF1	Affinity Capture-MS	Krogan NJ et al	12242279
YGL244W	YOL145C	RTF1	CTR9	Affinity Capture-MS	Krogan NJ et al	12242279
YOL145C	YGL244W	CTR9	RTF1	Affinity Capture-MS	Krogan NJ et al	14759368
YGL244W	YOL145C	RTF1	CTR9	Affinity Capture-MS	Krogan NJ et al	14759368
YOL145C	YGL207W	CTR9	SPT16	Affinity Capture-MS	Krogan NJ et al	12242279
YGL207W	YOL145C	SPT16	CTR9	Affinity Capture-MS	Krogan NJ et al	12242279
YOL145C	YGL207W	CTR9	SPT16	Affinity Capture-MS	Krogan NJ et al	14759368
YGL207W	YOL145C	SPT16	CTR9	Affinity Capture-MS	Krogan NJ et al	14759368
YOL145C	YOR123C	CTR9	LEO1	Affinity Capture-MS	Squazzo SL et al	11927560
YOL145C	YGL244W	CTR9	RTF1	Affinity Capture-MS	Squazzo SL et al	11927560
YOL145C	YML010W	CTR9	SPT5	Affinity Capture-MS	Squazzo SL et al	11927560
YDL209C	YDR364C	CWC2	CDC40	Affinity Capture-MS	Hazbun TR et al	14690591
YDL209C	YMR213W	CWC2	CEF1	Affinity Capture-MS	Hazbun TR et al	14690591
YDL209C	YLR117C	CWC2	CLF1	Affinity Capture-MS	Hazbun TR et al	14690591
YDL209C	YGR278W	CWC2	CWC22	Affinity Capture-MS	Hazbun TR et al	14690591
YDL209C	YGL128C	CWC2	CWC23	Affinity Capture-MS	Hazbun TR et al	14690591
YDL209C	YBR065C	CWC2	ECM2	Affinity Capture-MS	Hazbun TR et al	14690591
YDL209C	YJR050W	CWC2	ISY1	Affinity Capture-MS	Hazbun TR et al	14690591
YDL209C	YPL213W	CWC2	LEA1	Affinity Capture-MS	Hazbun TR et al	14690591
YDL209C	YLL036C	CWC2	PRP19	Affinity Capture-MS	Hazbun TR et al	14690591
YDL209C	YGL120C	CWC2	PRP43	Affinity Capture-MS	Hazbun TR et al	14690591
YDL209C	YAL032C	CWC2	PRP45	Affinity Capture-MS	Hazbun TR et al	14690591
YDL209C	YPL151C	CWC2	PRP46	Affinity Capture-MS	Hazbun TR et al	14690591
YDL209C	YHR165C	CWC2	PRP8	Affinity Capture-MS	Hazbun TR et al	14690591
YDL209C	YER029C	CWC2	SMB1	Affinity Capture-MS	Hazbun TR et al	14690591
YDL209C	YGR074W	CWC2	SMD1	Affinity Capture-MS	Hazbun TR et al	14690591
YDL209C	YLR147C	CWC2	SMD3	Affinity Capture-MS	Hazbun TR et al	14690591
YDL209C	YPR101W	CWC2	SNT309	Affinity Capture-MS	Hazbun TR et al	14690591
YDL209C	YKL173W	CWC2	SNU114	Affinity Capture-MS	Hazbun TR et al	14690591
YDL209C	YDR416W	CWC2	SYF1	Affinity Capture-MS	Hazbun TR et al	14690591
YDL209C	YGR129W	CWC2	SYF2	Affinity Capture-MS	Hazbun TR et al	14690591
YDL209C	YKL095W	CWC2	YJU2	Affinity Capture-MS	Hazbun TR et al	14690591
YDL209C	YKR022C	CWC2	YKR022C	Affinity Capture-MS	Hazbun TR et al	14690591
YDL209C	YLR424W	CWC2	SPP382	Affinity Capture-MS	Hazbun TR et al	14690591
YLR424W	YDL209C	SPP382	CWC2	Affinity Capture-MS	Hazbun TR et al	14690591
YDL209C	YER172C	CWC2	BRR2	Affinity Capture-MS	Ohi MD et al	11884590
YDL209C	YDR364C	CWC2	CDC40	Affinity Capture-MS	Ohi MD et al	11884590
YDL209C	YLR117C	CWC2	CLF1	Affinity Capture-MS	Ohi MD et al	11884590
YDL209C	YCR063W	CWC2	BUD31	Affinity Capture-MS	Ohi MD et al	11884590
YDL209C	YDR163W	CWC2	CWC15	Affinity Capture-MS	Ohi MD et al	11884590
YDL209C	YKL095W	CWC2	YJU2	Affinity Capture-MS	Ohi MD et al	11884590
YDL209C	YDR482C	CWC2	CWC21	Affinity Capture-MS	Ohi MD et al	11884590
YDL209C	YLR323C	CWC2	CWC24	Affinity Capture-MS	Ohi MD et al	11884590
YDL209C	YNL245C	CWC2	CWC25	Affinity Capture-MS	Ohi MD et al	11884590
YDL209C	YGL174W	CWC2	BUD13	Affinity Capture-MS	Ohi MD et al	11884590
YDL209C	YBR065C	CWC2	ECM2	Affinity Capture-MS	Ohi MD et al	11884590
YDL209C	YBR086C	CWC2	IST2	Affinity Capture-MS	Ohi MD et al	11884590
YDL209C	YPL213W	CWC2	LEA1	Affinity Capture-MS	Ohi MD et al	11884590
YDL209C	YIR009W	CWC2	MSL1	Affinity Capture-MS	Ohi MD et al	11884590
YDL209C	YBR188C	CWC2	NTC20	Affinity Capture-MS	Ohi MD et al	11884590
YDL209C	YJR050W	CWC2	ISY1	Affinity Capture-MS	Ohi MD et al	11884590
YDL209C	YLL036C	CWC2	PRP19	Affinity Capture-MS	Ohi MD et al	11884590
YLL036C	YDL209C	PRP19	CWC2	Affinity Capture-MS	Ohi MD et al	11884590
YDL209C	YAL032C	CWC2	PRP45	Affinity Capture-MS	Ohi MD et al	11884590
YDL209C	YPL151C	CWC2	PRP46	Affinity Capture-MS	Ohi MD et al	11884590
YPL151C	YDL209C	PRP46	CWC2	Affinity Capture-MS	Ohi MD et al	11884590
YDL209C	YHR165C	CWC2	PRP8	Affinity Capture-MS	Ohi MD et al	11884590
YDL209C	YDR088C	CWC2	SLU7	Affinity Capture-MS	Ohi MD et al	11884590
YDL209C	YER029C	CWC2	SMB1	Affinity Capture-MS	Ohi MD et al	11884590
YDL209C	YGR074W	CWC2	SMD1	Affinity Capture-MS	Ohi MD et al	11884590
YDL209C	YLR275W	CWC2	SMD2	Affinity Capture-MS	Ohi MD et al	11884590
YDL209C	YLR147C	CWC2	SMD3	Affinity Capture-MS	Ohi MD et al	11884590
YDL209C	YPR182W	CWC2	SMX3	Affinity Capture-MS	Ohi MD et al	11884590
YDL209C	YPR101W	CWC2	SNT309	Affinity Capture-MS	Ohi MD et al	11884590
YPR101W	YDL209C	SNT309	CWC2	Affinity Capture-MS	Ohi MD et al	11884590
YDL209C	YKL173W	CWC2	SNU114	Affinity Capture-MS	Ohi MD et al	11884590
YDL209C	YOR148C	CWC2	SPP2	Affinity Capture-MS	Ohi MD et al	11884590
YDL209C	YDR416W	CWC2	SYF1	Affinity Capture-MS	Ohi MD et al	11884590
YDL209C	YGR129W	CWC2	SYF2	Affinity Capture-MS	Ohi MD et al	11884590
YNL245C	YLR117C	CWC25	CLF1	Affinity Capture-MS	Hazbun TR et al	14690591
YNL245C	YLL036C	CWC25	PRP19	Affinity Capture-MS	Hazbun TR et al	14690591
YNL245C	YHR165C	CWC25	PRP8	Affinity Capture-MS	Hazbun TR et al	14690591
YNL245C	YKL173W	CWC25	SNU114	Affinity Capture-MS	Hazbun TR et al	14690591
YDR016C	YKL052C	DAD1	ASK1	Affinity Capture-MS	Cheeseman IM et al	12408861
YDR016C	YKR083C	DAD1	DAD2	Affinity Capture-MS	Cheeseman IM et al	12408861
YDR016C	YBR233W-A	DAD1	DAD3	Affinity Capture-MS	Cheeseman IM et al	12408861
YDR016C	YDR320C-A	DAD1	DAD4	Affinity Capture-MS	Cheeseman IM et al	12408861
YDR016C	YGR113W	DAD1	DAM1	Affinity Capture-MS	Cheeseman IM et al	12408861
YDR016C	YGL061C	DAD1	DUO1	Affinity Capture-MS	Cheeseman IM et al	12408861
YDR016C	YDR201W	DAD1	SPC19	Affinity Capture-MS	Cheeseman IM et al	12408861
YDR016C	YKR037C	DAD1	SPC34	Affinity Capture-MS	Cheeseman IM et al	12408861
YDR016C	YKL052C	DAD1	ASK1	Affinity Capture-MS	Janke C et al	11782438
YDR016C	YKR083C	DAD1	DAD2	Affinity Capture-MS	Janke C et al	11782438
YDR016C	YGL061C	DAD1	DUO1	Affinity Capture-MS	Janke C et al	11782438
YDR016C	YDR201W	DAD1	SPC19	Affinity Capture-MS	Janke C et al	11782438
YDR016C	YKR037C	DAD1	SPC34	Affinity Capture-MS	Janke C et al	11782438
YKR083C	YKL052C	DAD2	ASK1	Affinity Capture-MS	Janke C et al	11782438
YKR083C	YKR083C	DAD2	DAD2	Affinity Capture-MS	Janke C et al	11782438
YKR083C	YGL061C	DAD2	DUO1	Affinity Capture-MS	Janke C et al	11782438
YKR083C	YDR201W	DAD2	SPC19	Affinity Capture-MS	Janke C et al	11782438
YKR083C	YKR037C	DAD2	SPC34	Affinity Capture-MS	Janke C et al	11782438
YGR113W	YDR201W	DAM1	SPC19	Affinity Capture-MS	Janke C et al	11782438
YLR129W	YJR002W	DIP2	MPP10	Affinity Capture-MS	Dragon F et al	12068309
YGL240W	YNL172W	DOC1	APC1	Affinity Capture-MS	Grossberger R et al	10318877
YGL240W	YLR127C	DOC1	APC2	Affinity Capture-MS	Grossberger R et al	10318877
YGL240W	YDR118W	DOC1	APC4	Affinity Capture-MS	Grossberger R et al	10318877
YGL240W	YOR249C	DOC1	APC5	Affinity Capture-MS	Grossberger R et al	10318877
YGL240W	YLR102C	DOC1	APC9	Affinity Capture-MS	Grossberger R et al	10318877
YGL240W	YHR166C	DOC1	CDC23	Affinity Capture-MS	Grossberger R et al	10318877
YGL240W	YBL084C	DOC1	CDC27	Affinity Capture-MS	Grossberger R et al	10318877
YML071C	YER157W	COG8	COG3	Affinity Capture-MS	Whyte JR et al	11703943
YER157W	YML071C	COG3	COG8	Affinity Capture-MS	Whyte JR et al	11703943
YML071C	YGR120C	COG8	COG2	Affinity Capture-MS	Whyte JR et al	11703943
YGR120C	YML071C	COG2	COG8	Affinity Capture-MS	Whyte JR et al	11703943
YML071C	YGL005C	COG8	COG7	Affinity Capture-MS	Whyte JR et al	11703943
YGL005C	YML071C	COG7	COG8	Affinity Capture-MS	Whyte JR et al	11703943
YML071C	YGL223C	COG8	COG1	Affinity Capture-MS	Whyte JR et al	11703943
YGL223C	YML071C	COG1	COG8	Affinity Capture-MS	Whyte JR et al	11703943
YML071C	YNL041C	COG8	COG6	Affinity Capture-MS	Whyte JR et al	11703943
YNL041C	YML071C	COG6	COG8	Affinity Capture-MS	Whyte JR et al	11703943
YML071C	YNL051W	COG8	COG5	Affinity Capture-MS	Whyte JR et al	11703943
YNL051W	YML071C	COG5	COG8	Affinity Capture-MS	Whyte JR et al	11703943
YML071C	YPR105C	COG8	COG4	Affinity Capture-MS	Whyte JR et al	11703943
YPR105C	YML071C	COG4	COG8	Affinity Capture-MS	Whyte JR et al	11703943
YIR010W	YBR211C	DSN1	AME1	Affinity Capture-MS	Hazbun TR et al	14690591
YIR010W	YDR254W	DSN1	CHL4	Affinity Capture-MS	Hazbun TR et al	14690591
YIR010W	YPL018W	DSN1	CTF19	Affinity Capture-MS	Hazbun TR et al	14690591
YIR010W	YLR381W	DSN1	CTF3	Affinity Capture-MS	Hazbun TR et al	14690591
YIR010W	YJR135C	DSN1	MCM22	Affinity Capture-MS	Hazbun TR et al	14690591
YIR010W	YAL034W-A	DSN1	MTW1	Affinity Capture-MS	Hazbun TR et al	14690591
YIR010W	YDR383C	DSN1	NKP1	Affinity Capture-MS	Hazbun TR et al	14690591
YIR010W	YPL233W	DSN1	NSL1	Affinity Capture-MS	Hazbun TR et al	14690591
YPL233W	YIR010W	NSL1	DSN1	Affinity Capture-MS	Hazbun TR et al	14690591
YIR010W	YGR179C	DSN1	OKP1	Affinity Capture-MS	Hazbun TR et al	14690591
YIR010W	YAL034W-A	DSN1	MTW1	Affinity Capture-MS	Nekrasov VS et al	14565975
YAL034W-A	YIR010W	MTW1	DSN1	Affinity Capture-MS	Nekrasov VS et al	14565975
YIR010W	YIL144W	DSN1	TID3	Affinity Capture-MS	Nekrasov VS et al	14565975
YIR010W	YJR112W	DSN1	NNF1	Affinity Capture-MS	Nekrasov VS et al	14565975
YJR112W	YIR010W	NNF1	DSN1	Affinity Capture-MS	Nekrasov VS et al	14565975
YIR010W	YPL233W	DSN1	NSL1	Affinity Capture-MS	Nekrasov VS et al	14565975
YPL233W	YIR010W	NSL1	DSN1	Affinity Capture-MS	Nekrasov VS et al	14565975
YIR010W	YOL069W	DSN1	NUF2	Affinity Capture-MS	Nekrasov VS et al	14565975
YIR010W	YGL093W	DSN1	SPC105	Affinity Capture-MS	Nekrasov VS et al	14565975
YIR010W	YMR117C	DSN1	SPC24	Affinity Capture-MS	Nekrasov VS et al	14565975
YIR010W	YER018C	DSN1	SPC25	Affinity Capture-MS	Nekrasov VS et al	14565975
YLR384C	YGR200C	IKI3	ELP2	Affinity Capture-MS	Krogan NJ et al	11689709
YGR200C	YLR384C	ELP2	IKI3	Affinity Capture-MS	Krogan NJ et al	11689709
YLR384C	YPL086C	IKI3	ELP3	Affinity Capture-MS	Krogan NJ et al	11689709
YPL086C	YLR384C	ELP3	IKI3	Affinity Capture-MS	Krogan NJ et al	11689709
YLR384C	YPL101W	IKI3	ELP4	Affinity Capture-MS	Krogan NJ et al	11689709
YPL101W	YLR384C	ELP4	IKI3	Affinity Capture-MS	Krogan NJ et al	11689709
YLR384C	YHR187W	IKI3	IKI1	Affinity Capture-MS	Krogan NJ et al	11689709
YHR187W	YLR384C	IKI1	IKI3	Affinity Capture-MS	Krogan NJ et al	11689709
YLR384C	YMR312W	IKI3	ELP6	Affinity Capture-MS	Krogan NJ et al	11689709
YGR200C	YPL101W	ELP2	ELP4	Affinity Capture-MS	Krogan NJ et al	11689709
YPL101W	YGR200C	ELP4	ELP2	Affinity Capture-MS	Krogan NJ et al	11689709
YGR200C	YHR187W	ELP2	IKI1	Affinity Capture-MS	Krogan NJ et al	11689709
YHR187W	YGR200C	IKI1	ELP2	Affinity Capture-MS	Krogan NJ et al	11689709
YGR200C	YMR312W	ELP2	ELP6	Affinity Capture-MS	Krogan NJ et al	11689709
YPL086C	YGR200C	ELP3	ELP2	Affinity Capture-MS	Krogan NJ et al	11689709
YPL086C	YPL101W	ELP3	ELP4	Affinity Capture-MS	Krogan NJ et al	11689709
YPL101W	YPL086C	ELP4	ELP3	Affinity Capture-MS	Krogan NJ et al	11689709
YPL086C	YHR187W	ELP3	IKI1	Affinity Capture-MS	Krogan NJ et al	11689709
YHR187W	YPL086C	IKI1	ELP3	Affinity Capture-MS	Krogan NJ et al	11689709
YPL086C	YMR312W	ELP3	ELP6	Affinity Capture-MS	Krogan NJ et al	11689709
YPL101W	YHR187W	ELP4	IKI1	Affinity Capture-MS	Krogan NJ et al	11689709
YHR187W	YPL101W	IKI1	ELP4	Affinity Capture-MS	Krogan NJ et al	11689709
YPL101W	YMR312W	ELP4	ELP6	Affinity Capture-MS	Krogan NJ et al	11689709
YHR187W	YMR312W	IKI1	ELP6	Affinity Capture-MS	Krogan NJ et al	11689709
YBR247C	YPL204W	ENP1	HRR25	Affinity Capture-MS	Schafer T et al	12628929
YPL204W	YBR247C	HRR25	ENP1	Affinity Capture-MS	Schafer T et al	12628929
YBR247C	YOR056C	ENP1	NOB1	Affinity Capture-MS	Schafer T et al	12628929
YOR056C	YBR247C	NOB1	ENP1	Affinity Capture-MS	Schafer T et al	12628929
YBR247C	YOR119C	ENP1	RIO1	Affinity Capture-MS	Schafer T et al	12628929
YBR247C	YPL012W	ENP1	RRP12	Affinity Capture-MS	Schafer T et al	12628929
YBR247C	YDL060W	ENP1	TSR1	Affinity Capture-MS	Schafer T et al	12628929
YDL060W	YBR247C	TSR1	ENP1	Affinity Capture-MS	Schafer T et al	12628929
YBR247C	YOR145C	ENP1	PNO1	Affinity Capture-MS	Schafer T et al	12628929
YBR247C	YPL266W	ENP1	DIM1	Affinity Capture-MS	Schafer T et al	12628929
YBR247C	YPL217C	ENP1	BMS1	Affinity Capture-MS	Grandi P et al	12150911
YBR247C	YLR175W	ENP1	CBF5	Affinity Capture-MS	Grandi P et al	12150911
YBR247C	YHR169W	ENP1	DBP8	Affinity Capture-MS	Grandi P et al	12150911
YBR247C	YLR129W	ENP1	DIP2	Affinity Capture-MS	Grandi P et al	12150911
YBR247C	YMR128W	ENP1	ECM16	Affinity Capture-MS	Grandi P et al	12150911
YBR247C	YLR186W	ENP1	EMG1	Affinity Capture-MS	Grandi P et al	12150911
YBR247C	YBR247C	ENP1	ENP1	Affinity Capture-MS	Grandi P et al	12150911
YBR247C	YHR148W	ENP1	IMP3	Affinity Capture-MS	Grandi P et al	12150911
YBR247C	YNL075W	ENP1	IMP4	Affinity Capture-MS	Grandi P et al	12150911
YBR247C	YER082C	ENP1	UTP7	Affinity Capture-MS	Grandi P et al	12150911
YBR247C	YNL132W	ENP1	KRE33	Affinity Capture-MS	Grandi P et al	12150911
YBR247C	YCL059C	ENP1	KRR1	Affinity Capture-MS	Grandi P et al	12150911
YCL059C	YBR247C	KRR1	ENP1	Affinity Capture-MS	Grandi P et al	12150911
YBR247C	YGR100W	ENP1	MDR1	Affinity Capture-MS	Grandi P et al	12150911
YBR247C	YJR002W	ENP1	MPP10	Affinity Capture-MS	Grandi P et al	12150911
YBR247C	YPR144C	ENP1	NOC4	Affinity Capture-MS	Grandi P et al	12150911
YPR144C	YBR247C	NOC4	ENP1	Affinity Capture-MS	Grandi P et al	12150911
YBR247C	YDL014W	ENP1	NOP1	Affinity Capture-MS	Grandi P et al	12150911
YBR247C	YDL148C	ENP1	NOP14	Affinity Capture-MS	Grandi P et al	12150911
YDL148C	YBR247C	NOP14	ENP1	Affinity Capture-MS	Grandi P et al	12150911
YBR247C	YCR057C	ENP1	PWP2	Affinity Capture-MS	Grandi P et al	12150911
YCR057C	YBR247C	PWP2	ENP1	Affinity Capture-MS	Grandi P et al	12150911
YBR247C	YOL010W	ENP1	RCL1	Affinity Capture-MS	Grandi P et al	12150911
YBR247C	YLR075W	ENP1	RPL10	Affinity Capture-MS	Grandi P et al	12150911
YBR247C	YPR102C	ENP1	RPL11A	Affinity Capture-MS	Grandi P et al	12150911
YBR247C	YKL180W	ENP1	RPL17A	Affinity Capture-MS	Grandi P et al	12150911
YBR247C	YBR031W	ENP1	RPL4A	Affinity Capture-MS	Grandi P et al	12150911
YBR247C	YBR048W	ENP1	RPS11B	Affinity Capture-MS	Grandi P et al	12150911
YBR247C	YDR064W	ENP1	RPS13	Affinity Capture-MS	Grandi P et al	12150911
YBR247C	YCR031C	ENP1	RPS14A	Affinity Capture-MS	Grandi P et al	12150911
YBR247C	YML024W	ENP1	RPS17A	Affinity Capture-MS	Grandi P et al	12150911
YBR247C	YDR447C	ENP1	RPS17B	Affinity Capture-MS	Grandi P et al	12150911
YBR247C	YDR450W	ENP1	RPS18A	Affinity Capture-MS	Grandi P et al	12150911
YBR247C	YML063W	ENP1	RPS1B	Affinity Capture-MS	Grandi P et al	12150911
YBR247C	YLR367W	ENP1	RPS22B	Affinity Capture-MS	Grandi P et al	12150911
YBR247C	YER074W	ENP1	RPS24A	Affinity Capture-MS	Grandi P et al	12150911
YBR247C	YNL178W	ENP1	RPS3	Affinity Capture-MS	Grandi P et al	12150911
YBR247C	YJR145C	ENP1	RPS4A	Affinity Capture-MS	Grandi P et al	12150911
YBR247C	YHR203C	ENP1	RPS4B	Affinity Capture-MS	Grandi P et al	12150911
YBR247C	YPL090C	ENP1	RPS6A	Affinity Capture-MS	Grandi P et al	12150911
YBR247C	YBL072C	ENP1	RPS8A	Affinity Capture-MS	Grandi P et al	12150911
YBR247C	YER102W	ENP1	RPS8B	Affinity Capture-MS	Grandi P et al	12150911
YBR247C	YBR189W	ENP1	RPS9B	Affinity Capture-MS	Grandi P et al	12150911
YBR247C	YPL012W	ENP1	RRP12	Affinity Capture-MS	Grandi P et al	12150911
YBR247C	YMR229C	ENP1	RRP5	Affinity Capture-MS	Grandi P et al	12150911
YBR247C	YLL011W	ENP1	SOF1	Affinity Capture-MS	Grandi P et al	12150911
YBR247C	YBL004W	ENP1	UTP20	Affinity Capture-MS	Grandi P et al	12150911
YBR247C	YDL060W	ENP1	TSR1	Affinity Capture-MS	Grandi P et al	12150911
YBR247C	YDR449C	ENP1	UTP6	Affinity Capture-MS	Grandi P et al	12150911
YBR247C	YGR090W	ENP1	UTP22	Affinity Capture-MS	Grandi P et al	12150911
YGR090W	YBR247C	UTP22	ENP1	Affinity Capture-MS	Grandi P et al	12150911
YBR247C	YJL109C	ENP1	UTP10	Affinity Capture-MS	Grandi P et al	12150911
YBR247C	YMR093W	ENP1	UTP15	Affinity Capture-MS	Grandi P et al	12150911
YER133W	YNL233W	GLC7	BNI4	Affinity Capture-MS	Walsh EP et al	11841235
YER133W	YDR301W	GLC7	CFT1	Affinity Capture-MS	Walsh EP et al	11841235
YER133W	YLR115W	GLC7	CFT2	Affinity Capture-MS	Walsh EP et al	11841235
YER133W	YJL042W	GLC7	MHP1	Affinity Capture-MS	Walsh EP et al	11841235
YER133W	YKR002W	GLC7	PAP1	Affinity Capture-MS	Walsh EP et al	11841235
YER133W	YNL317W	GLC7	PFS2	Affinity Capture-MS	Walsh EP et al	11841235
YER133W	YAL043C	GLC7	PTA1	Affinity Capture-MS	Walsh EP et al	11841235
YAL043C	YER133W	PTA1	GLC7	Affinity Capture-MS	Walsh EP et al	11841235
YER133W	YDR195W	GLC7	REF2	Affinity Capture-MS	Walsh EP et al	11841235
YER133W	YOR341W	GLC7	RPA190	Affinity Capture-MS	Walsh EP et al	11841235
YER133W	YKL006W	GLC7	RPL14A	Affinity Capture-MS	Walsh EP et al	11841235
YER133W	YHL001W	GLC7	RPL14B	Affinity Capture-MS	Walsh EP et al	11841235
YER133W	YMR242C	GLC7	RPL20A	Affinity Capture-MS	Walsh EP et al	11841235
YER133W	YOR312C	GLC7	RPL20B	Affinity Capture-MS	Walsh EP et al	11841235
YER133W	YHR010W	GLC7	RPL27A	Affinity Capture-MS	Walsh EP et al	11841235
YER133W	YOR063W	GLC7	RPL3	Affinity Capture-MS	Walsh EP et al	11841235
YER133W	YPL143W	GLC7	RPL33A	Affinity Capture-MS	Walsh EP et al	11841235
YER133W	YOR234C	GLC7	RPL33B	Affinity Capture-MS	Walsh EP et al	11841235
YER133W	YHL033C	GLC7	RPL8A	Affinity Capture-MS	Walsh EP et al	11841235
YER133W	YLL045C	GLC7	RPL8B	Affinity Capture-MS	Walsh EP et al	11841235
YER133W	YLR340W	GLC7	RPP0	Affinity Capture-MS	Walsh EP et al	11841235
YER133W	YLR441C	GLC7	RPS1A	Affinity Capture-MS	Walsh EP et al	11841235
YER133W	YML063W	GLC7	RPS1B	Affinity Capture-MS	Walsh EP et al	11841235
YER133W	YJL190C	GLC7	RPS22A	Affinity Capture-MS	Walsh EP et al	11841235
YER133W	YLR367W	GLC7	RPS22B	Affinity Capture-MS	Walsh EP et al	11841235
YER133W	YKL193C	GLC7	SDS22	Affinity Capture-MS	Walsh EP et al	11841235
YER133W	YLR430W	GLC7	SEN1	Affinity Capture-MS	Walsh EP et al	11841235
YER133W	YKL018W	GLC7	SWD2	Affinity Capture-MS	Walsh EP et al	11841235
YER133W	YJL130C	GLC7	URA2	Affinity Capture-MS	Walsh EP et al	11841235
YER133W	YOR227W	GLC7	YOR227W	Affinity Capture-MS	Walsh EP et al	11841235
YER133W	YPL137C	GLC7	YPL137C	Affinity Capture-MS	Walsh EP et al	11841235
YER133W	YLR277C	GLC7	YSH1	Affinity Capture-MS	Walsh EP et al	11841235
YLR293C	YGL238W	GSP1	CSE1	Affinity Capture-MS	Lau D et al	10617640
YLR293C	YLR347C	GSP1	KAP95	Affinity Capture-MS	Lau D et al	10617640
YLR293C	YKL205W	GSP1	LOS1	Affinity Capture-MS	Lau D et al	10617640
YLR293C	YJR042W	GSP1	NUP85	Affinity Capture-MS	Lau D et al	10617640
YJR042W	YLR293C	NUP85	GSP1	Affinity Capture-MS	Lau D et al	10617640
YLR293C	YAL005C	GSP1	SSA1	Affinity Capture-MS	Lau D et al	10617640
YLR293C	YDR002W	GSP1	YRB1	Affinity Capture-MS	Lau D et al	10617640
YOR185C	YMR308C	GSP2	PSE1	Affinity Capture-MS	Lau D et al	10617640
YOR185C	YER110C	GSP2	KAP123	Affinity Capture-MS	Lau D et al	10617640
YOR185C	YGL016W	GSP2	KAP122	Affinity Capture-MS	Lau D et al	10617640
YOR185C	YGL097W	GSP2	SRM1	Affinity Capture-MS	Lau D et al	10617640
YOR185C	YAL005C	GSP2	SSA1	Affinity Capture-MS	Lau D et al	10617640
YJL091C	YHR019C	GWT1	DED81	Affinity Capture-MS	Hazbun TR et al	14690591
YJL091C	YCL061C	GWT1	MRC1	Affinity Capture-MS	Hazbun TR et al	14690591
YJL091C	YOR254C	GWT1	SEC63	Affinity Capture-MS	Hazbun TR et al	14690591
YJL091C	YDR170C	GWT1	SEC7	Affinity Capture-MS	Hazbun TR et al	14690591
YJL091C	YJR100C	GWT1	YJR100C	Affinity Capture-MS	Hazbun TR et al	14690591
YBR009C	YLR399C	HHF1	BDF1	Affinity Capture-MS	Krogan NJ et al	14690608
YBR010W	YLR399C	HHT1	BDF1	Affinity Capture-MS	Krogan NJ et al	14690608
YGL194C	YOL068C	HOS2	HST1	Affinity Capture-MS	Pijnappel WW et al	11711434
YOL068C	YGL194C	HST1	HOS2	Affinity Capture-MS	Pijnappel WW et al	11711434
YGL194C	YKR029C	HOS2	SET3	Affinity Capture-MS	Pijnappel WW et al	11711434
YKR029C	YGL194C	SET3	HOS2	Affinity Capture-MS	Pijnappel WW et al	11711434
YGL194C	YBR103W	HOS2	SIF2	Affinity Capture-MS	Pijnappel WW et al	11711434
YBR103W	YGL194C	SIF2	HOS2	Affinity Capture-MS	Pijnappel WW et al	11711434
YGL194C	YCR033W	HOS2	SNT1	Affinity Capture-MS	Pijnappel WW et al	11711434
YCR033W	YGL194C	SNT1	HOS2	Affinity Capture-MS	Pijnappel WW et al	11711434
YGL194C	YDR155C	HOS2	CPR1	Affinity Capture-MS	Pijnappel WW et al	11711434
YGL194C	YIL112W	HOS2	HOS4	Affinity Capture-MS	Pijnappel WW et al	11711434
YIL112W	YGL194C	HOS4	HOS2	Affinity Capture-MS	Pijnappel WW et al	11711434
YPL204W	YOR204W	HRR25	DED1	Affinity Capture-MS	Schafer T et al	12628929
YPL204W	YGR200C	HRR25	ELP2	Affinity Capture-MS	Schafer T et al	12628929
YPL204W	YDR283C	HRR25	GCN2	Affinity Capture-MS	Schafer T et al	12628929
YPL204W	YLR384C	HRR25	IKI3	Affinity Capture-MS	Schafer T et al	12628929
YPL204W	YKL143W	HRR25	LTV1	Affinity Capture-MS	Schafer T et al	12628929
YPL204W	YNL207W	HRR25	RIO2	Affinity Capture-MS	Schafer T et al	12628929
YNL207W	YPL204W	RIO2	HRR25	Affinity Capture-MS	Schafer T et al	12628929
YPL204W	YGL171W	HRR25	ROK1	Affinity Capture-MS	Schafer T et al	12628929
YPL204W	YML091C	HRR25	RPM2	Affinity Capture-MS	Schafer T et al	12628929
YPL204W	YJL080C	HRR25	SCP160	Affinity Capture-MS	Schafer T et al	12628929
YPL204W	YDL060W	HRR25	TSR1	Affinity Capture-MS	Schafer T et al	12628929
YPL204W	YER082C	HRR25	UTP7	Affinity Capture-MS	Schafer T et al	12628929
YPL204W	YIL151C	HRR25	YIL151C	Affinity Capture-MS	Schafer T et al	12628929
YPL204W	YPL266W	HRR25	DIM1	Affinity Capture-MS	Schafer T et al	12628929
YOL068C	YKR029C	HST1	SET3	Affinity Capture-MS	Pijnappel WW et al	11711434
YKR029C	YOL068C	SET3	HST1	Affinity Capture-MS	Pijnappel WW et al	11711434
YOL068C	YBR103W	HST1	SIF2	Affinity Capture-MS	Pijnappel WW et al	11711434
YBR103W	YOL068C	SIF2	HST1	Affinity Capture-MS	Pijnappel WW et al	11711434
YOL068C	YCR033W	HST1	SNT1	Affinity Capture-MS	Pijnappel WW et al	11711434
YCR033W	YOL068C	SNT1	HST1	Affinity Capture-MS	Pijnappel WW et al	11711434
YOL068C	YDR310C	HST1	SUM1	Affinity Capture-MS	Pijnappel WW et al	11711434
YDR310C	YOL068C	SUM1	HST1	Affinity Capture-MS	Pijnappel WW et al	11711434
YOL068C	YDR155C	HST1	CPR1	Affinity Capture-MS	Pijnappel WW et al	11711434
YOL068C	YIL112W	HST1	HOS4	Affinity Capture-MS	Pijnappel WW et al	11711434
YIL112W	YOL068C	HOS4	HST1	Affinity Capture-MS	Pijnappel WW et al	11711434
YOL012C	YLR399C	HTZ1	BDF1	Affinity Capture-MS	Krogan NJ et al	14690608
YGL150C	YPL235W	INO80	RVB2	Affinity Capture-MS	Sanders SL et al	12052880
YGL150C	YGR274C	INO80	TAF1	Affinity Capture-MS	Sanders SL et al	12052880
YGL150C	YPL129W	INO80	TAF14	Affinity Capture-MS	Sanders SL et al	12052880
YPL129W	YGL150C	TAF14	INO80	Affinity Capture-MS	Sanders SL et al	12052880
YGL150C	YDR145W	INO80	TAF12	Affinity Capture-MS	Sanders SL et al	12052880
YPL209C	YJR089W	IPL1	BIR1	Affinity Capture-MS	Cheeseman IM et al	12408861
YPL209C	YBR156C	IPL1	SLI15	Affinity Capture-MS	Cheeseman IM et al	12408861
YPR133C	YGR116W	IWS1	SPT6	Affinity Capture-MS	Krogan NJ et al	12242279
YGR116W	YPR133C	SPT6	IWS1	Affinity Capture-MS	Krogan NJ et al	12242279
YER082C	YPL217C	UTP7	BMS1	Affinity Capture-MS	Grandi P et al	12150911
YER082C	YLR129W	UTP7	DIP2	Affinity Capture-MS	Grandi P et al	12150911
YER082C	YNL132W	UTP7	KRE33	Affinity Capture-MS	Grandi P et al	12150911
YER082C	YGR100W	UTP7	MDR1	Affinity Capture-MS	Grandi P et al	12150911
YER082C	YJR002W	UTP7	MPP10	Affinity Capture-MS	Grandi P et al	12150911
YER082C	YPL126W	UTP7	NAN1	Affinity Capture-MS	Grandi P et al	12150911
YER082C	YDL014W	UTP7	NOP1	Affinity Capture-MS	Grandi P et al	12150911
YER082C	YDL148C	UTP7	NOP14	Affinity Capture-MS	Grandi P et al	12150911
YER082C	YLR197W	UTP7	SIK1	Affinity Capture-MS	Grandi P et al	12150911
YER082C	YCR057C	UTP7	PWP2	Affinity Capture-MS	Grandi P et al	12150911
YCR057C	YER082C	PWP2	UTP7	Affinity Capture-MS	Grandi P et al	12150911
YER082C	YBR031W	UTP7	RPL4A	Affinity Capture-MS	Grandi P et al	12150911
YER082C	YLR340W	UTP7	RPP0	Affinity Capture-MS	Grandi P et al	12150911
YER082C	YMR229C	UTP7	RRP5	Affinity Capture-MS	Grandi P et al	12150911
YER082C	YBL004W	UTP7	UTP20	Affinity Capture-MS	Grandi P et al	12150911
YER082C	YDR324C	UTP7	UTP4	Affinity Capture-MS	Grandi P et al	12150911
YER082C	YDR449C	UTP7	UTP6	Affinity Capture-MS	Grandi P et al	12150911
YDR449C	YER082C	UTP6	UTP7	Affinity Capture-MS	Grandi P et al	12150911
YER082C	YGR090W	UTP7	UTP22	Affinity Capture-MS	Grandi P et al	12150911
YER082C	YGR128C	UTP7	UTP8	Affinity Capture-MS	Grandi P et al	12150911
YER082C	YJL109C	UTP7	UTP10	Affinity Capture-MS	Grandi P et al	12150911
YER082C	YLR222C	UTP7	UTP13	Affinity Capture-MS	Grandi P et al	12150911
YER082C	YLR409C	UTP7	UTP21	Affinity Capture-MS	Grandi P et al	12150911
YER082C	YMR093W	UTP7	UTP15	Affinity Capture-MS	Grandi P et al	12150911
YGL099W	YHR170W	LSG1	NMD3	Affinity Capture-MS	Nissan TA et al	12374754
YGL099W	YLR075W	LSG1	RPL10	Affinity Capture-MS	Nissan TA et al	12374754
YGL099W	YIL133C	LSG1	RPL16A	Affinity Capture-MS	Nissan TA et al	12374754
YGL099W	YKL180W	LSG1	RPL17A	Affinity Capture-MS	Nissan TA et al	12374754
YGL099W	YHR010W	LSG1	RPL27A	Affinity Capture-MS	Nissan TA et al	12374754
YGL099W	YOR063W	LSG1	RPL3	Affinity Capture-MS	Nissan TA et al	12374754
YGL099W	YBL092W	LSG1	RPL32	Affinity Capture-MS	Nissan TA et al	12374754
YGL099W	YLR325C	LSG1	RPL38	Affinity Capture-MS	Nissan TA et al	12374754
YGL099W	YPL131W	LSG1	RPL5	Affinity Capture-MS	Nissan TA et al	12374754
YGL099W	YNL002C	LSG1	RLP7	Affinity Capture-MS	Nissan TA et al	12374754
YGL099W	YLR340W	LSG1	RPP0	Affinity Capture-MS	Nissan TA et al	12374754
YGL099W	YNL178W	LSG1	RPS3	Affinity Capture-MS	Nissan TA et al	12374754
YGL099W	YGL123W	LSG1	RPS2	Affinity Capture-MS	Nissan TA et al	12374754
YGL099W	YOR096W	LSG1	RPS7A	Affinity Capture-MS	Nissan TA et al	12374754
YGL099W	YBR267W	LSG1	REI1	Affinity Capture-MS	Nissan TA et al	12374754
YGL099W	YCR072C	LSG1	YCR072C	Affinity Capture-MS	Nissan TA et al	12374754
YGL099W	YIR026C	LSG1	YVH1	Affinity Capture-MS	Nissan TA et al	12374754
YCL059C	YDR299W	KRR1	BFR2	Affinity Capture-MS	Grandi P et al	12150911
YCL059C	YPL217C	KRR1	BMS1	Affinity Capture-MS	Grandi P et al	12150911
YCL059C	YLR175W	KRR1	CBF5	Affinity Capture-MS	Grandi P et al	12150911
YCL059C	YLR129W	KRR1	DIP2	Affinity Capture-MS	Grandi P et al	12150911
YCL059C	YMR128W	KRR1	ECM16	Affinity Capture-MS	Grandi P et al	12150911
YCL059C	YLR186W	KRR1	EMG1	Affinity Capture-MS	Grandi P et al	12150911
YCL059C	YMR290C	KRR1	HAS1	Affinity Capture-MS	Grandi P et al	12150911
YCL059C	YHR148W	KRR1	IMP3	Affinity Capture-MS	Grandi P et al	12150911
YCL059C	YER082C	KRR1	UTP7	Affinity Capture-MS	Grandi P et al	12150911
YCL059C	YNL132W	KRR1	KRE33	Affinity Capture-MS	Grandi P et al	12150911
YCL059C	YGR100W	KRR1	MDR1	Affinity Capture-MS	Grandi P et al	12150911
YCL059C	YJR002W	KRR1	MPP10	Affinity Capture-MS	Grandi P et al	12150911
YCL059C	YPL126W	KRR1	NAN1	Affinity Capture-MS	Grandi P et al	12150911
YCL059C	YPR144C	KRR1	NOC4	Affinity Capture-MS	Grandi P et al	12150911
YPR144C	YCL059C	NOC4	KRR1	Affinity Capture-MS	Grandi P et al	12150911
YCL059C	YDL014W	KRR1	NOP1	Affinity Capture-MS	Grandi P et al	12150911
YCL059C	YDL148C	KRR1	NOP14	Affinity Capture-MS	Grandi P et al	12150911
YDL148C	YCL059C	NOP14	KRR1	Affinity Capture-MS	Grandi P et al	12150911
YCL059C	YLR197W	KRR1	SIK1	Affinity Capture-MS	Grandi P et al	12150911
YCL059C	YGL171W	KRR1	ROK1	Affinity Capture-MS	Grandi P et al	12150911
YCL059C	YPR102C	KRR1	RPL11A	Affinity Capture-MS	Grandi P et al	12150911
YCL059C	YBR031W	KRR1	RPL4A	Affinity Capture-MS	Grandi P et al	12150911
YCL059C	YLR340W	KRR1	RPP0	Affinity Capture-MS	Grandi P et al	12150911
YCL059C	YNL178W	KRR1	RPS3	Affinity Capture-MS	Grandi P et al	12150911
YCL059C	YJR145C	KRR1	RPS4A	Affinity Capture-MS	Grandi P et al	12150911
YCL059C	YHR203C	KRR1	RPS4B	Affinity Capture-MS	Grandi P et al	12150911
YCL059C	YJR123W	KRR1	RPS5	Affinity Capture-MS	Grandi P et al	12150911
YCL059C	YOR096W	KRR1	RPS7A	Affinity Capture-MS	Grandi P et al	12150911
YCL059C	YBL072C	KRR1	RPS8A	Affinity Capture-MS	Grandi P et al	12150911
YCL059C	YER102W	KRR1	RPS8B	Affinity Capture-MS	Grandi P et al	12150911
YCL059C	YPL012W	KRR1	RRP12	Affinity Capture-MS	Grandi P et al	12150911
YCL059C	YMR229C	KRR1	RRP5	Affinity Capture-MS	Grandi P et al	12150911
YCL059C	YPR137W	KRR1	RRP9	Affinity Capture-MS	Grandi P et al	12150911
YPR137W	YCL059C	RRP9	KRR1	Affinity Capture-MS	Grandi P et al	12150911
YCL059C	YLL011W	KRR1	SOF1	Affinity Capture-MS	Grandi P et al	12150911
YCL059C	YBL004W	KRR1	UTP20	Affinity Capture-MS	Grandi P et al	12150911
YCL059C	YDR324C	KRR1	UTP4	Affinity Capture-MS	Grandi P et al	12150911
YCL059C	YDR449C	KRR1	UTP6	Affinity Capture-MS	Grandi P et al	12150911
YCL059C	YGR090W	KRR1	UTP22	Affinity Capture-MS	Grandi P et al	12150911
YCL059C	YGR145W	KRR1	ENP2	Affinity Capture-MS	Grandi P et al	12150911
YCL059C	YJL109C	KRR1	UTP10	Affinity Capture-MS	Grandi P et al	12150911
YCL059C	YKR060W	KRR1	UTP30	Affinity Capture-MS	Grandi P et al	12150911
YCL059C	YLR222C	KRR1	UTP13	Affinity Capture-MS	Grandi P et al	12150911
YCL059C	YLR409C	KRR1	UTP21	Affinity Capture-MS	Grandi P et al	12150911
YCL059C	YMR093W	KRR1	UTP15	Affinity Capture-MS	Grandi P et al	12150911
YOR123C	YBR279W	LEO1	PAF1	Affinity Capture-MS	Krogan NJ et al	12242279
YBR279W	YOR123C	PAF1	LEO1	Affinity Capture-MS	Krogan NJ et al	12242279
YOR123C	YBR279W	LEO1	PAF1	Affinity Capture-MS	Krogan NJ et al	14759368
YBR279W	YOR123C	PAF1	LEO1	Affinity Capture-MS	Krogan NJ et al	14759368
YOR123C	YML069W	LEO1	POB3	Affinity Capture-MS	Krogan NJ et al	12242279
YML069W	YOR123C	POB3	LEO1	Affinity Capture-MS	Krogan NJ et al	12242279
YOR123C	YML069W	LEO1	POB3	Affinity Capture-MS	Krogan NJ et al	14759368
YML069W	YOR123C	POB3	LEO1	Affinity Capture-MS	Krogan NJ et al	14759368
YOR123C	YGL244W	LEO1	RTF1	Affinity Capture-MS	Krogan NJ et al	12242279
YGL244W	YOR123C	RTF1	LEO1	Affinity Capture-MS	Krogan NJ et al	12242279
YOR123C	YGL244W	LEO1	RTF1	Affinity Capture-MS	Krogan NJ et al	14759368
YGL244W	YOR123C	RTF1	LEO1	Affinity Capture-MS	Krogan NJ et al	14759368
YOR123C	YGL207W	LEO1	SPT16	Affinity Capture-MS	Krogan NJ et al	12242279
YGL207W	YOR123C	SPT16	LEO1	Affinity Capture-MS	Krogan NJ et al	12242279
YOR123C	YGL207W	LEO1	SPT16	Affinity Capture-MS	Krogan NJ et al	14759368
YGL207W	YOR123C	SPT16	LEO1	Affinity Capture-MS	Krogan NJ et al	14759368
YOR123C	YML069W	LEO1	POB3	Affinity Capture-MS	Squazzo SL et al	11927560
YOR123C	YGL244W	LEO1	RTF1	Affinity Capture-MS	Squazzo SL et al	11927560
YGL244W	YOR123C	RTF1	LEO1	Affinity Capture-MS	Squazzo SL et al	11927560
YOR123C	YGL207W	LEO1	SPT16	Affinity Capture-MS	Squazzo SL et al	11927560
YOR123C	YML010W	LEO1	SPT5	Affinity Capture-MS	Squazzo SL et al	11927560
YPR046W	YBR211C	MCM16	AME1	Affinity Capture-MS	Cheeseman IM et al	12408861
YPR046W	YDR254W	MCM16	CHL4	Affinity Capture-MS	Cheeseman IM et al	12408861
YPR046W	YLR381W	MCM16	CTF3	Affinity Capture-MS	Cheeseman IM et al	12408861
YPR046W	YBR107C	MCM16	IML3	Affinity Capture-MS	Cheeseman IM et al	12408861
YPR046W	YDR318W	MCM16	MCM21	Affinity Capture-MS	Cheeseman IM et al	12408861
YPR046W	YJR135C	MCM16	MCM22	Affinity Capture-MS	Cheeseman IM et al	12408861
YPR046W	YAL034W-A	MCM16	MTW1	Affinity Capture-MS	Cheeseman IM et al	12408861
YPR046W	YDR383C	MCM16	NKP1	Affinity Capture-MS	Cheeseman IM et al	12408861
YPR046W	YLR315W	MCM16	NKP2	Affinity Capture-MS	Cheeseman IM et al	12408861
YPR046W	YGR179C	MCM16	OKP1	Affinity Capture-MS	Cheeseman IM et al	12408861
YIR025W	YGL240W	MND2	DOC1	Affinity Capture-MS	Hall MC et al	12609981
YIR025W	YDR118W	MND2	APC4	Affinity Capture-MS	Hall MC et al	12609981
YIR025W	YLR102C	MND2	APC9	Affinity Capture-MS	Hall MC et al	12609981
YIR025W	YKL022C	MND2	CDC16	Affinity Capture-MS	Hall MC et al	12609981
YIR025W	YDR260C	MND2	SWM1	Affinity Capture-MS	Hall MC et al	12609981
YDR260C	YIR025W	SWM1	MND2	Affinity Capture-MS	Hall MC et al	12609981
YIR025W	YNL172W	MND2	APC1	Affinity Capture-MS	Passmore LA et al	12574115
YIR025W	YDR118W	MND2	APC4	Affinity Capture-MS	Passmore LA et al	12574115
YIR025W	YOR249C	MND2	APC5	Affinity Capture-MS	Passmore LA et al	12574115
YIR025W	YKL022C	MND2	CDC16	Affinity Capture-MS	Passmore LA et al	12574115
YIR025W	YBL084C	MND2	CDC27	Affinity Capture-MS	Passmore LA et al	12574115
YKL059C	YLR115W	MPE1	CFT2	Affinity Capture-MS	Nedea E et al	12819204
YKL059C	YPL008W	MPE1	CHL1	Affinity Capture-MS	Nedea E et al	12819204
YKL059C	YJR093C	MPE1	FIP1	Affinity Capture-MS	Nedea E et al	12819204
YKL059C	YER133W	MPE1	GLC7	Affinity Capture-MS	Nedea E et al	12819204
YKL059C	YKR002W	MPE1	PAP1	Affinity Capture-MS	Nedea E et al	12819204
YKL059C	YNL317W	MPE1	PFS2	Affinity Capture-MS	Nedea E et al	12819204
YKL059C	YAL043C	MPE1	PTA1	Affinity Capture-MS	Nedea E et al	12819204
YAL043C	YKL059C	PTA1	MPE1	Affinity Capture-MS	Nedea E et al	12819204
YKL059C	YGR156W	MPE1	PTI1	Affinity Capture-MS	Nedea E et al	12819204
YGR156W	YKL059C	PTI1	MPE1	Affinity Capture-MS	Nedea E et al	12819204
YKL059C	YDR195W	MPE1	REF2	Affinity Capture-MS	Nedea E et al	12819204
YDR195W	YKL059C	REF2	MPE1	Affinity Capture-MS	Nedea E et al	12819204
YKL059C	YNL222W	MPE1	SSU72	Affinity Capture-MS	Nedea E et al	12819204
YNL222W	YKL059C	SSU72	MPE1	Affinity Capture-MS	Nedea E et al	12819204
YKL059C	YKL018W	MPE1	SWD2	Affinity Capture-MS	Nedea E et al	12819204
YKL018W	YKL059C	SWD2	MPE1	Affinity Capture-MS	Nedea E et al	12819204
YKL059C	YLR277C	MPE1	YSH1	Affinity Capture-MS	Nedea E et al	12819204
YKL059C	YPR107C	MPE1	YTH1	Affinity Capture-MS	Nedea E et al	12819204
YKL059C	YLR277C	MPE1	YSH1	Affinity Capture-MS	Vo LT et al	11713271
YKL059C	YJR093C	MPE1	FIP1	Affinity Capture-MS	Vo LT et al	11713271
YKL059C	YKR002W	MPE1	PAP1	Affinity Capture-MS	Vo LT et al	11713271
YKL059C	YJL072C	MPE1	PSF2	Affinity Capture-MS	Vo LT et al	11713271
YKL059C	YAL043C	MPE1	PTA1	Affinity Capture-MS	Vo LT et al	11713271
YKL059C	YLR115W	MPE1	CFT2	Affinity Capture-MS	Vo LT et al	11713271
YKL059C	YDR301W	MPE1	CFT1	Affinity Capture-MS	Vo LT et al	11713271
YHL004W	YCR046C	MRP4	IMG1	Affinity Capture-MS	Gan X et al	12392552
YHL004W	YCR071C	MRP4	IMG2	Affinity Capture-MS	Gan X et al	12392552
YHL004W	YDR347W	MRP4	MRP1	Affinity Capture-MS	Gan X et al	12392552
YHL004W	YGR084C	MRP4	MRP13	Affinity Capture-MS	Gan X et al	12392552
YHL004W	YKL003C	MRP4	MRP17	Affinity Capture-MS	Gan X et al	12392552
YHL004W	YPR166C	MRP4	MRP2	Affinity Capture-MS	Gan X et al	12392552
YHL004W	YBL090W	MRP4	MRP21	Affinity Capture-MS	Gan X et al	12392552
YHL004W	YNL005C	MRP4	MRP7	Affinity Capture-MS	Gan X et al	12392552
YHL004W	YDR116C	MRP4	MRPL1	Affinity Capture-MS	Gan X et al	12392552
YHL004W	YLR312W-A	MRP4	MRPL15	Affinity Capture-MS	Gan X et al	12392552
YHL004W	YNL252C	MRP4	MRPL17	Affinity Capture-MS	Gan X et al	12392552
YHL004W	YKR085C	MRP4	MRPL20	Affinity Capture-MS	Gan X et al	12392552
YHL004W	YNL177C	MRP4	MRPL22	Affinity Capture-MS	Gan X et al	12392552
YHL004W	YOR150W	MRP4	MRPL23	Affinity Capture-MS	Gan X et al	12392552
YHL004W	YGR076C	MRP4	MRPL25	Affinity Capture-MS	Gan X et al	12392552
YHL004W	YBR282W	MRP4	MRPL27	Affinity Capture-MS	Gan X et al	12392552
YHL004W	YMR024W	MRP4	MRPL3	Affinity Capture-MS	Gan X et al	12392552
YHL004W	YKL138C	MRP4	MRPL31	Affinity Capture-MS	Gan X et al	12392552
YHL004W	YDR322W	MRP4	MRPL35	Affinity Capture-MS	Gan X et al	12392552
YHL004W	YBR122C	MRP4	MRPL36	Affinity Capture-MS	Gan X et al	12392552
YHL004W	YKL170W	MRP4	MRPL38	Affinity Capture-MS	Gan X et al	12392552
YHL004W	YPL173W	MRP4	MRPL40	Affinity Capture-MS	Gan X et al	12392552
YHL004W	YJL096W	MRP4	MRPL49	Affinity Capture-MS	Gan X et al	12392552
YHL004W	YNR022C	MRP4	MRPL50	Affinity Capture-MS	Gan X et al	12392552
YHL004W	YPR100W	MRP4	MRPL51	Affinity Capture-MS	Gan X et al	12392552
YHL004W	YHR147C	MRP4	MRPL6	Affinity Capture-MS	Gan X et al	12392552
YHL004W	YJL063C	MRP4	MRPL8	Affinity Capture-MS	Gan X et al	12392552
YHL004W	YMR188C	MRP4	MRPS17	Affinity Capture-MS	Gan X et al	12392552
YHL004W	YNL306W	MRP4	MRPS18	Affinity Capture-MS	Gan X et al	12392552
YHL004W	YDR337W	MRP4	MRPS28	Affinity Capture-MS	Gan X et al	12392552
YHL004W	YGR165W	MRP4	MRPS35	Affinity Capture-MS	Gan X et al	12392552
YHL004W	YBR251W	MRP4	MRPS5	Affinity Capture-MS	Gan X et al	12392552
YHL004W	YMR158W	MRP4	MRPS8	Affinity Capture-MS	Gan X et al	12392552
YHL004W	YBR146W	MRP4	MRPS9	Affinity Capture-MS	Gan X et al	12392552
YHL004W	YNL137C	MRP4	NAM9	Affinity Capture-MS	Gan X et al	12392552
YHL004W	YOR158W	MRP4	PET123	Affinity Capture-MS	Gan X et al	12392552
YHL004W	YDR041W	MRP4	RSM10	Affinity Capture-MS	Gan X et al	12392552
YHL004W	YNR037C	MRP4	RSM19	Affinity Capture-MS	Gan X et al	12392552
YHL004W	YKL155C	MRP4	RSM22	Affinity Capture-MS	Gan X et al	12392552
YHL004W	YGL129C	MRP4	RSM23	Affinity Capture-MS	Gan X et al	12392552
YHL004W	YDR175C	MRP4	RSM24	Affinity Capture-MS	Gan X et al	12392552
YHL004W	YIL093C	MRP4	RSM25	Affinity Capture-MS	Gan X et al	12392552
YHL004W	YJR101W	MRP4	RSM26	Affinity Capture-MS	Gan X et al	12392552
YHL004W	YGR215W	MRP4	RSM27	Affinity Capture-MS	Gan X et al	12392552
YHL004W	YJR113C	MRP4	RSM7	Affinity Capture-MS	Gan X et al	12392552
YHL004W	Q0140	MRP4	VAR1	Affinity Capture-MS	Gan X et al	12392552
YAL034W-A	YIR010W	MTW1	DSN1	Affinity Capture-MS	Westermann S et al	14581449
YAL034W-A	YJR112W	MTW1	NNF1	Affinity Capture-MS	Westermann S et al	14581449
YJR112W	YAL034W-A	NNF1	MTW1	Affinity Capture-MS	Westermann S et al	14581449
YAL034W-A	YPL233W	MTW1	NSL1	Affinity Capture-MS	Westermann S et al	14581449
YAL034W-A	YIL144W	MTW1	TID3	Affinity Capture-MS	Nekrasov VS et al	14565975
YIL144W	YAL034W-A	TID3	MTW1	Affinity Capture-MS	Nekrasov VS et al	14565975
YAL034W-A	YJR112W	MTW1	NNF1	Affinity Capture-MS	Nekrasov VS et al	14565975
YJR112W	YAL034W-A	NNF1	MTW1	Affinity Capture-MS	Nekrasov VS et al	14565975
YAL034W-A	YPL233W	MTW1	NSL1	Affinity Capture-MS	Nekrasov VS et al	14565975
YPL233W	YAL034W-A	NSL1	MTW1	Affinity Capture-MS	Nekrasov VS et al	14565975
YAL034W-A	YOL069W	MTW1	NUF2	Affinity Capture-MS	Nekrasov VS et al	14565975
YAL034W-A	YGL093W	MTW1	SPC105	Affinity Capture-MS	Nekrasov VS et al	14565975
YGL093W	YAL034W-A	SPC105	MTW1	Affinity Capture-MS	Nekrasov VS et al	14565975
YAL034W-A	YMR117C	MTW1	SPC24	Affinity Capture-MS	Nekrasov VS et al	14565975
YAL034W-A	YER018C	MTW1	SPC25	Affinity Capture-MS	Nekrasov VS et al	14565975
YNL124W	YLR175W	NAF1	CBF5	Affinity Capture-MS	Hazbun TR et al	14690591
YPL126W	YHR148W	NAN1	IMP3	Affinity Capture-MS	Grandi P et al	12150911
YPL126W	YMR229C	NAN1	RRP5	Affinity Capture-MS	Grandi P et al	12150911
YPL126W	YDR324C	NAN1	UTP4	Affinity Capture-MS	Grandi P et al	12150911
YDR324C	YPL126W	UTP4	NAN1	Affinity Capture-MS	Grandi P et al	12150911
YPL126W	YGR128C	NAN1	UTP8	Affinity Capture-MS	Grandi P et al	12150911
YGR128C	YPL126W	UTP8	NAN1	Affinity Capture-MS	Grandi P et al	12150911
YPL126W	YHR196W	NAN1	UTP9	Affinity Capture-MS	Grandi P et al	12150911
YHR196W	YPL126W	UTP9	NAN1	Affinity Capture-MS	Grandi P et al	12150911
YPL126W	YJL109C	NAN1	UTP10	Affinity Capture-MS	Grandi P et al	12150911
YJL109C	YPL126W	UTP10	NAN1	Affinity Capture-MS	Grandi P et al	12150911
YPL126W	YMR093W	NAN1	UTP15	Affinity Capture-MS	Grandi P et al	12150911
YMR093W	YPL126W	UTP15	NAN1	Affinity Capture-MS	Grandi P et al	12150911
YPL126W	YOR145C	NAN1	PNO1	Affinity Capture-MS	Grandi P et al	12150911
YPL126W	YJR002W	NAN1	MPP10	Affinity Capture-MS	Dragon F et al	12068309
YIL144W	YOL069W	TID3	NUF2	Affinity Capture-MS	Nekrasov VS et al	14565975
YIL144W	YMR117C	TID3	SPC24	Affinity Capture-MS	Nekrasov VS et al	14565975
YIL144W	YER018C	TID3	SPC25	Affinity Capture-MS	Nekrasov VS et al	14565975
YIL144W	YOL069W	TID3	NUF2	Affinity Capture-MS	Janke C et al	11782438
YIL144W	YMR117C	TID3	SPC24	Affinity Capture-MS	Janke C et al	11782438
YJR112W	YIR010W	NNF1	DSN1	Affinity Capture-MS	Westermann S et al	14581449
YJR112W	YPL233W	NNF1	NSL1	Affinity Capture-MS	Westermann S et al	14581449
YJR112W	YPL233W	NNF1	NSL1	Affinity Capture-MS	Nekrasov VS et al	14565975
YPL233W	YJR112W	NSL1	NNF1	Affinity Capture-MS	Nekrasov VS et al	14565975
YOR056C	YNL112W	NOB1	DBP2	Affinity Capture-MS	Schafer T et al	12628929
YOR056C	YOR204W	NOB1	DED1	Affinity Capture-MS	Schafer T et al	12628929
YOR056C	YPL204W	NOB1	HRR25	Affinity Capture-MS	Schafer T et al	12628929
YOR056C	YKL143W	NOB1	LTV1	Affinity Capture-MS	Schafer T et al	12628929
YOR056C	YNL207W	NOB1	RIO2	Affinity Capture-MS	Schafer T et al	12628929
YNL207W	YOR056C	RIO2	NOB1	Affinity Capture-MS	Schafer T et al	12628929
YOR056C	YDL060W	NOB1	TSR1	Affinity Capture-MS	Schafer T et al	12628929
YDL060W	YOR056C	TSR1	NOB1	Affinity Capture-MS	Schafer T et al	12628929
YOR056C	YOR145C	NOB1	PNO1	Affinity Capture-MS	Schafer T et al	12628929
YOR056C	YPL266W	NOB1	DIM1	Affinity Capture-MS	Schafer T et al	12628929
YPR144C	YPL217C	NOC4	BMS1	Affinity Capture-MS	Grandi P et al	12150911
YPR144C	YLR129W	NOC4	DIP2	Affinity Capture-MS	Grandi P et al	12150911
YPR144C	YMR128W	NOC4	ECM16	Affinity Capture-MS	Grandi P et al	12150911
YPR144C	YLR186W	NOC4	EMG1	Affinity Capture-MS	Grandi P et al	12150911
YPR144C	YNL132W	NOC4	KRE33	Affinity Capture-MS	Grandi P et al	12150911
YPR144C	YPL126W	NOC4	NAN1	Affinity Capture-MS	Grandi P et al	12150911
YPR144C	YDL014W	NOC4	NOP1	Affinity Capture-MS	Grandi P et al	12150911
YPR144C	YDL148C	NOC4	NOP14	Affinity Capture-MS	Grandi P et al	12150911
YDL148C	YPR144C	NOP14	NOC4	Affinity Capture-MS	Grandi P et al	12150911
YPR144C	YCR057C	NOC4	PWP2	Affinity Capture-MS	Grandi P et al	12150911
YCR057C	YPR144C	PWP2	NOC4	Affinity Capture-MS	Grandi P et al	12150911
YPR144C	YBR031W	NOC4	RPL4A	Affinity Capture-MS	Grandi P et al	12150911
YPR144C	YDR064W	NOC4	RPS13	Affinity Capture-MS	Grandi P et al	12150911
YPR144C	YML024W	NOC4	RPS17A	Affinity Capture-MS	Grandi P et al	12150911
YPR144C	YDR447C	NOC4	RPS17B	Affinity Capture-MS	Grandi P et al	12150911
YPR144C	YJR145C	NOC4	RPS4A	Affinity Capture-MS	Grandi P et al	12150911
YPR144C	YHR203C	NOC4	RPS4B	Affinity Capture-MS	Grandi P et al	12150911
YPR144C	YOR096W	NOC4	RPS7A	Affinity Capture-MS	Grandi P et al	12150911
YPR144C	YBL072C	NOC4	RPS8A	Affinity Capture-MS	Grandi P et al	12150911
YPR144C	YER102W	NOC4	RPS8B	Affinity Capture-MS	Grandi P et al	12150911
YPR144C	YPL081W	NOC4	RPS9A	Affinity Capture-MS	Grandi P et al	12150911
YPR144C	YPL012W	NOC4	RRP12	Affinity Capture-MS	Grandi P et al	12150911
YPR144C	YMR229C	NOC4	RRP5	Affinity Capture-MS	Grandi P et al	12150911
YPR144C	YLL011W	NOC4	SOF1	Affinity Capture-MS	Grandi P et al	12150911
YPR144C	YBL004W	NOC4	UTP20	Affinity Capture-MS	Grandi P et al	12150911
YPR144C	YDR324C	NOC4	UTP4	Affinity Capture-MS	Grandi P et al	12150911
YPR144C	YDR449C	NOC4	UTP6	Affinity Capture-MS	Grandi P et al	12150911
YDR449C	YPR144C	UTP6	NOC4	Affinity Capture-MS	Grandi P et al	12150911
YPR144C	YGR090W	NOC4	UTP22	Affinity Capture-MS	Grandi P et al	12150911
YGR090W	YPR144C	UTP22	NOC4	Affinity Capture-MS	Grandi P et al	12150911
YPR144C	YGR128C	NOC4	UTP8	Affinity Capture-MS	Grandi P et al	12150911
YPR144C	YGR145W	NOC4	ENP2	Affinity Capture-MS	Grandi P et al	12150911
YPR144C	YJL109C	NOC4	UTP10	Affinity Capture-MS	Grandi P et al	12150911
YPR144C	YLR222C	NOC4	UTP13	Affinity Capture-MS	Grandi P et al	12150911
YPR144C	YMR093W	NOC4	UTP15	Affinity Capture-MS	Grandi P et al	12150911
YPL093W	YDR101C	NOG1	ARX1	Affinity Capture-MS	Saveanu C et al	12808088
YPL093W	YOL077C	NOG1	BRX1	Affinity Capture-MS	Saveanu C et al	12808088
YPL093W	YHR052W	NOG1	CIC1	Affinity Capture-MS	Saveanu C et al	12808088
YPL093W	YNL112W	NOG1	DBP2	Affinity Capture-MS	Saveanu C et al	12808088
YPL093W	YKR024C	NOG1	DBP7	Affinity Capture-MS	Saveanu C et al	12808088
YPL093W	YPR175W	NOG1	DPB2	Affinity Capture-MS	Saveanu C et al	12808088
YPL093W	YMR049C	NOG1	ERB1	Affinity Capture-MS	Saveanu C et al	12808088
YPL093W	YML074C	NOG1	FPR3	Affinity Capture-MS	Saveanu C et al	12808088
YPL093W	YLR449W	NOG1	FPR4	Affinity Capture-MS	Saveanu C et al	12808088
YPL093W	YMR290C	NOG1	HAS1	Affinity Capture-MS	Saveanu C et al	12808088
YPL093W	YBR142W	NOG1	MAK5	Affinity Capture-MS	Saveanu C et al	12808088
YPL093W	YKL009W	NOG1	MRT4	Affinity Capture-MS	Saveanu C et al	12808088
YPL093W	YOR206W	NOG1	NOC2	Affinity Capture-MS	Saveanu C et al	12808088
YPL093W	YPL093W	NOG1	NOG1	Affinity Capture-MS	Saveanu C et al	12808088
YPL093W	YNR053C	NOG1	NOG2	Affinity Capture-MS	Saveanu C et al	12808088
YNR053C	YPL093W	NOG2	NOG1	Affinity Capture-MS	Saveanu C et al	12808088
YPL093W	YNR053C	NOG1	NOG2	Affinity Capture-MS	Saveanu C et al	11707418
YNR053C	YPL093W	NOG2	NOG1	Affinity Capture-MS	Saveanu C et al	11707418
YPL093W	YDL014W	NOG1	NOP1	Affinity Capture-MS	Saveanu C et al	12808088
YPL093W	YOL041C	NOG1	NOP12	Affinity Capture-MS	Saveanu C et al	12808088
YPL093W	YER002W	NOG1	NOP16	Affinity Capture-MS	Saveanu C et al	12808088
YPL093W	YNL061W	NOG1	NOP2	Affinity Capture-MS	Saveanu C et al	12808088
YPL093W	YOR310C	NOG1	NOP58	Affinity Capture-MS	Saveanu C et al	12808088
YPL093W	YGR103W	NOG1	NOP7	Affinity Capture-MS	Saveanu C et al	12808088
YPL093W	YGL111W	NOG1	NSA1	Affinity Capture-MS	Saveanu C et al	12808088
YPL093W	YER126C	NOG1	NSA2	Affinity Capture-MS	Saveanu C et al	12808088
YPL093W	YER006W	NOG1	NUG1	Affinity Capture-MS	Saveanu C et al	12808088
YPL093W	YDR496C	NOG1	PUF6	Affinity Capture-MS	Saveanu C et al	12808088
YPL093W	YHR197W	NOG1	RIX1	Affinity Capture-MS	Saveanu C et al	12808088
YPL093W	YLR009W	NOG1	RLP24	Affinity Capture-MS	Saveanu C et al	12808088
YLR009W	YPL093W	RLP24	NOG1	Affinity Capture-MS	Saveanu C et al	12808088
YPL093W	YLR009W	NOG1	RLP24	Affinity Capture-MS	Saveanu C et al	11707418
YLR009W	YPL093W	RLP24	NOG1	Affinity Capture-MS	Saveanu C et al	11707418
YPL093W	YNL002C	NOG1	RLP7	Affinity Capture-MS	Saveanu C et al	12808088
YPL093W	YHR088W	NOG1	RPF1	Affinity Capture-MS	Saveanu C et al	12808088
YPL093W	YKR081C	NOG1	RPF2	Affinity Capture-MS	Saveanu C et al	12808088
YPL093W	YDR087C	NOG1	RRP1	Affinity Capture-MS	Saveanu C et al	12808088
YPL093W	YGR245C	NOG1	SDA1	Affinity Capture-MS	Saveanu C et al	12808088
YPL093W	YFL002C	NOG1	SPB4	Affinity Capture-MS	Saveanu C et al	12808088
YPL093W	YPR016C	NOG1	TIF6	Affinity Capture-MS	Saveanu C et al	12808088
YPL093W	YCR072C	NOG1	YCR072C	Affinity Capture-MS	Saveanu C et al	12808088
YPL093W	YOR252W	NOG1	RBF17	Affinity Capture-MS	Saveanu C et al	12808088
YPL093W	YPL146C	NOG1	RRP16	Affinity Capture-MS	Saveanu C et al	12808088
YPL093W	YOR272W	NOG1	YTM1	Affinity Capture-MS	Saveanu C et al	12808088
YDL014W	YJR002W	NOP1	MPP10	Affinity Capture-MS	Dragon F et al	12068309
YDL148C	YDR299W	NOP14	BFR2	Affinity Capture-MS	Grandi P et al	12150911
YDL148C	YPL217C	NOP14	BMS1	Affinity Capture-MS	Grandi P et al	12150911
YDL148C	YMR128W	NOP14	ECM16	Affinity Capture-MS	Grandi P et al	12150911
YDL148C	YLR186W	NOP14	EMG1	Affinity Capture-MS	Grandi P et al	12150911
YDL148C	YMR290C	NOP14	HAS1	Affinity Capture-MS	Grandi P et al	12150911
YDL148C	YNL132W	NOP14	KRE33	Affinity Capture-MS	Grandi P et al	12150911
YDL148C	YGR100W	NOP14	MDR1	Affinity Capture-MS	Grandi P et al	12150911
YDL148C	YJR002W	NOP14	MPP10	Affinity Capture-MS	Grandi P et al	12150911
YDL148C	YPL126W	NOP14	NAN1	Affinity Capture-MS	Grandi P et al	12150911
YDL148C	YDL014W	NOP14	NOP1	Affinity Capture-MS	Grandi P et al	12150911
YDL148C	YDL148C	NOP14	NOP14	Affinity Capture-MS	Grandi P et al	12150911
YDL148C	YBR031W	NOP14	RPL4A	Affinity Capture-MS	Grandi P et al	12150911
YDL148C	YBR048W	NOP14	RPS11B	Affinity Capture-MS	Grandi P et al	12150911
YDL148C	YML024W	NOP14	RPS17A	Affinity Capture-MS	Grandi P et al	12150911
YDL148C	YDR447C	NOP14	RPS17B	Affinity Capture-MS	Grandi P et al	12150911
YDL148C	YLR441C	NOP14	RPS1A	Affinity Capture-MS	Grandi P et al	12150911
YDL148C	YIL069C	NOP14	RPS24B	Affinity Capture-MS	Grandi P et al	12150911
YDL148C	YJR145C	NOP14	RPS4A	Affinity Capture-MS	Grandi P et al	12150911
YDL148C	YHR203C	NOP14	RPS4B	Affinity Capture-MS	Grandi P et al	12150911
YDL148C	YOR096W	NOP14	RPS7A	Affinity Capture-MS	Grandi P et al	12150911
YDL148C	YPL012W	NOP14	RRP12	Affinity Capture-MS	Grandi P et al	12150911
YDL148C	YMR229C	NOP14	RRP5	Affinity Capture-MS	Grandi P et al	12150911
YDL148C	YBL004W	NOP14	UTP20	Affinity Capture-MS	Grandi P et al	12150911
YDL148C	YGR090W	NOP14	UTP22	Affinity Capture-MS	Grandi P et al	12150911
YGR090W	YDL148C	UTP22	NOP14	Affinity Capture-MS	Grandi P et al	12150911
YDL148C	YGR128C	NOP14	UTP8	Affinity Capture-MS	Grandi P et al	12150911
YGR128C	YDL148C	UTP8	NOP14	Affinity Capture-MS	Grandi P et al	12150911
YDL148C	YLR222C	NOP14	UTP13	Affinity Capture-MS	Grandi P et al	12150911
YDL148C	YJR002W	NOP14	MPP10	Affinity Capture-MS	Dragon F et al	12068309
YPL043W	YMR290C	NOP4	HAS1	Affinity Capture-MS	Grandi P et al	12150911
YPL043W	YNL132W	NOP4	KRE33	Affinity Capture-MS	Grandi P et al	12150911
YPL043W	YLR197W	NOP4	SIK1	Affinity Capture-MS	Grandi P et al	12150911
YPL043W	YPL012W	NOP4	RRP12	Affinity Capture-MS	Grandi P et al	12150911
YPL043W	YMR229C	NOP4	RRP5	Affinity Capture-MS	Grandi P et al	12150911
YPL043W	YBL004W	NOP4	UTP20	Affinity Capture-MS	Grandi P et al	12150911
YOR310C	YOR078W	NOP58	BUD21	Affinity Capture-MS	Dragon F et al	12068309
YOR310C	YMR128W	NOP58	ECM16	Affinity Capture-MS	Dragon F et al	12068309
YOR310C	YLR129W	NOP58	DIP2	Affinity Capture-MS	Dragon F et al	12068309
YOR310C	YHR148W	NOP58	IMP3	Affinity Capture-MS	Dragon F et al	12068309
YOR310C	YNL075W	NOP58	IMP4	Affinity Capture-MS	Dragon F et al	12068309
YOR310C	YJR002W	NOP58	MPP10	Affinity Capture-MS	Dragon F et al	12068309
YOR310C	YPL126W	NOP58	NAN1	Affinity Capture-MS	Dragon F et al	12068309
YOR310C	YDL014W	NOP58	NOP1	Affinity Capture-MS	Dragon F et al	12068309
YOR310C	YDL148C	NOP58	NOP14	Affinity Capture-MS	Dragon F et al	12068309
YOR310C	YLR197W	NOP58	SIK1	Affinity Capture-MS	Dragon F et al	12068309
YOR310C	YCR057C	NOP58	PWP2	Affinity Capture-MS	Dragon F et al	12068309
YOR310C	YMR229C	NOP58	RRP5	Affinity Capture-MS	Dragon F et al	12068309
YOR310C	YPR137W	NOP58	RRP9	Affinity Capture-MS	Dragon F et al	12068309
YOR310C	YDL153C	NOP58	SAS10	Affinity Capture-MS	Dragon F et al	12068309
YOR310C	YEL026W	NOP58	SNU13	Affinity Capture-MS	Dragon F et al	12068309
YOR310C	YLL011W	NOP58	SOF1	Affinity Capture-MS	Dragon F et al	12068309
YOR310C	YJL109C	NOP58	UTP10	Affinity Capture-MS	Dragon F et al	12068309
YOR310C	YKL099C	NOP58	UTP11	Affinity Capture-MS	Dragon F et al	12068309
YOR310C	YLR222C	NOP58	UTP13	Affinity Capture-MS	Dragon F et al	12068309
YOR310C	YML093W	NOP58	UTP14	Affinity Capture-MS	Dragon F et al	12068309
YOR310C	YMR093W	NOP58	UTP15	Affinity Capture-MS	Dragon F et al	12068309
YOR310C	YDR324C	NOP58	UTP4	Affinity Capture-MS	Dragon F et al	12068309
YOR310C	YDR398W	NOP58	UTP5	Affinity Capture-MS	Dragon F et al	12068309
YOR310C	YDR449C	NOP58	UTP6	Affinity Capture-MS	Dragon F et al	12068309
YOR310C	YER082C	NOP58	UTP7	Affinity Capture-MS	Dragon F et al	12068309
YOR310C	YGR128C	NOP58	UTP8	Affinity Capture-MS	Dragon F et al	12068309
YOR310C	YHR196W	NOP58	UTP9	Affinity Capture-MS	Dragon F et al	12068309
YOR310C	YLR186W	NOP58	EMG1	Affinity Capture-MS	Grandi P et al	12150911
YOR310C	YMR290C	NOP58	HAS1	Affinity Capture-MS	Grandi P et al	12150911
YOR310C	YNL132W	NOP58	KRE33	Affinity Capture-MS	Grandi P et al	12150911
YOR310C	YJR002W	NOP58	MPP10	Affinity Capture-MS	Grandi P et al	12150911
YOR310C	YPL126W	NOP58	NAN1	Affinity Capture-MS	Grandi P et al	12150911
YOR310C	YDL014W	NOP58	NOP1	Affinity Capture-MS	Grandi P et al	12150911
YOR310C	YDL148C	NOP58	NOP14	Affinity Capture-MS	Grandi P et al	12150911
YOR310C	YLR197W	NOP58	SIK1	Affinity Capture-MS	Grandi P et al	12150911
YOR310C	YGL120C	NOP58	PRP43	Affinity Capture-MS	Grandi P et al	12150911
YOR310C	YCR057C	NOP58	PWP2	Affinity Capture-MS	Grandi P et al	12150911
YCR057C	YOR310C	PWP2	NOP58	Affinity Capture-MS	Grandi P et al	12150911
YOR310C	YOR312C	NOP58	RPL20B	Affinity Capture-MS	Grandi P et al	12150911
YOR310C	YGL030W	NOP58	RPL30	Affinity Capture-MS	Grandi P et al	12150911
YOR310C	YDR012W	NOP58	RPL4B	Affinity Capture-MS	Grandi P et al	12150911
YOR310C	YPL131W	NOP58	RPL5	Affinity Capture-MS	Grandi P et al	12150911
YOR310C	YDR064W	NOP58	RPS13	Affinity Capture-MS	Grandi P et al	12150911
YOR310C	YML024W	NOP58	RPS17A	Affinity Capture-MS	Grandi P et al	12150911
YOR310C	YDR447C	NOP58	RPS17B	Affinity Capture-MS	Grandi P et al	12150911
YOR310C	YLR367W	NOP58	RPS22B	Affinity Capture-MS	Grandi P et al	12150911
YOR310C	YLR264W	NOP58	RPS28B	Affinity Capture-MS	Grandi P et al	12150911
YOR310C	YJR145C	NOP58	RPS4A	Affinity Capture-MS	Grandi P et al	12150911
YOR310C	YHR203C	NOP58	RPS4B	Affinity Capture-MS	Grandi P et al	12150911
YOR310C	YOR096W	NOP58	RPS7A	Affinity Capture-MS	Grandi P et al	12150911
YOR310C	YBL072C	NOP58	RPS8A	Affinity Capture-MS	Grandi P et al	12150911
YOR310C	YER102W	NOP58	RPS8B	Affinity Capture-MS	Grandi P et al	12150911
YOR310C	YBR189W	NOP58	RPS9B	Affinity Capture-MS	Grandi P et al	12150911
YOR310C	YMR229C	NOP58	RRP5	Affinity Capture-MS	Grandi P et al	12150911
YOR310C	YBL004W	NOP58	UTP20	Affinity Capture-MS	Grandi P et al	12150911
YOR310C	YDR324C	NOP58	UTP4	Affinity Capture-MS	Grandi P et al	12150911
YOR310C	YDR449C	NOP58	UTP6	Affinity Capture-MS	Grandi P et al	12150911
YOR310C	YGR090W	NOP58	UTP22	Affinity Capture-MS	Grandi P et al	12150911
YOR310C	YJL109C	NOP58	UTP10	Affinity Capture-MS	Grandi P et al	12150911
YJL109C	YOR310C	UTP10	NOP58	Affinity Capture-MS	Grandi P et al	12150911
YOR310C	YKR060W	NOP58	UTP30	Affinity Capture-MS	Grandi P et al	12150911
YOR310C	YLR222C	NOP58	UTP13	Affinity Capture-MS	Grandi P et al	12150911
YOR310C	YLR409C	NOP58	UTP21	Affinity Capture-MS	Grandi P et al	12150911
YOR310C	YMR093W	NOP58	UTP15	Affinity Capture-MS	Grandi P et al	12150911
YGR103W	YDL031W	NOP7	DBP10	Affinity Capture-MS	Nissan TA et al	12374754
YGR103W	YDR060W	NOP7	MAK21	Affinity Capture-MS	Nissan TA et al	12374754
YGR103W	YPL093W	NOP7	NOG1	Affinity Capture-MS	Nissan TA et al	12374754
YGR103W	YLR106C	NOP7	MDN1	Affinity Capture-MS	Nissan TA et al	12374754
YGR103W	YHR197W	NOP7	RIX1	Affinity Capture-MS	Nissan TA et al	12374754
YHR197W	YGR103W	RIX1	NOP7	Affinity Capture-MS	Nissan TA et al	12374754
YGR103W	YOR063W	NOP7	RPL3	Affinity Capture-MS	Nissan TA et al	12374754
YGR103W	YNL002C	NOP7	RLP7	Affinity Capture-MS	Nissan TA et al	12374754
YGR103W	YMR229C	NOP7	RRP5	Affinity Capture-MS	Nissan TA et al	12374754
YCR093W	YNR052C	CDC39	POP2	Affinity Capture-MS	Chen J et al	11733989
YCR093W	YGR134W	CDC39	CAF130	Affinity Capture-MS	Chen J et al	11733989
YMR091C	YPR034W	NPL6	ARP7	Affinity Capture-MS	Baetz KK et al	14729968
YMR091C	YMR033W	NPL6	ARP9	Affinity Capture-MS	Baetz KK et al	14729968
YMR091C	YNL041C	NPL6	COG6	Affinity Capture-MS	Baetz KK et al	14729968
YMR091C	YMR186W	NPL6	HSC82	Affinity Capture-MS	Baetz KK et al	14729968
YMR091C	YLL026W	NPL6	HSP104	Affinity Capture-MS	Baetz KK et al	14729968
YMR091C	YCR020W-B	NPL6	HTL1	Affinity Capture-MS	Baetz KK et al	14729968
YMR091C	YBL022C	NPL6	PIM1	Affinity Capture-MS	Baetz KK et al	14729968
YMR091C	YLR357W	NPL6	RSC2	Affinity Capture-MS	Baetz KK et al	14729968
YLR357W	YMR091C	RSC2	NPL6	Affinity Capture-MS	Baetz KK et al	14729968
YMR091C	YKR008W	NPL6	RSC4	Affinity Capture-MS	Baetz KK et al	14729968
YKR008W	YMR091C	RSC4	NPL6	Affinity Capture-MS	Baetz KK et al	14729968
YMR091C	YLR033W	NPL6	RSC58	Affinity Capture-MS	Baetz KK et al	14729968
YLR033W	YMR091C	RSC58	NPL6	Affinity Capture-MS	Baetz KK et al	14729968
YMR091C	YCR052W	NPL6	RSC6	Affinity Capture-MS	Baetz KK et al	14729968
YCR052W	YMR091C	RSC6	NPL6	Affinity Capture-MS	Baetz KK et al	14729968
YMR091C	YFR037C	NPL6	RSC8	Affinity Capture-MS	Baetz KK et al	14729968
YFR037C	YMR091C	RSC8	NPL6	Affinity Capture-MS	Baetz KK et al	14729968
YMR091C	YML127W	NPL6	RSC9	Affinity Capture-MS	Baetz KK et al	14729968
YMR091C	YAL005C	NPL6	SSA1	Affinity Capture-MS	Baetz KK et al	14729968
YMR091C	YLL024C	NPL6	SSA2	Affinity Capture-MS	Baetz KK et al	14729968
YMR091C	YIL126W	NPL6	STH1	Affinity Capture-MS	Baetz KK et al	14729968
YMR091C	YLR321C	NPL6	SFH1	Affinity Capture-MS	Baetz KK et al	14729968
YMR091C	YMR033W	NPL6	ARP9	Affinity Capture-MS	Sanders SL et al	12052880
YMR091C	YIL126W	NPL6	STH1	Affinity Capture-MS	Sanders SL et al	12052880
YHR052W	YOL077C	CIC1	BRX1	Affinity Capture-MS	Nissan TA et al	12374754
YHR052W	YLR175W	CIC1	CBF5	Affinity Capture-MS	Nissan TA et al	12374754
YHR052W	YDL031W	CIC1	DBP10	Affinity Capture-MS	Nissan TA et al	12374754
YHR052W	YNL112W	CIC1	DBP2	Affinity Capture-MS	Nissan TA et al	12374754
YHR052W	YLL008W	CIC1	DRS1	Affinity Capture-MS	Nissan TA et al	12374754
YHR052W	YKL172W	CIC1	EBP2	Affinity Capture-MS	Nissan TA et al	12374754
YHR052W	YMR049C	CIC1	ERB1	Affinity Capture-MS	Nissan TA et al	12374754
YHR052W	YMR290C	CIC1	HAS1	Affinity Capture-MS	Nissan TA et al	12374754
YHR052W	YKL021C	CIC1	MAK11	Affinity Capture-MS	Nissan TA et al	12374754
YHR052W	YKL009W	CIC1	MRT4	Affinity Capture-MS	Nissan TA et al	12374754
YHR052W	YPL211W	CIC1	NIP7	Affinity Capture-MS	Nissan TA et al	12374754
YHR052W	YDR060W	CIC1	MAK21	Affinity Capture-MS	Nissan TA et al	12374754
YHR052W	YOR206W	CIC1	NOC2	Affinity Capture-MS	Nissan TA et al	12374754
YHR052W	YPL093W	CIC1	NOG1	Affinity Capture-MS	Nissan TA et al	12374754
YHR052W	YDL014W	CIC1	NOP1	Affinity Capture-MS	Nissan TA et al	12374754
YHR052W	YOL041C	CIC1	NOP12	Affinity Capture-MS	Nissan TA et al	12374754
YHR052W	YDL148C	CIC1	NOP14	Affinity Capture-MS	Nissan TA et al	12374754
YHR052W	YNL110C	CIC1	NOP15	Affinity Capture-MS	Nissan TA et al	12374754
YHR052W	YER002W	CIC1	NOP16	Affinity Capture-MS	Nissan TA et al	12374754
YHR052W	YNL061W	CIC1	NOP2	Affinity Capture-MS	Nissan TA et al	12374754
YHR052W	YPL043W	CIC1	NOP4	Affinity Capture-MS	Nissan TA et al	12374754
YHR052W	YLR197W	CIC1	SIK1	Affinity Capture-MS	Nissan TA et al	12374754
YHR052W	YOR310C	CIC1	NOP58	Affinity Capture-MS	Nissan TA et al	12374754
YHR052W	YGR103W	CIC1	NOP7	Affinity Capture-MS	Nissan TA et al	12374754
YHR052W	YER126C	CIC1	NSA2	Affinity Capture-MS	Nissan TA et al	12374754
YHR052W	YER006W	CIC1	NUG1	Affinity Capture-MS	Nissan TA et al	12374754
YER006W	YHR052W	NUG1	CIC1	Affinity Capture-MS	Nissan TA et al	12374754
YHR052W	YGL120C	CIC1	PRP43	Affinity Capture-MS	Nissan TA et al	12374754
YHR052W	YDR496C	CIC1	PUF6	Affinity Capture-MS	Nissan TA et al	12374754
YHR052W	YLR106C	CIC1	MDN1	Affinity Capture-MS	Nissan TA et al	12374754
YHR052W	YHR197W	CIC1	RIX1	Affinity Capture-MS	Nissan TA et al	12374754
YHR197W	YHR052W	RIX1	CIC1	Affinity Capture-MS	Nissan TA et al	12374754
YHR052W	YLR009W	CIC1	RLP24	Affinity Capture-MS	Nissan TA et al	12374754
YHR052W	YNL002C	CIC1	RLP7	Affinity Capture-MS	Nissan TA et al	12374754
YHR052W	YHR088W	CIC1	RPF1	Affinity Capture-MS	Nissan TA et al	12374754
YHR052W	YKR081C	CIC1	RPF2	Affinity Capture-MS	Nissan TA et al	12374754
YHR052W	YLR075W	CIC1	RPL10	Affinity Capture-MS	Nissan TA et al	12374754
YHR052W	YIL133C	CIC1	RPL16A	Affinity Capture-MS	Nissan TA et al	12374754
YHR052W	YKL180W	CIC1	RPL17A	Affinity Capture-MS	Nissan TA et al	12374754
YHR052W	YHR010W	CIC1	RPL27A	Affinity Capture-MS	Nissan TA et al	12374754
YHR052W	YOR063W	CIC1	RPL3	Affinity Capture-MS	Nissan TA et al	12374754
YHR052W	YGL030W	CIC1	RPL30	Affinity Capture-MS	Nissan TA et al	12374754
YHR052W	YBL092W	CIC1	RPL32	Affinity Capture-MS	Nissan TA et al	12374754
YHR052W	YLR325C	CIC1	RPL38	Affinity Capture-MS	Nissan TA et al	12374754
YHR052W	YJL189W	CIC1	RPL39	Affinity Capture-MS	Nissan TA et al	12374754
YHR052W	YPL131W	CIC1	RPL5	Affinity Capture-MS	Nissan TA et al	12374754
YHR052W	YOL040C	CIC1	RPS15	Affinity Capture-MS	Nissan TA et al	12374754
YHR052W	YJL190C	CIC1	RPS22A	Affinity Capture-MS	Nissan TA et al	12374754
YHR052W	YKR057W	CIC1	RPS21A	Affinity Capture-MS	Nissan TA et al	12374754
YHR052W	YGL189C	CIC1	RPS26A	Affinity Capture-MS	Nissan TA et al	12374754
YHR052W	YDR087C	CIC1	RRP1	Affinity Capture-MS	Nissan TA et al	12374754
YHR052W	YMR229C	CIC1	RRP5	Affinity Capture-MS	Nissan TA et al	12374754
YHR052W	YGR245C	CIC1	SDA1	Affinity Capture-MS	Nissan TA et al	12374754
YHR052W	YCL054W	CIC1	SPB1	Affinity Capture-MS	Nissan TA et al	12374754
YHR052W	YFL002C	CIC1	SPB4	Affinity Capture-MS	Nissan TA et al	12374754
YHR052W	YDR312W	CIC1	SSF2	Affinity Capture-MS	Nissan TA et al	12374754
YHR052W	YGL173C	CIC1	KEM1	Affinity Capture-MS	Nissan TA et al	12374754
YHR052W	YCR072C	CIC1	YCR072C	Affinity Capture-MS	Nissan TA et al	12374754
YHR052W	YHR066W	CIC1	SSF1	Affinity Capture-MS	Nissan TA et al	12374754
YHR052W	YJL109C	CIC1	UTP10	Affinity Capture-MS	Nissan TA et al	12374754
YHR052W	YPL146C	CIC1	RRP16	Affinity Capture-MS	Nissan TA et al	12374754
YHR052W	YOR272W	CIC1	YTM1	Affinity Capture-MS	Nissan TA et al	12374754
YPL233W	YBR211C	NSL1	AME1	Affinity Capture-MS	Hazbun TR et al	14690591
YPL233W	YDR254W	NSL1	CHL4	Affinity Capture-MS	Hazbun TR et al	14690591
YPL233W	YPL018W	NSL1	CTF19	Affinity Capture-MS	Hazbun TR et al	14690591
YPL233W	YLR381W	NSL1	CTF3	Affinity Capture-MS	Hazbun TR et al	14690591
YPL233W	YJR135C	NSL1	MCM22	Affinity Capture-MS	Hazbun TR et al	14690591
YPL233W	YAL034W-A	NSL1	MTW1	Affinity Capture-MS	Hazbun TR et al	14690591
YPL233W	YDR383C	NSL1	NKP1	Affinity Capture-MS	Hazbun TR et al	14690591
YPL233W	YGR179C	NSL1	OKP1	Affinity Capture-MS	Hazbun TR et al	14690591
YPL233W	YLR259C	NSL1	HSP60	Affinity Capture-MS	Nekrasov VS et al	14565975
YPL233W	YHR027C	NSL1	RPN1	Affinity Capture-MS	Nekrasov VS et al	14565975
YPL233W	YMR214W	NSL1	SCJ1	Affinity Capture-MS	Nekrasov VS et al	14565975
YPL233W	YIL075C	NSL1	RPN2	Affinity Capture-MS	Nekrasov VS et al	14565975
YPL233W	YGL093W	NSL1	SPC105	Affinity Capture-MS	Nekrasov VS et al	14565975
YGL093W	YPL233W	SPC105	NSL1	Affinity Capture-MS	Nekrasov VS et al	14565975
YPL233W	YAL005C	NSL1	SSA1	Affinity Capture-MS	Nekrasov VS et al	14565975
YPL233W	YLL024C	NSL1	SSA2	Affinity Capture-MS	Nekrasov VS et al	14565975
YPL233W	YBR118W	NSL1	TEF2	Affinity Capture-MS	Nekrasov VS et al	14565975
YPL233W	YNL064C	NSL1	YDJ1	Affinity Capture-MS	Nekrasov VS et al	14565975
YER006W	YDL031W	NUG1	DBP10	Affinity Capture-MS	Nissan TA et al	12374754
YER006W	YPR175W	NUG1	DPB2	Affinity Capture-MS	Nissan TA et al	12374754
YER006W	YMR049C	NUG1	ERB1	Affinity Capture-MS	Nissan TA et al	12374754
YER006W	YMR290C	NUG1	HAS1	Affinity Capture-MS	Nissan TA et al	12374754
YER006W	YOR206W	NUG1	NOC2	Affinity Capture-MS	Nissan TA et al	12374754
YER006W	YLR002C	NUG1	NOC3	Affinity Capture-MS	Nissan TA et al	12374754
YER006W	YPL093W	NUG1	NOG1	Affinity Capture-MS	Nissan TA et al	12374754
YER006W	YNL061W	NUG1	NOP2	Affinity Capture-MS	Nissan TA et al	12374754
YER006W	YGR103W	NUG1	NOP7	Affinity Capture-MS	Nissan TA et al	12374754
YER006W	YLR106C	NUG1	MDN1	Affinity Capture-MS	Nissan TA et al	12374754
YER006W	YHR197W	NUG1	RIX1	Affinity Capture-MS	Nissan TA et al	12374754
YHR197W	YER006W	RIX1	NUG1	Affinity Capture-MS	Nissan TA et al	12374754
YER006W	YGR245C	NUG1	SDA1	Affinity Capture-MS	Nissan TA et al	12374754
YGR245C	YER006W	SDA1	NUG1	Affinity Capture-MS	Nissan TA et al	12374754
YER006W	YCL054W	NUG1	SPB1	Affinity Capture-MS	Nissan TA et al	12374754
YER006W	YCR072C	NUG1	YCR072C	Affinity Capture-MS	Nissan TA et al	12374754
YER006W	YNL182C	NUG1	IPI3	Affinity Capture-MS	Nissan TA et al	12374754
YER006W	YPL146C	NUG1	RRP16	Affinity Capture-MS	Nissan TA et al	12374754
YER006W	YOR272W	NUG1	YTM1	Affinity Capture-MS	Nissan TA et al	12374754
YJL061W	YJL041W	NUP82	NSP1	Affinity Capture-MS	Rodriguez-Navarro S et al	14718168
YJL061W	YIL115C	NUP82	NUP159	Affinity Capture-MS	Rodriguez-Navarro S et al	14718168
YBR279W	YML069W	PAF1	POB3	Affinity Capture-MS	Krogan NJ et al	12242279
YML069W	YBR279W	POB3	PAF1	Affinity Capture-MS	Krogan NJ et al	12242279
YBR279W	YML069W	PAF1	POB3	Affinity Capture-MS	Krogan NJ et al	14759368
YML069W	YBR279W	POB3	PAF1	Affinity Capture-MS	Krogan NJ et al	14759368
YBR279W	YGL244W	PAF1	RTF1	Affinity Capture-MS	Krogan NJ et al	12242279
YGL244W	YBR279W	RTF1	PAF1	Affinity Capture-MS	Krogan NJ et al	12242279
YBR279W	YGL244W	PAF1	RTF1	Affinity Capture-MS	Krogan NJ et al	14759368
YGL244W	YBR279W	RTF1	PAF1	Affinity Capture-MS	Krogan NJ et al	14759368
YBR279W	YML069W	PAF1	POB3	Affinity Capture-MS	Squazzo SL et al	11927560
YBR279W	YGL207W	PAF1	SPT16	Affinity Capture-MS	Squazzo SL et al	11927560
YBR279W	YML010W	PAF1	SPT5	Affinity Capture-MS	Squazzo SL et al	11927560
YGR047C	YLR115W	TFC4	CFT2	Affinity Capture-MS	Nedea E et al	12819204
YGR047C	YOR250C	TFC4	CLP1	Affinity Capture-MS	Nedea E et al	12819204
YGR047C	YPL008W	TFC4	CHL1	Affinity Capture-MS	Nedea E et al	12819204
YGR047C	YAL043C	TFC4	PTA1	Affinity Capture-MS	Nedea E et al	12819204
YGR047C	YGL044C	TFC4	RNA15	Affinity Capture-MS	Nedea E et al	12819204
YGR047C	YLR277C	TFC4	YSH1	Affinity Capture-MS	Nedea E et al	12819204
YGL153W	YDR265W	PEX14	PEX10	Affinity Capture-MS	Agne B et al	12667447
YGL153W	YMR026C	PEX14	PEX12	Affinity Capture-MS	Agne B et al	12667447
YGL153W	YLR191W	PEX14	PEX13	Affinity Capture-MS	Agne B et al	12667447
YGL153W	YNL214W	PEX14	PEX17	Affinity Capture-MS	Agne B et al	12667447
YGL153W	YDR244W	PEX14	PEX5	Affinity Capture-MS	Agne B et al	12667447
YGL153W	YGR077C	PEX14	PEX8	Affinity Capture-MS	Agne B et al	12667447
YGR077C	YGL153W	PEX8	PEX14	Affinity Capture-MS	Agne B et al	12667447
YJL210W	YDR265W	PEX2	PEX10	Affinity Capture-MS	Agne B et al	12667447
YJL210W	YMR026C	PEX2	PEX12	Affinity Capture-MS	Agne B et al	12667447
YJL210W	YLR191W	PEX2	PEX13	Affinity Capture-MS	Agne B et al	12667447
YJL210W	YGL153W	PEX2	PEX14	Affinity Capture-MS	Agne B et al	12667447
YJL210W	YDR244W	PEX2	PEX5	Affinity Capture-MS	Agne B et al	12667447
YJL210W	YGR077C	PEX2	PEX8	Affinity Capture-MS	Agne B et al	12667447
YGR077C	YJL210W	PEX8	PEX2	Affinity Capture-MS	Agne B et al	12667447
YGR077C	YMR026C	PEX8	PEX12	Affinity Capture-MS	Agne B et al	12667447
YGR077C	YLR191W	PEX8	PEX13	Affinity Capture-MS	Agne B et al	12667447
YGR077C	YNL214W	PEX8	PEX17	Affinity Capture-MS	Agne B et al	12667447
YGR077C	YDR244W	PEX8	PEX5	Affinity Capture-MS	Agne B et al	12667447
YNL317W	YJR093C	PFS2	FIP1	Affinity Capture-MS	Dichtl B et al	12453421
YNL317W	YER133W	PFS2	GLC7	Affinity Capture-MS	Dichtl B et al	12453421
YNL317W	YKL059C	PFS2	MPE1	Affinity Capture-MS	Dichtl B et al	12453421
YNL317W	YKR002W	PFS2	PAP1	Affinity Capture-MS	Dichtl B et al	12453421
YNL317W	YAL043C	PFS2	PTA1	Affinity Capture-MS	Dichtl B et al	12453421
YNL317W	YGR156W	PFS2	PTI1	Affinity Capture-MS	Dichtl B et al	12453421
YNL317W	YDR195W	PFS2	REF2	Affinity Capture-MS	Dichtl B et al	12453421
YNL317W	YNL222W	PFS2	SSU72	Affinity Capture-MS	Dichtl B et al	12453421
YNL222W	YNL317W	SSU72	PFS2	Affinity Capture-MS	Dichtl B et al	12453421
YNL317W	YAR003W	PFS2	SWD1	Affinity Capture-MS	Dichtl B et al	12453421
YNL317W	YLR115W	PFS2	CFT2	Affinity Capture-MS	Dichtl B et al	12453421
YNL317W	YDR301W	PFS2	CFT1	Affinity Capture-MS	Dichtl B et al	12453421
YNL317W	YLR277C	PFS2	YSH1	Affinity Capture-MS	Dichtl B et al	12453421
YNL317W	YLR277C	PFS2	YSH1	Affinity Capture-MS	Vo LT et al	11713271
YNL317W	YJR093C	PFS2	FIP1	Affinity Capture-MS	Vo LT et al	11713271
YNL317W	YKL059C	PFS2	MPE1	Affinity Capture-MS	Vo LT et al	11713271
YNL317W	YKR002W	PFS2	PAP1	Affinity Capture-MS	Vo LT et al	11713271
YNL317W	YAL043C	PFS2	PTA1	Affinity Capture-MS	Vo LT et al	11713271
YNL317W	YLR115W	PFS2	CFT2	Affinity Capture-MS	Vo LT et al	11713271
YNL317W	YDR301W	PFS2	CFT1	Affinity Capture-MS	Vo LT et al	11713271
YER032W	YAL043C	FIR1	PTA1	Affinity Capture-MS	He X et al	12704082
YML069W	YML010W	POB3	SPT5	Affinity Capture-MS	Lindstrom DL et al	12556496
YML010W	YML069W	SPT5	POB3	Affinity Capture-MS	Lindstrom DL et al	12556496
YNL282W	YGL207W	POP3	SPT16	Affinity Capture-MS	Krogan NJ et al	12242279
YGL207W	YNL282W	SPT16	POP3	Affinity Capture-MS	Krogan NJ et al	12242279
YLL036C	YER172C	PRP19	BRR2	Affinity Capture-MS	Ohi MD et al	11884590
YLL036C	YDR364C	PRP19	CDC40	Affinity Capture-MS	Ohi MD et al	11884590
YLL036C	YLR117C	PRP19	CLF1	Affinity Capture-MS	Ohi MD et al	11884590
YLL036C	YMR240C	PRP19	CUS1	Affinity Capture-MS	Ohi MD et al	11884590
YLL036C	YCR063W	PRP19	BUD31	Affinity Capture-MS	Ohi MD et al	11884590
YLL036C	YDR163W	PRP19	CWC15	Affinity Capture-MS	Ohi MD et al	11884590
YLL036C	YKL095W	PRP19	YJU2	Affinity Capture-MS	Ohi MD et al	11884590
YLL036C	YGL128C	PRP19	CWC23	Affinity Capture-MS	Ohi MD et al	11884590
YLL036C	YLR323C	PRP19	CWC24	Affinity Capture-MS	Ohi MD et al	11884590
YLL036C	YNL245C	PRP19	CWC25	Affinity Capture-MS	Ohi MD et al	11884590
YLL036C	YGL174W	PRP19	BUD13	Affinity Capture-MS	Ohi MD et al	11884590
YLL036C	YBR065C	PRP19	ECM2	Affinity Capture-MS	Ohi MD et al	11884590
YLL036C	YMR288W	PRP19	HSH155	Affinity Capture-MS	Ohi MD et al	11884590
YLL036C	YIR005W	PRP19	IST3	Affinity Capture-MS	Ohi MD et al	11884590
YLL036C	YPL213W	PRP19	LEA1	Affinity Capture-MS	Ohi MD et al	11884590
YLL036C	YIR009W	PRP19	MSL1	Affinity Capture-MS	Ohi MD et al	11884590
YLL036C	YBR188C	PRP19	NTC20	Affinity Capture-MS	Ohi MD et al	11884590
YLL036C	YJR050W	PRP19	ISY1	Affinity Capture-MS	Ohi MD et al	11884590
YLL036C	YDL043C	PRP19	PRP11	Affinity Capture-MS	Ohi MD et al	11884590
YLL036C	YJL203W	PRP19	PRP21	Affinity Capture-MS	Ohi MD et al	11884590
YLL036C	YER013W	PRP19	PRP22	Affinity Capture-MS	Ohi MD et al	11884590
YLL036C	YAL032C	PRP19	PRP45	Affinity Capture-MS	Ohi MD et al	11884590
YLL036C	YPL151C	PRP19	PRP46	Affinity Capture-MS	Ohi MD et al	11884590
YPL151C	YLL036C	PRP46	PRP19	Affinity Capture-MS	Ohi MD et al	11884590
YLL036C	YHR165C	PRP19	PRP8	Affinity Capture-MS	Ohi MD et al	11884590
YLL036C	YDL030W	PRP19	PRP9	Affinity Capture-MS	Ohi MD et al	11884590
YLL036C	YML049C	PRP19	RSE1	Affinity Capture-MS	Ohi MD et al	11884590
YLL036C	YDR088C	PRP19	SLU7	Affinity Capture-MS	Ohi MD et al	11884590
YLL036C	YER029C	PRP19	SMB1	Affinity Capture-MS	Ohi MD et al	11884590
YLL036C	YGR074W	PRP19	SMD1	Affinity Capture-MS	Ohi MD et al	11884590
YLL036C	YLR275W	PRP19	SMD2	Affinity Capture-MS	Ohi MD et al	11884590
YLL036C	YLR147C	PRP19	SMD3	Affinity Capture-MS	Ohi MD et al	11884590
YLL036C	YPR182W	PRP19	SMX3	Affinity Capture-MS	Ohi MD et al	11884590
YLL036C	YPR101W	PRP19	SNT309	Affinity Capture-MS	Ohi MD et al	11884590
YPR101W	YLL036C	SNT309	PRP19	Affinity Capture-MS	Ohi MD et al	11884590
YLL036C	YKL173W	PRP19	SNU114	Affinity Capture-MS	Ohi MD et al	11884590
YLL036C	YOR148C	PRP19	SPP2	Affinity Capture-MS	Ohi MD et al	11884590
YLL036C	YDR416W	PRP19	SYF1	Affinity Capture-MS	Ohi MD et al	11884590
YLL036C	YGR129W	PRP19	SYF2	Affinity Capture-MS	Ohi MD et al	11884590
YPL151C	YER172C	PRP46	BRR2	Affinity Capture-MS	Ohi MD et al	11884590
YPL151C	YLR117C	PRP46	CLF1	Affinity Capture-MS	Ohi MD et al	11884590
YPL151C	YCR063W	PRP46	BUD31	Affinity Capture-MS	Ohi MD et al	11884590
YPL151C	YKL095W	PRP46	YJU2	Affinity Capture-MS	Ohi MD et al	11884590
YPL151C	YGL128C	PRP46	CWC23	Affinity Capture-MS	Ohi MD et al	11884590
YPL151C	YBR065C	PRP46	ECM2	Affinity Capture-MS	Ohi MD et al	11884590
YPL151C	YPL213W	PRP46	LEA1	Affinity Capture-MS	Ohi MD et al	11884590
YPL151C	YIR009W	PRP46	MSL1	Affinity Capture-MS	Ohi MD et al	11884590
YPL151C	YBR188C	PRP46	NTC20	Affinity Capture-MS	Ohi MD et al	11884590
YPL151C	YJR050W	PRP46	ISY1	Affinity Capture-MS	Ohi MD et al	11884590
YPL151C	YAL032C	PRP46	PRP45	Affinity Capture-MS	Ohi MD et al	11884590
YPL151C	YPL151C	PRP46	PRP46	Affinity Capture-MS	Ohi MD et al	11884590
YPL151C	YHR165C	PRP46	PRP8	Affinity Capture-MS	Ohi MD et al	11884590
YPL151C	YER029C	PRP46	SMB1	Affinity Capture-MS	Ohi MD et al	11884590
YPL151C	YLR275W	PRP46	SMD2	Affinity Capture-MS	Ohi MD et al	11884590
YPL151C	YPR101W	PRP46	SNT309	Affinity Capture-MS	Ohi MD et al	11884590
YPR101W	YPL151C	SNT309	PRP46	Affinity Capture-MS	Ohi MD et al	11884590
YPL151C	YKL173W	PRP46	SNU114	Affinity Capture-MS	Ohi MD et al	11884590
YPL151C	YDR416W	PRP46	SYF1	Affinity Capture-MS	Ohi MD et al	11884590
YPL151C	YGR129W	PRP46	SYF2	Affinity Capture-MS	Ohi MD et al	11884590
YJL072C	YDR013W	PSF2	PSF1	Affinity Capture-MS	Hazbun TR et al	14690591
YJL072C	YOL146W	PSF2	PSF3	Affinity Capture-MS	Hazbun TR et al	14690591
YJL072C	YDR489W	PSF2	SLD5	Affinity Capture-MS	Hazbun TR et al	14690591
YAL043C	YLR115W	PTA1	CFT2	Affinity Capture-MS	Nedea E et al	12819204
YAL043C	YPL008W	PTA1	CHL1	Affinity Capture-MS	Nedea E et al	12819204
YAL043C	YJR093C	PTA1	FIP1	Affinity Capture-MS	Nedea E et al	12819204
YAL043C	YER133W	PTA1	GLC7	Affinity Capture-MS	Nedea E et al	12819204
YAL043C	YKR002W	PTA1	PAP1	Affinity Capture-MS	Nedea E et al	12819204
YAL043C	YNL317W	PTA1	PFS2	Affinity Capture-MS	Nedea E et al	12819204
YAL043C	YGR156W	PTA1	PTI1	Affinity Capture-MS	Nedea E et al	12819204
YGR156W	YAL043C	PTI1	PTA1	Affinity Capture-MS	Nedea E et al	12819204
YAL043C	YDR195W	PTA1	REF2	Affinity Capture-MS	Nedea E et al	12819204
YDR195W	YAL043C	REF2	PTA1	Affinity Capture-MS	Nedea E et al	12819204
YAL043C	YMR061W	PTA1	RNA14	Affinity Capture-MS	Nedea E et al	12819204
YAL043C	YNL222W	PTA1	SSU72	Affinity Capture-MS	Nedea E et al	12819204
YNL222W	YAL043C	SSU72	PTA1	Affinity Capture-MS	Nedea E et al	12819204
YAL043C	YKL018W	PTA1	SWD2	Affinity Capture-MS	Nedea E et al	12819204
YKL018W	YAL043C	SWD2	PTA1	Affinity Capture-MS	Nedea E et al	12819204
YAL043C	YLR277C	PTA1	YSH1	Affinity Capture-MS	Nedea E et al	12819204
YAL043C	YPR107C	PTA1	YTH1	Affinity Capture-MS	Nedea E et al	12819204
YAL043C	YLR277C	PTA1	YSH1	Affinity Capture-MS	He X et al	12704082
YAL043C	YLR115W	PTA1	CFT2	Affinity Capture-MS	He X et al	12704082
YAL043C	YPL008W	PTA1	CHL1	Affinity Capture-MS	He X et al	12704082
YAL043C	YJR093C	PTA1	FIP1	Affinity Capture-MS	He X et al	12704082
YAL043C	YER133W	PTA1	GLC7	Affinity Capture-MS	He X et al	12704082
YAL043C	YKL059C	PTA1	MPE1	Affinity Capture-MS	He X et al	12704082
YAL043C	YKR002W	PTA1	PAP1	Affinity Capture-MS	He X et al	12704082
YAL043C	YNL317W	PTA1	PFS2	Affinity Capture-MS	He X et al	12704082
YAL043C	YGR156W	PTA1	PTI1	Affinity Capture-MS	He X et al	12704082
YAL043C	YDR195W	PTA1	REF2	Affinity Capture-MS	He X et al	12704082
YAL043C	YNL222W	PTA1	SSU72	Affinity Capture-MS	He X et al	12704082
YNL222W	YAL043C	SSU72	PTA1	Affinity Capture-MS	He X et al	12704082
YAL043C	YAR003W	PTA1	SWD1	Affinity Capture-MS	He X et al	12704082
YAL043C	YPR107C	PTA1	YTH1	Affinity Capture-MS	He X et al	12704082
YAL043C	YDR301W	PTA1	CFT1	Affinity Capture-MS	Walsh EP et al	11841235
YAL043C	YLR115W	PTA1	CFT2	Affinity Capture-MS	Walsh EP et al	11841235
YAL043C	YKL059C	PTA1	MPE1	Affinity Capture-MS	Walsh EP et al	11841235
YAL043C	YKR002W	PTA1	PAP1	Affinity Capture-MS	Walsh EP et al	11841235
YAL043C	YNL317W	PTA1	PFS2	Affinity Capture-MS	Walsh EP et al	11841235
YAL043C	YDR195W	PTA1	REF2	Affinity Capture-MS	Walsh EP et al	11841235
YAL043C	YKL006W	PTA1	RPL14A	Affinity Capture-MS	Walsh EP et al	11841235
YAL043C	YHL001W	PTA1	RPL14B	Affinity Capture-MS	Walsh EP et al	11841235
YAL043C	YOR063W	PTA1	RPL3	Affinity Capture-MS	Walsh EP et al	11841235
YAL043C	YLL045C	PTA1	RPL8B	Affinity Capture-MS	Walsh EP et al	11841235
YAL043C	YLR340W	PTA1	RPP0	Affinity Capture-MS	Walsh EP et al	11841235
YAL043C	YKL018W	PTA1	SWD2	Affinity Capture-MS	Walsh EP et al	11841235
YAL043C	YBR118W	PTA1	TEF2	Affinity Capture-MS	Walsh EP et al	11841235
YAL043C	YLR277C	PTA1	YSH1	Affinity Capture-MS	Walsh EP et al	11841235
YGR156W	YLR115W	PTI1	CFT2	Affinity Capture-MS	Nedea E et al	12819204
YGR156W	YPL008W	PTI1	CHL1	Affinity Capture-MS	Nedea E et al	12819204
YGR156W	YJR093C	PTI1	FIP1	Affinity Capture-MS	Nedea E et al	12819204
YGR156W	YER133W	PTI1	GLC7	Affinity Capture-MS	Nedea E et al	12819204
YGR156W	YKR002W	PTI1	PAP1	Affinity Capture-MS	Nedea E et al	12819204
YGR156W	YNL317W	PTI1	PFS2	Affinity Capture-MS	Nedea E et al	12819204
YGR156W	YDR195W	PTI1	REF2	Affinity Capture-MS	Nedea E et al	12819204
YDR195W	YGR156W	REF2	PTI1	Affinity Capture-MS	Nedea E et al	12819204
YGR156W	YNL222W	PTI1	SSU72	Affinity Capture-MS	Nedea E et al	12819204
YNL222W	YGR156W	SSU72	PTI1	Affinity Capture-MS	Nedea E et al	12819204
YGR156W	YKL018W	PTI1	SWD2	Affinity Capture-MS	Nedea E et al	12819204
YKL018W	YGR156W	SWD2	PTI1	Affinity Capture-MS	Nedea E et al	12819204
YGR156W	YLR277C	PTI1	YSH1	Affinity Capture-MS	Nedea E et al	12819204
YGR156W	YPR107C	PTI1	YTH1	Affinity Capture-MS	Nedea E et al	12819204
YCR057C	YPL217C	PWP2	BMS1	Affinity Capture-MS	Grandi P et al	12150911
YCR057C	YLR129W	PWP2	DIP2	Affinity Capture-MS	Grandi P et al	12150911
YCR057C	YMR128W	PWP2	ECM16	Affinity Capture-MS	Grandi P et al	12150911
YCR057C	YLR186W	PWP2	EMG1	Affinity Capture-MS	Grandi P et al	12150911
YCR057C	YMR290C	PWP2	HAS1	Affinity Capture-MS	Grandi P et al	12150911
YCR057C	YHR148W	PWP2	IMP3	Affinity Capture-MS	Grandi P et al	12150911
YCR057C	YNL075W	PWP2	IMP4	Affinity Capture-MS	Grandi P et al	12150911
YCR057C	YNL132W	PWP2	KRE33	Affinity Capture-MS	Grandi P et al	12150911
YCR057C	YCL059C	PWP2	KRR1	Affinity Capture-MS	Grandi P et al	12150911
YCR057C	YJR002W	PWP2	MPP10	Affinity Capture-MS	Grandi P et al	12150911
YCR057C	YDL014W	PWP2	NOP1	Affinity Capture-MS	Grandi P et al	12150911
YCR057C	YLR197W	PWP2	SIK1	Affinity Capture-MS	Grandi P et al	12150911
YCR057C	YGL120C	PWP2	PRP43	Affinity Capture-MS	Grandi P et al	12150911
YCR057C	YOL010W	PWP2	RCL1	Affinity Capture-MS	Grandi P et al	12150911
YCR057C	YDR025W	PWP2	RPS11A	Affinity Capture-MS	Grandi P et al	12150911
YCR057C	YDR064W	PWP2	RPS13	Affinity Capture-MS	Grandi P et al	12150911
YCR057C	YMR143W	PWP2	RPS16A	Affinity Capture-MS	Grandi P et al	12150911
YCR057C	YLR441C	PWP2	RPS1A	Affinity Capture-MS	Grandi P et al	12150911
YCR057C	YLR367W	PWP2	RPS22B	Affinity Capture-MS	Grandi P et al	12150911
YCR057C	YJR145C	PWP2	RPS4A	Affinity Capture-MS	Grandi P et al	12150911
YCR057C	YHR203C	PWP2	RPS4B	Affinity Capture-MS	Grandi P et al	12150911
YCR057C	YJR123W	PWP2	RPS5	Affinity Capture-MS	Grandi P et al	12150911
YCR057C	YOR096W	PWP2	RPS7A	Affinity Capture-MS	Grandi P et al	12150911
YCR057C	YPL081W	PWP2	RPS9A	Affinity Capture-MS	Grandi P et al	12150911
YCR057C	YBR189W	PWP2	RPS9B	Affinity Capture-MS	Grandi P et al	12150911
YCR057C	YPL012W	PWP2	RRP12	Affinity Capture-MS	Grandi P et al	12150911
YCR057C	YMR229C	PWP2	RRP5	Affinity Capture-MS	Grandi P et al	12150911
YCR057C	YPR137W	PWP2	RRP9	Affinity Capture-MS	Grandi P et al	12150911
YPR137W	YCR057C	RRP9	PWP2	Affinity Capture-MS	Grandi P et al	12150911
YCR057C	YLL011W	PWP2	SOF1	Affinity Capture-MS	Grandi P et al	12150911
YCR057C	YBL004W	PWP2	UTP20	Affinity Capture-MS	Grandi P et al	12150911
YCR057C	YDR324C	PWP2	UTP4	Affinity Capture-MS	Grandi P et al	12150911
YCR057C	YDR449C	PWP2	UTP6	Affinity Capture-MS	Grandi P et al	12150911
YDR449C	YCR057C	UTP6	PWP2	Affinity Capture-MS	Grandi P et al	12150911
YCR057C	YGR090W	PWP2	UTP22	Affinity Capture-MS	Grandi P et al	12150911
YGR090W	YCR057C	UTP22	PWP2	Affinity Capture-MS	Grandi P et al	12150911
YCR057C	YGR128C	PWP2	UTP8	Affinity Capture-MS	Grandi P et al	12150911
YCR057C	YHR196W	PWP2	UTP9	Affinity Capture-MS	Grandi P et al	12150911
YHR196W	YCR057C	UTP9	PWP2	Affinity Capture-MS	Grandi P et al	12150911
YCR057C	YJL109C	PWP2	UTP10	Affinity Capture-MS	Grandi P et al	12150911
YJL109C	YCR057C	UTP10	PWP2	Affinity Capture-MS	Grandi P et al	12150911
YCR057C	YKL099C	PWP2	UTP11	Affinity Capture-MS	Grandi P et al	12150911
YCR057C	YKR060W	PWP2	UTP30	Affinity Capture-MS	Grandi P et al	12150911
YCR057C	YLR003C	PWP2	YLR003C	Affinity Capture-MS	Grandi P et al	12150911
YCR057C	YLR222C	PWP2	UTP13	Affinity Capture-MS	Grandi P et al	12150911
YCR057C	YLR409C	PWP2	UTP21	Affinity Capture-MS	Grandi P et al	12150911
YLR409C	YCR057C	UTP21	PWP2	Affinity Capture-MS	Grandi P et al	12150911
YCR057C	YMR093W	PWP2	UTP15	Affinity Capture-MS	Grandi P et al	12150911
YCR057C	YOL077C	PWP2	BRX1	Affinity Capture-MS	Grandi P et al	12150911
YCR057C	YPL266W	PWP2	DIM1	Affinity Capture-MS	Grandi P et al	12150911
YCR057C	YJR002W	PWP2	MPP10	Affinity Capture-MS	Dragon F et al	12068309
YGL246C	YLL035W	RAI1	GRC3	Affinity Capture-MS	Sydorskyy Y et al	12612077
YGL246C	YKR063C	RAI1	LAS1	Affinity Capture-MS	Sydorskyy Y et al	12612077
YGL246C	YOR048C	RAI1	RAT1	Affinity Capture-MS	Sydorskyy Y et al	12612077
YGL246C	YLR075W	RAI1	RPL10	Affinity Capture-MS	Sydorskyy Y et al	12612077
YGL246C	YEL054C	RAI1	RPL12A	Affinity Capture-MS	Sydorskyy Y et al	12612077
YGL246C	YDL082W	RAI1	RPL13A	Affinity Capture-MS	Sydorskyy Y et al	12612077
YGL246C	YLR029C	RAI1	RPL15A	Affinity Capture-MS	Sydorskyy Y et al	12612077
YGL246C	YIL133C	RAI1	RPL16A	Affinity Capture-MS	Sydorskyy Y et al	12612077
YGL246C	YNL069C	RAI1	RPL16B	Affinity Capture-MS	Sydorskyy Y et al	12612077
YGL246C	YKL180W	RAI1	RPL17A	Affinity Capture-MS	Sydorskyy Y et al	12612077
YGL246C	YOL120C	RAI1	RPL18A	Affinity Capture-MS	Sydorskyy Y et al	12612077
YGL246C	YBR084C-A	RAI1	RPL19A	Affinity Capture-MS	Sydorskyy Y et al	12612077
YGL246C	YMR242C	RAI1	RPL20A	Affinity Capture-MS	Sydorskyy Y et al	12612077
YGL246C	YBR191W	RAI1	RPL21A	Affinity Capture-MS	Sydorskyy Y et al	12612077
YGL246C	YHR010W	RAI1	RPL27A	Affinity Capture-MS	Sydorskyy Y et al	12612077
YGL246C	YOR063W	RAI1	RPL3	Affinity Capture-MS	Sydorskyy Y et al	12612077
YGL246C	YGL030W	RAI1	RPL30	Affinity Capture-MS	Sydorskyy Y et al	12612077
YGL246C	YMR194W	RAI1	RPL36A	Affinity Capture-MS	Sydorskyy Y et al	12612077
YGL246C	YBR031W	RAI1	RPL4A	Affinity Capture-MS	Sydorskyy Y et al	12612077
YGL246C	YML073C	RAI1	RPL6A	Affinity Capture-MS	Sydorskyy Y et al	12612077
YGL246C	YLR448W	RAI1	RPL6B	Affinity Capture-MS	Sydorskyy Y et al	12612077
YGL246C	YGL076C	RAI1	RPL7A	Affinity Capture-MS	Sydorskyy Y et al	12612077
YGL246C	YHL033C	RAI1	RPL8A	Affinity Capture-MS	Sydorskyy Y et al	12612077
YGL246C	YGL147C	RAI1	RPL9A	Affinity Capture-MS	Sydorskyy Y et al	12612077
YGL246C	YLR340W	RAI1	RPP0	Affinity Capture-MS	Sydorskyy Y et al	12612077
YGL246C	YDR025W	RAI1	RPS11A	Affinity Capture-MS	Sydorskyy Y et al	12612077
YGL246C	YDR064W	RAI1	RPS13	Affinity Capture-MS	Sydorskyy Y et al	12612077
YGL246C	YOL040C	RAI1	RPS15	Affinity Capture-MS	Sydorskyy Y et al	12612077
YGL246C	YNL178W	RAI1	RPS3	Affinity Capture-MS	Sydorskyy Y et al	12612077
YGL246C	YJR145C	RAI1	RPS4A	Affinity Capture-MS	Sydorskyy Y et al	12612077
YGL246C	YJR123W	RAI1	RPS5	Affinity Capture-MS	Sydorskyy Y et al	12612077
YGL246C	YPL090C	RAI1	RPS6A	Affinity Capture-MS	Sydorskyy Y et al	12612077
YOL010W	YPL217C	RCL1	BMS1	Affinity Capture-MS	Grandi P et al	12150911
YOL010W	YMR128W	RCL1	ECM16	Affinity Capture-MS	Grandi P et al	12150911
YOL010W	YDL148C	RCL1	NOP14	Affinity Capture-MS	Grandi P et al	12150911
YOL010W	YOL010W	RCL1	RCL1	Affinity Capture-MS	Grandi P et al	12150911
YOL010W	YBL004W	RCL1	UTP20	Affinity Capture-MS	Grandi P et al	12150911
YOL010W	YJL109C	RCL1	UTP10	Affinity Capture-MS	Grandi P et al	12150911
YDR195W	YLR115W	REF2	CFT2	Affinity Capture-MS	Nedea E et al	12819204
YDR195W	YPL008W	REF2	CHL1	Affinity Capture-MS	Nedea E et al	12819204
YDR195W	YJR093C	REF2	FIP1	Affinity Capture-MS	Nedea E et al	12819204
YDR195W	YER133W	REF2	GLC7	Affinity Capture-MS	Nedea E et al	12819204
YDR195W	YKR002W	REF2	PAP1	Affinity Capture-MS	Nedea E et al	12819204
YDR195W	YNL317W	REF2	PFS2	Affinity Capture-MS	Nedea E et al	12819204
YDR195W	YMR061W	REF2	RNA14	Affinity Capture-MS	Nedea E et al	12819204
YDR195W	YNL222W	REF2	SSU72	Affinity Capture-MS	Nedea E et al	12819204
YNL222W	YDR195W	SSU72	REF2	Affinity Capture-MS	Nedea E et al	12819204
YDR195W	YKL018W	REF2	SWD2	Affinity Capture-MS	Nedea E et al	12819204
YKL018W	YDR195W	SWD2	REF2	Affinity Capture-MS	Nedea E et al	12819204
YDR195W	YOR179C	REF2	SYC1	Affinity Capture-MS	Nedea E et al	12819204
YDR195W	YLR277C	REF2	YSH1	Affinity Capture-MS	Nedea E et al	12819204
YDR195W	YPR107C	REF2	YTH1	Affinity Capture-MS	Nedea E et al	12819204
YLR071C	YOL051W	RGR1	GAL11	Affinity Capture-MS	Han SJ et al	9891034
YLR071C	YGL025C	RGR1	PGD1	Affinity Capture-MS	Han SJ et al	9891034
YLR071C	YPR070W	RGR1	MED1	Affinity Capture-MS	Han SJ et al	9891034
YLR071C	YPR168W	RGR1	NUT2	Affinity Capture-MS	Han SJ et al	9891034
YLR071C	YMR112C	RGR1	MED11	Affinity Capture-MS	Han SJ et al	9891034
YLR071C	YDL005C	RGR1	MED2	Affinity Capture-MS	Han SJ et al	9891034
YLR071C	YOR174W	RGR1	MED4	Affinity Capture-MS	Han SJ et al	9891034
YLR071C	YHR058C	RGR1	MED6	Affinity Capture-MS	Han SJ et al	9891034
YLR071C	YOL135C	RGR1	MED7	Affinity Capture-MS	Han SJ et al	9891034
YLR071C	YBR193C	RGR1	MED8	Affinity Capture-MS	Han SJ et al	9891034
YLR071C	YNR010W	RGR1	CSE2	Affinity Capture-MS	Han SJ et al	9891034
YLR071C	YBL093C	RGR1	ROX3	Affinity Capture-MS	Han SJ et al	9891034
YLR071C	YDL140C	RGR1	RPO21	Affinity Capture-MS	Han SJ et al	9891034
YLR071C	YOR151C	RGR1	RPB2	Affinity Capture-MS	Han SJ et al	9891034
YLR071C	YIL021W	RGR1	RPB3	Affinity Capture-MS	Han SJ et al	9891034
YLR071C	YJL140W	RGR1	RPB4	Affinity Capture-MS	Han SJ et al	9891034
YLR071C	YNL236W	RGR1	SIN4	Affinity Capture-MS	Han SJ et al	9891034
YLR071C	YHR041C	RGR1	SRB2	Affinity Capture-MS	Han SJ et al	9891034
YLR071C	YER022W	RGR1	SRB4	Affinity Capture-MS	Han SJ et al	9891034
YLR071C	YGR104C	RGR1	SRB5	Affinity Capture-MS	Han SJ et al	9891034
YLR071C	YBR253W	RGR1	SRB6	Affinity Capture-MS	Han SJ et al	9891034
YLR071C	YDR308C	RGR1	SRB7	Affinity Capture-MS	Han SJ et al	9891034
YNL207W	YOR204W	RIO2	DED1	Affinity Capture-MS	Schafer T et al	12628929
YNL207W	YBR247C	RIO2	ENP1	Affinity Capture-MS	Schafer T et al	12628929
YNL207W	YKL143W	RIO2	LTV1	Affinity Capture-MS	Schafer T et al	12628929
YNL207W	YDL060W	RIO2	TSR1	Affinity Capture-MS	Schafer T et al	12628929
YDL060W	YNL207W	TSR1	RIO2	Affinity Capture-MS	Schafer T et al	12628929
YNL207W	YOR145C	RIO2	PNO1	Affinity Capture-MS	Schafer T et al	12628929
YNL207W	YPL266W	RIO2	DIM1	Affinity Capture-MS	Schafer T et al	12628929
YHR197W	YMR290C	RIX1	HAS1	Affinity Capture-MS	Nissan TA et al	12374754
YHR197W	YKR048C	RIX1	NAP1	Affinity Capture-MS	Nissan TA et al	12374754
YHR197W	YPL093W	RIX1	NOG1	Affinity Capture-MS	Nissan TA et al	12374754
YHR197W	YPL093W	RIX1	NOG1	Affinity Capture-MS	Nissan TA et al	15260980
YHR197W	YER165W	RIX1	PAB1	Affinity Capture-MS	Nissan TA et al	12374754
YHR197W	YLR106C	RIX1	MDN1	Affinity Capture-MS	Nissan TA et al	12374754
YHR197W	YFL002C	RIX1	SPB4	Affinity Capture-MS	Nissan TA et al	12374754
YHR197W	YCR072C	RIX1	YCR072C	Affinity Capture-MS	Nissan TA et al	12374754
YHR197W	YHR085W	RIX1	IPI1	Affinity Capture-MS	Nissan TA et al	12374754
YHR085W	YHR197W	IPI1	RIX1	Affinity Capture-MS	Nissan TA et al	12374754
YHR197W	YHR085W	RIX1	IPI1	Affinity Capture-MS	Nissan TA et al	15260980
YHR085W	YHR197W	IPI1	RIX1	Affinity Capture-MS	Nissan TA et al	15260980
YHR197W	YNL182C	RIX1	IPI3	Affinity Capture-MS	Nissan TA et al	12374754
YNL182C	YHR197W	IPI3	RIX1	Affinity Capture-MS	Nissan TA et al	12374754
YHR197W	YNL182C	RIX1	IPI3	Affinity Capture-MS	Nissan TA et al	15260980
YNL182C	YHR197W	IPI3	RIX1	Affinity Capture-MS	Nissan TA et al	15260980
YHR197W	YPL146C	RIX1	RRP16	Affinity Capture-MS	Nissan TA et al	12374754
YLR009W	YDR101C	RLP24	ARX1	Affinity Capture-MS	Saveanu C et al	12808088
YLR009W	YOL077C	RLP24	BRX1	Affinity Capture-MS	Saveanu C et al	12808088
YLR009W	YHR052W	RLP24	CIC1	Affinity Capture-MS	Saveanu C et al	12808088
YLR009W	YLR276C	RLP24	DBP9	Affinity Capture-MS	Saveanu C et al	12808088
YLR009W	YMR049C	RLP24	ERB1	Affinity Capture-MS	Saveanu C et al	12808088
YLR009W	YML074C	RLP24	FPR3	Affinity Capture-MS	Saveanu C et al	12808088
YLR009W	YMR290C	RLP24	HAS1	Affinity Capture-MS	Saveanu C et al	12808088
YLR009W	YFR001W	RLP24	LOC1	Affinity Capture-MS	Saveanu C et al	12808088
YLR009W	YOL006C	RLP24	TOP1	Affinity Capture-MS	Saveanu C et al	12808088
YLR009W	YKL021C	RLP24	MAK11	Affinity Capture-MS	Saveanu C et al	12808088
YLR009W	YAL025C	RLP24	MAK16	Affinity Capture-MS	Saveanu C et al	12808088
YLR009W	YBR142W	RLP24	MAK5	Affinity Capture-MS	Saveanu C et al	12808088
YLR009W	YKL009W	RLP24	MRT4	Affinity Capture-MS	Saveanu C et al	12808088
YLR009W	YOR206W	RLP24	NOC2	Affinity Capture-MS	Saveanu C et al	12808088
YLR009W	YNR053C	RLP24	NOG2	Affinity Capture-MS	Saveanu C et al	12808088
YNR053C	YLR009W	NOG2	RLP24	Affinity Capture-MS	Saveanu C et al	12808088
YLR009W	YNR053C	RLP24	NOG2	Affinity Capture-MS	Saveanu C et al	11707418
YNR053C	YLR009W	NOG2	RLP24	Affinity Capture-MS	Saveanu C et al	11707418
YLR009W	YDL014W	RLP24	NOP1	Affinity Capture-MS	Saveanu C et al	12808088
YLR009W	YNL110C	RLP24	NOP15	Affinity Capture-MS	Saveanu C et al	12808088
YLR009W	YER002W	RLP24	NOP16	Affinity Capture-MS	Saveanu C et al	12808088
YLR009W	YNL061W	RLP24	NOP2	Affinity Capture-MS	Saveanu C et al	12808088
YLR009W	YGR103W	RLP24	NOP7	Affinity Capture-MS	Saveanu C et al	12808088
YLR009W	YGL111W	RLP24	NSA1	Affinity Capture-MS	Saveanu C et al	12808088
YLR009W	YER126C	RLP24	NSA2	Affinity Capture-MS	Saveanu C et al	12808088
YLR009W	YER006W	RLP24	NUG1	Affinity Capture-MS	Saveanu C et al	12808088
YLR009W	YDR496C	RLP24	PUF6	Affinity Capture-MS	Saveanu C et al	12808088
YLR009W	YHR197W	RLP24	RIX1	Affinity Capture-MS	Saveanu C et al	12808088
YLR009W	YLR009W	RLP24	RLP24	Affinity Capture-MS	Saveanu C et al	12808088
YLR009W	YKR081C	RLP24	RPF2	Affinity Capture-MS	Saveanu C et al	12808088
YLR009W	YNL002C	RLP24	RLP7	Affinity Capture-MS	Saveanu C et al	12808088
YLR009W	YDR087C	RLP24	RRP1	Affinity Capture-MS	Saveanu C et al	12808088
YLR009W	YGR245C	RLP24	SDA1	Affinity Capture-MS	Saveanu C et al	12808088
YLR009W	YFL002C	RLP24	SPB4	Affinity Capture-MS	Saveanu C et al	12808088
YLR009W	YPR016C	RLP24	TIF6	Affinity Capture-MS	Saveanu C et al	12808088
YLR009W	YNL246W	RLP24	VPS75	Affinity Capture-MS	Saveanu C et al	12808088
YLR009W	YCR072C	RLP24	YCR072C	Affinity Capture-MS	Saveanu C et al	12808088
YLR009W	YHR066W	RLP24	SSF1	Affinity Capture-MS	Saveanu C et al	12808088
YLR009W	YIL096C	RLP24	YIL096C	Affinity Capture-MS	Saveanu C et al	12808088
YLR009W	YOR252W	RLP24	RBF17	Affinity Capture-MS	Saveanu C et al	12808088
YLR009W	YOR272W	RLP24	YTM1	Affinity Capture-MS	Saveanu C et al	12808088
YGL044C	YGR047C	RNA15	TFC4	Affinity Capture-MS	Dichtl B et al	12453421
YGL044C	YMR061W	RNA15	RNA14	Affinity Capture-MS	Dichtl B et al	12453421
YDL140C	YGL043W	RPO21	DST1	Affinity Capture-MS	Krogan NJ et al	12242279
YDL140C	YPR133C	RPO21	IWS1	Affinity Capture-MS	Krogan NJ et al	12242279
YDL140C	YBR279W	RPO21	PAF1	Affinity Capture-MS	Krogan NJ et al	12242279
YDL140C	YBL020W	RPO21	RFT1	Affinity Capture-MS	Krogan NJ et al	12242279
YDL140C	YIL021W	RPO21	RPB3	Affinity Capture-MS	Krogan NJ et al	12242279
YIL021W	YDL140C	RPB3	RPO21	Affinity Capture-MS	Krogan NJ et al	12242279
YDL140C	YIL021W	RPO21	RPB3	Affinity Capture-MS	Krogan NJ et al	14759368
YIL021W	YDL140C	RPB3	RPO21	Affinity Capture-MS	Krogan NJ et al	14759368
YDL140C	YGL207W	RPO21	SPT16	Affinity Capture-MS	Krogan NJ et al	12242279
YDL140C	YGR063C	RPO21	SPT4	Affinity Capture-MS	Krogan NJ et al	12242279
YGR063C	YDL140C	SPT4	RPO21	Affinity Capture-MS	Krogan NJ et al	12242279
YDL140C	YGR116W	RPO21	SPT6	Affinity Capture-MS	Krogan NJ et al	12242279
YDL140C	YGR116W	RPO21	SPT6	Affinity Capture-MS	Krogan NJ et al	14759368
YDL140C	YGR186W	RPO21	TFG1	Affinity Capture-MS	Krogan NJ et al	12242279
YGR186W	YDL140C	TFG1	RPO21	Affinity Capture-MS	Krogan NJ et al	12242279
YDL140C	YGR186W	RPO21	TFG1	Affinity Capture-MS	Krogan NJ et al	14759368
YGR186W	YDL140C	TFG1	RPO21	Affinity Capture-MS	Krogan NJ et al	14759368
YDL140C	YGR005C	RPO21	TFG2	Affinity Capture-MS	Krogan NJ et al	12242279
YGR005C	YDL140C	TFG2	RPO21	Affinity Capture-MS	Krogan NJ et al	12242279
YDL140C	YGR005C	RPO21	TFG2	Affinity Capture-MS	Krogan NJ et al	14759368
YGR005C	YDL140C	TFG2	RPO21	Affinity Capture-MS	Krogan NJ et al	14759368
YDL140C	YPL129W	RPO21	TAF14	Affinity Capture-MS	Krogan NJ et al	12242279
YPL129W	YDL140C	TAF14	RPO21	Affinity Capture-MS	Krogan NJ et al	12242279
YDL140C	YPL129W	RPO21	TAF14	Affinity Capture-MS	Krogan NJ et al	14759368
YPL129W	YDL140C	TAF14	RPO21	Affinity Capture-MS	Krogan NJ et al	14759368
YDR280W	YMR128W	RRP45	ECM16	Affinity Capture-MS	Grandi P et al	12150911
YDR280W	YMR229C	RRP45	RRP5	Affinity Capture-MS	Grandi P et al	12150911
YDR280W	YBL004W	RRP45	UTP20	Affinity Capture-MS	Grandi P et al	12150911
YDR280W	YGR090W	RRP45	UTP22	Affinity Capture-MS	Grandi P et al	12150911
YDR280W	YJL109C	RRP45	UTP10	Affinity Capture-MS	Grandi P et al	12150911
YMR229C	YJR002W	RRP5	MPP10	Affinity Capture-MS	Dragon F et al	12068309
YPR137W	YPL217C	RRP9	BMS1	Affinity Capture-MS	Grandi P et al	12150911
YPR137W	YMR128W	RRP9	ECM16	Affinity Capture-MS	Grandi P et al	12150911
YPR137W	YNL075W	RRP9	IMP4	Affinity Capture-MS	Grandi P et al	12150911
YPR137W	YNL132W	RRP9	KRE33	Affinity Capture-MS	Grandi P et al	12150911
YPR137W	YJR002W	RRP9	MPP10	Affinity Capture-MS	Grandi P et al	12150911
YPR137W	YPL126W	RRP9	NAN1	Affinity Capture-MS	Grandi P et al	12150911
YPR137W	YPR144C	RRP9	NOC4	Affinity Capture-MS	Grandi P et al	12150911
YPR137W	YDL148C	RRP9	NOP14	Affinity Capture-MS	Grandi P et al	12150911
YPR137W	YLR197W	RRP9	SIK1	Affinity Capture-MS	Grandi P et al	12150911
YPR137W	YOL010W	RRP9	RCL1	Affinity Capture-MS	Grandi P et al	12150911
YPR137W	YDR064W	RRP9	RPS13	Affinity Capture-MS	Grandi P et al	12150911
YPR137W	YJR145C	RRP9	RPS4A	Affinity Capture-MS	Grandi P et al	12150911
YPR137W	YHR203C	RRP9	RPS4B	Affinity Capture-MS	Grandi P et al	12150911
YPR137W	YJR123W	RRP9	RPS5	Affinity Capture-MS	Grandi P et al	12150911
YPR137W	YMR229C	RRP9	RRP5	Affinity Capture-MS	Grandi P et al	12150911
YPR137W	YLL011W	RRP9	SOF1	Affinity Capture-MS	Grandi P et al	12150911
YPR137W	YBL004W	RRP9	UTP20	Affinity Capture-MS	Grandi P et al	12150911
YPR137W	YDR324C	RRP9	UTP4	Affinity Capture-MS	Grandi P et al	12150911
YPR137W	YDR449C	RRP9	UTP6	Affinity Capture-MS	Grandi P et al	12150911
YDR449C	YPR137W	UTP6	RRP9	Affinity Capture-MS	Grandi P et al	12150911
YPR137W	YGR090W	RRP9	UTP22	Affinity Capture-MS	Grandi P et al	12150911
YPR137W	YHR196W	RRP9	UTP9	Affinity Capture-MS	Grandi P et al	12150911
YPR137W	YJL109C	RRP9	UTP10	Affinity Capture-MS	Grandi P et al	12150911
YJL109C	YPR137W	UTP10	RRP9	Affinity Capture-MS	Grandi P et al	12150911
YPR137W	YLR222C	RRP9	UTP13	Affinity Capture-MS	Grandi P et al	12150911
YPR137W	YMR093W	RRP9	UTP15	Affinity Capture-MS	Grandi P et al	12150911
YPR137W	YPL266W	RRP9	DIM1	Affinity Capture-MS	Grandi P et al	12150911
YLR357W	YPR034W	RSC2	ARP7	Affinity Capture-MS	Baetz KK et al	14729968
YLR357W	YMR033W	RSC2	ARP9	Affinity Capture-MS	Baetz KK et al	14729968
YLR357W	YLL026W	RSC2	HSP104	Affinity Capture-MS	Baetz KK et al	14729968
YLR357W	YDR303C	RSC2	RSC3	Affinity Capture-MS	Baetz KK et al	14729968
YDR303C	YLR357W	RSC3	RSC2	Affinity Capture-MS	Baetz KK et al	14729968
YLR357W	YHR056C	RSC2	RSC30	Affinity Capture-MS	Baetz KK et al	14729968
YLR357W	YKR008W	RSC2	RSC4	Affinity Capture-MS	Baetz KK et al	14729968
YKR008W	YLR357W	RSC4	RSC2	Affinity Capture-MS	Baetz KK et al	14729968
YLR357W	YLR033W	RSC2	RSC58	Affinity Capture-MS	Baetz KK et al	14729968
YLR033W	YLR357W	RSC58	RSC2	Affinity Capture-MS	Baetz KK et al	14729968
YLR357W	YCR052W	RSC2	RSC6	Affinity Capture-MS	Baetz KK et al	14729968
YLR357W	YFR037C	RSC2	RSC8	Affinity Capture-MS	Baetz KK et al	14729968
YFR037C	YLR357W	RSC8	RSC2	Affinity Capture-MS	Baetz KK et al	14729968
YLR357W	YML127W	RSC2	RSC9	Affinity Capture-MS	Baetz KK et al	14729968
YLR357W	YGL207W	RSC2	SPT16	Affinity Capture-MS	Baetz KK et al	14729968
YLR357W	YAL005C	RSC2	SSA1	Affinity Capture-MS	Baetz KK et al	14729968
YLR357W	YLL024C	RSC2	SSA2	Affinity Capture-MS	Baetz KK et al	14729968
YLR357W	YIL126W	RSC2	STH1	Affinity Capture-MS	Baetz KK et al	14729968
YLR357W	YLR321C	RSC2	SFH1	Affinity Capture-MS	Baetz KK et al	14729968
YDR303C	YPR034W	RSC3	ARP7	Affinity Capture-MS	Baetz KK et al	14729968
YDR303C	YMR033W	RSC3	ARP9	Affinity Capture-MS	Baetz KK et al	14729968
YDR303C	YNL041C	RSC3	COG6	Affinity Capture-MS	Baetz KK et al	14729968
YDR303C	YMR186W	RSC3	HSC82	Affinity Capture-MS	Baetz KK et al	14729968
YDR303C	YLL026W	RSC3	HSP104	Affinity Capture-MS	Baetz KK et al	14729968
YDR303C	YOR156C	RSC3	NFI1	Affinity Capture-MS	Baetz KK et al	14729968
YDR303C	YMR091C	RSC3	NPL6	Affinity Capture-MS	Baetz KK et al	14729968
YDR303C	YKR008W	RSC3	RSC4	Affinity Capture-MS	Baetz KK et al	14729968
YDR303C	YLR033W	RSC3	RSC58	Affinity Capture-MS	Baetz KK et al	14729968
YDR303C	YCR052W	RSC3	RSC6	Affinity Capture-MS	Baetz KK et al	14729968
YCR052W	YDR303C	RSC6	RSC3	Affinity Capture-MS	Baetz KK et al	14729968
YDR303C	YFR037C	RSC3	RSC8	Affinity Capture-MS	Baetz KK et al	14729968
YDR303C	YML127W	RSC3	RSC9	Affinity Capture-MS	Baetz KK et al	14729968
YDR303C	YGR275W	RSC3	RTT102	Affinity Capture-MS	Baetz KK et al	14729968
YDR303C	YAL005C	RSC3	SSA1	Affinity Capture-MS	Baetz KK et al	14729968
YDR303C	YLL024C	RSC3	SSA2	Affinity Capture-MS	Baetz KK et al	14729968
YDR303C	YPL106C	RSC3	SSE1	Affinity Capture-MS	Baetz KK et al	14729968
YDR303C	YIL126W	RSC3	STH1	Affinity Capture-MS	Baetz KK et al	14729968
YDR303C	YLR321C	RSC3	SFH1	Affinity Capture-MS	Baetz KK et al	14729968
YKR008W	YPR034W	RSC4	ARP7	Affinity Capture-MS	Baetz KK et al	14729968
YKR008W	YMR033W	RSC4	ARP9	Affinity Capture-MS	Baetz KK et al	14729968
YKR008W	YLR033W	RSC4	RSC58	Affinity Capture-MS	Baetz KK et al	14729968
YLR033W	YKR008W	RSC58	RSC4	Affinity Capture-MS	Baetz KK et al	14729968
YKR008W	YCR052W	RSC4	RSC6	Affinity Capture-MS	Baetz KK et al	14729968
YCR052W	YKR008W	RSC6	RSC4	Affinity Capture-MS	Baetz KK et al	14729968
YKR008W	YFR037C	RSC4	RSC8	Affinity Capture-MS	Baetz KK et al	14729968
YFR037C	YKR008W	RSC8	RSC4	Affinity Capture-MS	Baetz KK et al	14729968
YKR008W	YML127W	RSC4	RSC9	Affinity Capture-MS	Baetz KK et al	14729968
YKR008W	YGL207W	RSC4	SPT16	Affinity Capture-MS	Baetz KK et al	14729968
YKR008W	YIL126W	RSC4	STH1	Affinity Capture-MS	Baetz KK et al	14729968
YKR008W	YLR321C	RSC4	SFH1	Affinity Capture-MS	Baetz KK et al	14729968
YLR033W	YPR034W	RSC58	ARP7	Affinity Capture-MS	Baetz KK et al	14729968
YLR033W	YMR033W	RSC58	ARP9	Affinity Capture-MS	Baetz KK et al	14729968
YLR033W	YBL003C	RSC58	HTA2	Affinity Capture-MS	Baetz KK et al	14729968
YLR033W	YCR020W-B	RSC58	HTL1	Affinity Capture-MS	Baetz KK et al	14729968
YLR033W	YOR156C	RSC58	NFI1	Affinity Capture-MS	Baetz KK et al	14729968
YLR033W	YLR033W	RSC58	RSC58	Affinity Capture-MS	Baetz KK et al	14729968
YLR033W	YCR052W	RSC58	RSC6	Affinity Capture-MS	Baetz KK et al	14729968
YCR052W	YLR033W	RSC6	RSC58	Affinity Capture-MS	Baetz KK et al	14729968
YLR033W	YFR037C	RSC58	RSC8	Affinity Capture-MS	Baetz KK et al	14729968
YFR037C	YLR033W	RSC8	RSC58	Affinity Capture-MS	Baetz KK et al	14729968
YLR033W	YML127W	RSC58	RSC9	Affinity Capture-MS	Baetz KK et al	14729968
YLR033W	YGR275W	RSC58	RTT102	Affinity Capture-MS	Baetz KK et al	14729968
YGR275W	YLR033W	RTT102	RSC58	Affinity Capture-MS	Baetz KK et al	14729968
YLR033W	YIL126W	RSC58	STH1	Affinity Capture-MS	Baetz KK et al	14729968
YLR033W	YMR033W	RSC58	ARP9	Affinity Capture-MS	Sanders SL et al	12052880
YLR033W	YIL126W	RSC58	STH1	Affinity Capture-MS	Sanders SL et al	12052880
YCR052W	YPR034W	RSC6	ARP7	Affinity Capture-MS	Baetz KK et al	14729968
YCR052W	YMR033W	RSC6	ARP9	Affinity Capture-MS	Baetz KK et al	14729968
YCR052W	YBL022C	RSC6	PIM1	Affinity Capture-MS	Baetz KK et al	14729968
YCR052W	YFR037C	RSC6	RSC8	Affinity Capture-MS	Baetz KK et al	14729968
YFR037C	YCR052W	RSC8	RSC6	Affinity Capture-MS	Baetz KK et al	14729968
YCR052W	YGR275W	RSC6	RTT102	Affinity Capture-MS	Baetz KK et al	14729968
YGR275W	YCR052W	RTT102	RSC6	Affinity Capture-MS	Baetz KK et al	14729968
YCR052W	YIL126W	RSC6	STH1	Affinity Capture-MS	Baetz KK et al	14729968
YCR052W	YDL229W	RSC6	SSB1	Affinity Capture-MS	Baetz KK et al	14729968
YCR052W	YLR321C	RSC6	SFH1	Affinity Capture-MS	Baetz KK et al	14729968
YCR052W	YMR033W	RSC6	ARP9	Affinity Capture-MS	Sanders SL et al	12052880
YCR052W	YIL126W	RSC6	STH1	Affinity Capture-MS	Sanders SL et al	12052880
YFR037C	YPR034W	RSC8	ARP7	Affinity Capture-MS	Baetz KK et al	14729968
YFR037C	YMR033W	RSC8	ARP9	Affinity Capture-MS	Baetz KK et al	14729968
YFR037C	YMR186W	RSC8	HSC82	Affinity Capture-MS	Baetz KK et al	14729968
YFR037C	YLL026W	RSC8	HSP104	Affinity Capture-MS	Baetz KK et al	14729968
YFR037C	YCR020W-B	RSC8	HTL1	Affinity Capture-MS	Baetz KK et al	14729968
YFR037C	YOR156C	RSC8	NFI1	Affinity Capture-MS	Baetz KK et al	14729968
YFR037C	YHR056C	RSC8	RSC30	Affinity Capture-MS	Baetz KK et al	14729968
YFR037C	YML127W	RSC8	RSC9	Affinity Capture-MS	Baetz KK et al	14729968
YFR037C	YGR275W	RSC8	RTT102	Affinity Capture-MS	Baetz KK et al	14729968
YGR275W	YFR037C	RTT102	RSC8	Affinity Capture-MS	Baetz KK et al	14729968
YFR037C	YGL207W	RSC8	SPT16	Affinity Capture-MS	Baetz KK et al	14729968
YFR037C	YAL005C	RSC8	SSA1	Affinity Capture-MS	Baetz KK et al	14729968
YFR037C	YPL106C	RSC8	SSE1	Affinity Capture-MS	Baetz KK et al	14729968
YFR037C	YIL126W	RSC8	STH1	Affinity Capture-MS	Baetz KK et al	14729968
YFR037C	YDL229W	RSC8	SSB1	Affinity Capture-MS	Baetz KK et al	14729968
YFR037C	YLR321C	RSC8	SFH1	Affinity Capture-MS	Baetz KK et al	14729968
YGL244W	YML069W	RTF1	POB3	Affinity Capture-MS	Krogan NJ et al	12242279
YML069W	YGL244W	POB3	RTF1	Affinity Capture-MS	Krogan NJ et al	12242279
YGL244W	YML069W	RTF1	POB3	Affinity Capture-MS	Krogan NJ et al	14759368
YML069W	YGL244W	POB3	RTF1	Affinity Capture-MS	Krogan NJ et al	14759368
YGL244W	YGL207W	RTF1	SPT16	Affinity Capture-MS	Krogan NJ et al	12242279
YGL207W	YGL244W	SPT16	RTF1	Affinity Capture-MS	Krogan NJ et al	12242279
YGL244W	YGL207W	RTF1	SPT16	Affinity Capture-MS	Krogan NJ et al	14759368
YGL207W	YGL244W	SPT16	RTF1	Affinity Capture-MS	Krogan NJ et al	14759368
YGL244W	YLR418C	RTF1	CDC73	Affinity Capture-MS	Squazzo SL et al	11927560
YGL244W	YOR074C	RTF1	CDC21	Affinity Capture-MS	Squazzo SL et al	11927560
YGL244W	YBR279W	RTF1	PAF1	Affinity Capture-MS	Squazzo SL et al	11927560
YGL244W	YDL140C	RTF1	RPO21	Affinity Capture-MS	Squazzo SL et al	11927560
YGL244W	YML010W	RTF1	SPT5	Affinity Capture-MS	Squazzo SL et al	11927560
YGR275W	YPR034W	RTT102	ARP7	Affinity Capture-MS	Baetz KK et al	14729968
YGR275W	YMR033W	RTT102	ARP9	Affinity Capture-MS	Baetz KK et al	14729968
YGR275W	YBL003C	RTT102	HTA2	Affinity Capture-MS	Baetz KK et al	14729968
YGR275W	YCR020W-B	RTT102	HTL1	Affinity Capture-MS	Baetz KK et al	14729968
YGR275W	YMR091C	RTT102	NPL6	Affinity Capture-MS	Baetz KK et al	14729968
YGR275W	YLR357W	RTT102	RSC2	Affinity Capture-MS	Baetz KK et al	14729968
YGR275W	YKR008W	RTT102	RSC4	Affinity Capture-MS	Baetz KK et al	14729968
YGR275W	YML127W	RTT102	RSC9	Affinity Capture-MS	Baetz KK et al	14729968
YGR275W	YIL126W	RTT102	STH1	Affinity Capture-MS	Baetz KK et al	14729968
YGR275W	YLR321C	RTT102	SFH1	Affinity Capture-MS	Baetz KK et al	14729968
YDL153C	YJR002W	SAS10	MPP10	Affinity Capture-MS	Dragon F et al	12068309
YGR245C	YMR049C	SDA1	ERB1	Affinity Capture-MS	Nissan TA et al	12374754
YGR245C	YGL099W	SDA1	LSG1	Affinity Capture-MS	Nissan TA et al	12374754
YGR245C	YKR048C	SDA1	NAP1	Affinity Capture-MS	Nissan TA et al	12374754
YGR245C	YPL093W	SDA1	NOG1	Affinity Capture-MS	Nissan TA et al	12374754
YGR245C	YGR103W	SDA1	NOP7	Affinity Capture-MS	Nissan TA et al	12374754
YGR245C	YLR106C	SDA1	MDN1	Affinity Capture-MS	Nissan TA et al	12374754
YGR245C	YHR197W	SDA1	RIX1	Affinity Capture-MS	Nissan TA et al	12374754
YHR197W	YGR245C	RIX1	SDA1	Affinity Capture-MS	Nissan TA et al	12374754
YGR245C	YHR197W	SDA1	RIX1	Affinity Capture-MS	Nissan TA et al	15260980
YHR197W	YGR245C	RIX1	SDA1	Affinity Capture-MS	Nissan TA et al	15260980
YGR245C	YCR072C	SDA1	YCR072C	Affinity Capture-MS	Nissan TA et al	12374754
YGR245C	YNL182C	SDA1	IPI3	Affinity Capture-MS	Nissan TA et al	12374754
YNL182C	YGR245C	IPI3	SDA1	Affinity Capture-MS	Nissan TA et al	12374754
YGR245C	YNL182C	SDA1	IPI3	Affinity Capture-MS	Nissan TA et al	15260980
YNL182C	YGR245C	IPI3	SDA1	Affinity Capture-MS	Nissan TA et al	15260980
YGR245C	YPL146C	SDA1	RRP16	Affinity Capture-MS	Nissan TA et al	12374754
YER157W	YGR120C	COG3	COG2	Affinity Capture-MS	Whyte JR et al	11703943
YKR029C	YBR103W	SET3	SIF2	Affinity Capture-MS	Pijnappel WW et al	11711434
YBR103W	YKR029C	SIF2	SET3	Affinity Capture-MS	Pijnappel WW et al	11711434
YKR029C	YCR033W	SET3	SNT1	Affinity Capture-MS	Pijnappel WW et al	11711434
YCR033W	YKR029C	SNT1	SET3	Affinity Capture-MS	Pijnappel WW et al	11711434
YKR029C	YDR155C	SET3	CPR1	Affinity Capture-MS	Pijnappel WW et al	11711434
YKR029C	YIL112W	SET3	HOS4	Affinity Capture-MS	Pijnappel WW et al	11711434
YIL112W	YKR029C	HOS4	SET3	Affinity Capture-MS	Pijnappel WW et al	11711434
YCL010C	YDR448W	SGF29	ADA2	Affinity Capture-MS	Sanders SL et al	12052880
YCL010C	YGR252W	SGF29	GCN5	Affinity Capture-MS	Sanders SL et al	12052880
YCL010C	YDR145W	SGF29	TAF12	Affinity Capture-MS	Sanders SL et al	12052880
YDR145W	YCL010C	TAF12	SGF29	Affinity Capture-MS	Sanders SL et al	12052880
YCL010C	YBR198C	SGF29	TAF5	Affinity Capture-MS	Sanders SL et al	12052880
YBR198C	YCL010C	TAF5	SGF29	Affinity Capture-MS	Sanders SL et al	12052880
YGL066W	YDR448W	SGF73	ADA2	Affinity Capture-MS	Sanders SL et al	12052880
YGL066W	YGR252W	SGF73	GCN5	Affinity Capture-MS	Sanders SL et al	12052880
YGL066W	YDR145W	SGF73	TAF12	Affinity Capture-MS	Sanders SL et al	12052880
YGL066W	YBR198C	SGF73	TAF5	Affinity Capture-MS	Sanders SL et al	12052880
YBR103W	YCR033W	SIF2	SNT1	Affinity Capture-MS	Pijnappel WW et al	11711434
YCR033W	YBR103W	SNT1	SIF2	Affinity Capture-MS	Pijnappel WW et al	11711434
YBR103W	YDR155C	SIF2	CPR1	Affinity Capture-MS	Pijnappel WW et al	11711434
YBR103W	YIL112W	SIF2	HOS4	Affinity Capture-MS	Pijnappel WW et al	11711434
YIL112W	YBR103W	HOS4	SIF2	Affinity Capture-MS	Pijnappel WW et al	11711434
YCR033W	YDR155C	SNT1	CPR1	Affinity Capture-MS	Pijnappel WW et al	11711434
YCR033W	YIL112W	SNT1	HOS4	Affinity Capture-MS	Pijnappel WW et al	11711434
YIL112W	YCR033W	HOS4	SNT1	Affinity Capture-MS	Pijnappel WW et al	11711434
YPR101W	YER172C	SNT309	BRR2	Affinity Capture-MS	Ohi MD et al	11884590
YPR101W	YDR364C	SNT309	CDC40	Affinity Capture-MS	Ohi MD et al	11884590
YPR101W	YLR117C	SNT309	CLF1	Affinity Capture-MS	Ohi MD et al	11884590
YPR101W	YMR240C	SNT309	CUS1	Affinity Capture-MS	Ohi MD et al	11884590
YPR101W	YCR063W	SNT309	BUD31	Affinity Capture-MS	Ohi MD et al	11884590
YPR101W	YDR163W	SNT309	CWC15	Affinity Capture-MS	Ohi MD et al	11884590
YPR101W	YKL095W	SNT309	YJU2	Affinity Capture-MS	Ohi MD et al	11884590
YPR101W	YGR278W	SNT309	CWC22	Affinity Capture-MS	Ohi MD et al	11884590
YPR101W	YBR065C	SNT309	ECM2	Affinity Capture-MS	Ohi MD et al	11884590
YPR101W	YPL213W	SNT309	LEA1	Affinity Capture-MS	Ohi MD et al	11884590
YPR101W	YIR009W	SNT309	MSL1	Affinity Capture-MS	Ohi MD et al	11884590
YPR101W	YBR188C	SNT309	NTC20	Affinity Capture-MS	Ohi MD et al	11884590
YPR101W	YJR050W	SNT309	ISY1	Affinity Capture-MS	Ohi MD et al	11884590
YPR101W	YAL032C	SNT309	PRP45	Affinity Capture-MS	Ohi MD et al	11884590
YPR101W	YHR165C	SNT309	PRP8	Affinity Capture-MS	Ohi MD et al	11884590
YPR101W	YDR088C	SNT309	SLU7	Affinity Capture-MS	Ohi MD et al	11884590
YPR101W	YER029C	SNT309	SMB1	Affinity Capture-MS	Ohi MD et al	11884590
YPR101W	YLR275W	SNT309	SMD2	Affinity Capture-MS	Ohi MD et al	11884590
YPR101W	YLR147C	SNT309	SMD3	Affinity Capture-MS	Ohi MD et al	11884590
YPR101W	YFL017W-A	SNT309	SMX2	Affinity Capture-MS	Ohi MD et al	11884590
YPR101W	YPR182W	SNT309	SMX3	Affinity Capture-MS	Ohi MD et al	11884590
YPR101W	YKL173W	SNT309	SNU114	Affinity Capture-MS	Ohi MD et al	11884590
YPR101W	YDR416W	SNT309	SYF1	Affinity Capture-MS	Ohi MD et al	11884590
YPR101W	YGR129W	SNT309	SYF2	Affinity Capture-MS	Ohi MD et al	11884590
YGL093W	YIL144W	SPC105	TID3	Affinity Capture-MS	Nekrasov VS et al	14565975
YGL093W	YOL069W	SPC105	NUF2	Affinity Capture-MS	Nekrasov VS et al	14565975
YMR117C	YIL144W	SPC24	TID3	Affinity Capture-MS	Cheeseman IM et al	12408861
YMR117C	YOL069W	SPC24	NUF2	Affinity Capture-MS	Cheeseman IM et al	12408861
YMR117C	YMR117C	SPC24	SPC24	Affinity Capture-MS	Cheeseman IM et al	12408861
YMR117C	YER018C	SPC24	SPC25	Affinity Capture-MS	Cheeseman IM et al	12408861
YKR037C	YDR201W	SPC34	SPC19	Affinity Capture-MS	Janke C et al	11782438
YER148W	YPL254W	SPT15	HFI1	Affinity Capture-MS	Sanders SL et al	12052880
YER148W	YDR448W	SPT15	ADA2	Affinity Capture-MS	Sanders SL et al	12052880
YER148W	YDR176W	SPT15	NGG1	Affinity Capture-MS	Sanders SL et al	12052880
YER148W	YPR034W	SPT15	ARP7	Affinity Capture-MS	Sanders SL et al	12052880
YER148W	YLR399C	SPT15	BDF1	Affinity Capture-MS	Sanders SL et al	12052880
YER148W	YNL271C	SPT15	BNI1	Affinity Capture-MS	Sanders SL et al	12052880
YER148W	YGR246C	SPT15	BRF1	Affinity Capture-MS	Sanders SL et al	12052880
YER148W	YOR039W	SPT15	CKB2	Affinity Capture-MS	Sanders SL et al	12052880
YER148W	YIL036W	SPT15	CST6	Affinity Capture-MS	Sanders SL et al	12052880
YER148W	YHR169W	SPT15	DBP8	Affinity Capture-MS	Sanders SL et al	12052880
YER148W	YPL049C	SPT15	DIG1	Affinity Capture-MS	Sanders SL et al	12052880
YER148W	YGR252W	SPT15	GCN5	Affinity Capture-MS	Sanders SL et al	12052880
YER148W	YMR172W	SPT15	HOT1	Affinity Capture-MS	Sanders SL et al	12052880
YER148W	YDR225W	SPT15	HTA1	Affinity Capture-MS	Sanders SL et al	12052880
YER148W	YBL003C	SPT15	HTA2	Affinity Capture-MS	Sanders SL et al	12052880
YER148W	YDR224C	SPT15	HTB1	Affinity Capture-MS	Sanders SL et al	12052880
YER148W	YBL002W	SPT15	HTB2	Affinity Capture-MS	Sanders SL et al	12052880
YER148W	YBR142W	SPT15	MAK5	Affinity Capture-MS	Sanders SL et al	12052880
YER148W	YJR144W	SPT15	MGM101	Affinity Capture-MS	Sanders SL et al	12052880
YER148W	YPL082C	SPT15	MOT1	Affinity Capture-MS	Sanders SL et al	12052880
YER148W	YDL208W	SPT15	NHP2	Affinity Capture-MS	Sanders SL et al	12052880
YER148W	YOR310C	SPT15	NOP58	Affinity Capture-MS	Sanders SL et al	12052880
YER148W	YIL038C	SPT15	NOT3	Affinity Capture-MS	Sanders SL et al	12052880
YER148W	YDL150W	SPT15	RPC53	Affinity Capture-MS	Sanders SL et al	12052880
YER148W	YBL087C	SPT15	RPL23A	Affinity Capture-MS	Sanders SL et al	12052880
YER148W	YER117W	SPT15	RPL23B	Affinity Capture-MS	Sanders SL et al	12052880
YER148W	YGL147C	SPT15	RPL9A	Affinity Capture-MS	Sanders SL et al	12052880
YER148W	YNL067W	SPT15	RPL9B	Affinity Capture-MS	Sanders SL et al	12052880
YER148W	YER074W	SPT15	RPS24A	Affinity Capture-MS	Sanders SL et al	12052880
YER148W	YIL069C	SPT15	RPS24B	Affinity Capture-MS	Sanders SL et al	12052880
YER148W	YGR056W	SPT15	RSC1	Affinity Capture-MS	Sanders SL et al	12052880
YER148W	YLR357W	SPT15	RSC2	Affinity Capture-MS	Sanders SL et al	12052880
YER148W	YDR303C	SPT15	RSC3	Affinity Capture-MS	Sanders SL et al	12052880
YER148W	YKR008W	SPT15	RSC4	Affinity Capture-MS	Sanders SL et al	12052880
YER148W	YLR033W	SPT15	RSC58	Affinity Capture-MS	Sanders SL et al	12052880
YER148W	YCR052W	SPT15	RSC6	Affinity Capture-MS	Sanders SL et al	12052880
YER148W	YFR037C	SPT15	RSC8	Affinity Capture-MS	Sanders SL et al	12052880
YER148W	YOL067C	SPT15	RTG1	Affinity Capture-MS	Sanders SL et al	12052880
YER148W	YOL148C	SPT15	SPT20	Affinity Capture-MS	Sanders SL et al	12052880
YER148W	YDR392W	SPT15	SPT3	Affinity Capture-MS	Sanders SL et al	12052880
YER148W	YGR063C	SPT15	SPT4	Affinity Capture-MS	Sanders SL et al	12052880
YER148W	YBR081C	SPT15	SPT7	Affinity Capture-MS	Sanders SL et al	12052880
YER148W	YLR055C	SPT15	SPT8	Affinity Capture-MS	Sanders SL et al	12052880
YER148W	YKL122C	SPT15	SRP21	Affinity Capture-MS	Sanders SL et al	12052880
YER148W	YIL126W	SPT15	STH1	Affinity Capture-MS	Sanders SL et al	12052880
YER148W	YDR172W	SPT15	SUP35	Affinity Capture-MS	Sanders SL et al	12052880
YER148W	YLR182W	SPT15	SWI6	Affinity Capture-MS	Sanders SL et al	12052880
YER148W	YGR274C	SPT15	TAF1	Affinity Capture-MS	Sanders SL et al	12052880
YGR274C	YER148W	TAF1	SPT15	Affinity Capture-MS	Sanders SL et al	12052880
YER148W	YGR274C	SPT15	TAF1	Affinity Capture-MS	Sanders SL et al	10788514
YGR274C	YER148W	TAF1	SPT15	Affinity Capture-MS	Sanders SL et al	10788514
YER148W	YCR042C	SPT15	TAF2	Affinity Capture-MS	Sanders SL et al	12052880
YCR042C	YER148W	TAF2	SPT15	Affinity Capture-MS	Sanders SL et al	12052880
YER148W	YCR042C	SPT15	TAF2	Affinity Capture-MS	Sanders SL et al	10788514
YCR042C	YER148W	TAF2	SPT15	Affinity Capture-MS	Sanders SL et al	10788514
YER148W	YMR236W	SPT15	TAF9	Affinity Capture-MS	Sanders SL et al	12052880
YMR236W	YER148W	TAF9	SPT15	Affinity Capture-MS	Sanders SL et al	12052880
YER148W	YMR236W	SPT15	TAF9	Affinity Capture-MS	Sanders SL et al	10788514
YMR236W	YER148W	TAF9	SPT15	Affinity Capture-MS	Sanders SL et al	10788514
YER148W	YML098W	SPT15	TAF13	Affinity Capture-MS	Sanders SL et al	12052880
YML098W	YER148W	TAF13	SPT15	Affinity Capture-MS	Sanders SL et al	12052880
YER148W	YML098W	SPT15	TAF13	Affinity Capture-MS	Sanders SL et al	10788514
YML098W	YER148W	TAF13	SPT15	Affinity Capture-MS	Sanders SL et al	10788514
YER148W	YDR167W	SPT15	TAF10	Affinity Capture-MS	Sanders SL et al	12052880
YDR167W	YER148W	TAF10	SPT15	Affinity Capture-MS	Sanders SL et al	12052880
YER148W	YDR167W	SPT15	TAF10	Affinity Capture-MS	Sanders SL et al	10788514
YDR167W	YER148W	TAF10	SPT15	Affinity Capture-MS	Sanders SL et al	10788514
YER148W	YPL129W	SPT15	TAF14	Affinity Capture-MS	Sanders SL et al	12052880
YPL129W	YER148W	TAF14	SPT15	Affinity Capture-MS	Sanders SL et al	12052880
YER148W	YPL129W	SPT15	TAF14	Affinity Capture-MS	Sanders SL et al	10788514
YPL129W	YER148W	TAF14	SPT15	Affinity Capture-MS	Sanders SL et al	10788514
YER148W	YML015C	SPT15	TAF11	Affinity Capture-MS	Sanders SL et al	12052880
YML015C	YER148W	TAF11	SPT15	Affinity Capture-MS	Sanders SL et al	12052880
YER148W	YML015C	SPT15	TAF11	Affinity Capture-MS	Sanders SL et al	10788514
YML015C	YER148W	TAF11	SPT15	Affinity Capture-MS	Sanders SL et al	10788514
YER148W	YPL011C	SPT15	TAF3	Affinity Capture-MS	Sanders SL et al	12052880
YPL011C	YER148W	TAF3	SPT15	Affinity Capture-MS	Sanders SL et al	12052880
YER148W	YPL011C	SPT15	TAF3	Affinity Capture-MS	Sanders SL et al	10788514
YPL011C	YER148W	TAF3	SPT15	Affinity Capture-MS	Sanders SL et al	10788514
YER148W	YMR005W	SPT15	TAF4	Affinity Capture-MS	Sanders SL et al	12052880
YMR005W	YER148W	TAF4	SPT15	Affinity Capture-MS	Sanders SL et al	12052880
YER148W	YMR005W	SPT15	TAF4	Affinity Capture-MS	Sanders SL et al	10788514
YMR005W	YER148W	TAF4	SPT15	Affinity Capture-MS	Sanders SL et al	10788514
YER148W	YGL112C	SPT15	TAF6	Affinity Capture-MS	Sanders SL et al	12052880
YGL112C	YER148W	TAF6	SPT15	Affinity Capture-MS	Sanders SL et al	12052880
YER148W	YGL112C	SPT15	TAF6	Affinity Capture-MS	Sanders SL et al	10788514
YGL112C	YER148W	TAF6	SPT15	Affinity Capture-MS	Sanders SL et al	10788514
YER148W	YDR145W	SPT15	TAF12	Affinity Capture-MS	Sanders SL et al	12052880
YDR145W	YER148W	TAF12	SPT15	Affinity Capture-MS	Sanders SL et al	12052880
YER148W	YDR145W	SPT15	TAF12	Affinity Capture-MS	Sanders SL et al	10788514
YDR145W	YER148W	TAF12	SPT15	Affinity Capture-MS	Sanders SL et al	10788514
YER148W	YML114C	SPT15	TAF8	Affinity Capture-MS	Sanders SL et al	12052880
YML114C	YER148W	TAF8	SPT15	Affinity Capture-MS	Sanders SL et al	12052880
YER148W	YML114C	SPT15	TAF8	Affinity Capture-MS	Sanders SL et al	10788514
YML114C	YER148W	TAF8	SPT15	Affinity Capture-MS	Sanders SL et al	10788514
YER148W	YMR227C	SPT15	TAF7	Affinity Capture-MS	Sanders SL et al	12052880
YMR227C	YER148W	TAF7	SPT15	Affinity Capture-MS	Sanders SL et al	12052880
YER148W	YMR227C	SPT15	TAF7	Affinity Capture-MS	Sanders SL et al	10788514
YMR227C	YER148W	TAF7	SPT15	Affinity Capture-MS	Sanders SL et al	10788514
YER148W	YBR198C	SPT15	TAF5	Affinity Capture-MS	Sanders SL et al	12052880
YBR198C	YER148W	TAF5	SPT15	Affinity Capture-MS	Sanders SL et al	12052880
YER148W	YBR198C	SPT15	TAF5	Affinity Capture-MS	Sanders SL et al	10788514
YBR198C	YER148W	TAF5	SPT15	Affinity Capture-MS	Sanders SL et al	10788514
YER148W	YHR099W	SPT15	TRA1	Affinity Capture-MS	Sanders SL et al	12052880
YER148W	YFL037W	SPT15	TUB2	Affinity Capture-MS	Sanders SL et al	12052880
YER148W	YNL197C	SPT15	WHI3	Affinity Capture-MS	Sanders SL et al	12052880
YER148W	YHR121W	SPT15	LSM12	Affinity Capture-MS	Sanders SL et al	12052880
YER148W	YLR321C	SPT15	SFH1	Affinity Capture-MS	Sanders SL et al	12052880
YER148W	YML127W	SPT15	RSC9	Affinity Capture-MS	Sanders SL et al	12052880
YER148W	YOL111C	SPT15	YOL111C	Affinity Capture-MS	Sanders SL et al	12052880
YER148W	YPL101W	SPT15	ELP4	Affinity Capture-MS	Sanders SL et al	12052880
YER148W	YPL266W	SPT15	DIM1	Affinity Capture-MS	Sanders SL et al	12052880
YGL207W	YIL035C	SPT16	CKA1	Affinity Capture-MS	Krogan NJ et al	12242279
YGL207W	YIL035C	SPT16	CKA1	Affinity Capture-MS	Krogan NJ et al	14759368
YGL207W	YOR061W	SPT16	CKA2	Affinity Capture-MS	Krogan NJ et al	12242279
YGL207W	YOR061W	SPT16	CKA2	Affinity Capture-MS	Krogan NJ et al	14759368
YGL207W	YGL019W	SPT16	CKB1	Affinity Capture-MS	Krogan NJ et al	12242279
YGL207W	YGL019W	SPT16	CKB1	Affinity Capture-MS	Krogan NJ et al	14759368
YGL207W	YOR039W	SPT16	CKB2	Affinity Capture-MS	Krogan NJ et al	12242279
YGL207W	YOR039W	SPT16	CKB2	Affinity Capture-MS	Krogan NJ et al	14759368
YGL207W	YBR279W	SPT16	PAF1	Affinity Capture-MS	Krogan NJ et al	12242279
YGL207W	YBR279W	SPT16	PAF1	Affinity Capture-MS	Krogan NJ et al	14759368
YGL207W	YML069W	SPT16	POB3	Affinity Capture-MS	Krogan NJ et al	12242279
YML069W	YGL207W	POB3	SPT16	Affinity Capture-MS	Krogan NJ et al	12242279
YGL207W	YML069W	SPT16	POB3	Affinity Capture-MS	Krogan NJ et al	14759368
YML069W	YGL207W	POB3	SPT16	Affinity Capture-MS	Krogan NJ et al	14759368
YGL207W	YOL054W	SPT16	PSH1	Affinity Capture-MS	Krogan NJ et al	12242279
YGR063C	YBR236C	SPT4	ABD1	Affinity Capture-MS	Lindstrom DL et al	12556496
YGR063C	YGL207W	SPT4	SPT16	Affinity Capture-MS	Lindstrom DL et al	12556496
YGR063C	YPR133C	SPT4	IWS1	Affinity Capture-MS	Lindstrom DL et al	12556496
YGR063C	YML069W	SPT4	POB3	Affinity Capture-MS	Lindstrom DL et al	12556496
YGR063C	YML010W	SPT4	SPT5	Affinity Capture-MS	Lindstrom DL et al	12556496
YML010W	YGR063C	SPT5	SPT4	Affinity Capture-MS	Lindstrom DL et al	12556496
YGR063C	YGR116W	SPT4	SPT6	Affinity Capture-MS	Lindstrom DL et al	12556496
YGR116W	YGR063C	SPT6	SPT4	Affinity Capture-MS	Lindstrom DL et al	12556496
YGR063C	YOR151C	SPT4	RPB2	Affinity Capture-MS	Krogan NJ et al	12242279
YGR063C	YML010W	SPT4	SPT5	Affinity Capture-MS	Krogan NJ et al	12242279
YML010W	YGR063C	SPT5	SPT4	Affinity Capture-MS	Krogan NJ et al	12242279
YML010W	YML035C	SPT5	AMD1	Affinity Capture-MS	Lindstrom DL et al	12556496
YML010W	YPL129W	SPT5	TAF14	Affinity Capture-MS	Lindstrom DL et al	12556496
YML010W	YJL020C	SPT5	BBC1	Affinity Capture-MS	Lindstrom DL et al	12556496
YML010W	YNR051C	SPT5	BRE5	Affinity Capture-MS	Lindstrom DL et al	12556496
YML010W	YLR175W	SPT5	CBF5	Affinity Capture-MS	Lindstrom DL et al	12556496
YML010W	YGL207W	SPT5	SPT16	Affinity Capture-MS	Lindstrom DL et al	12556496
YML010W	YPL228W	SPT5	CET1	Affinity Capture-MS	Lindstrom DL et al	12556496
YML010W	YLR115W	SPT5	CFT2	Affinity Capture-MS	Lindstrom DL et al	12556496
YML010W	YIL035C	SPT5	CKA1	Affinity Capture-MS	Lindstrom DL et al	12556496
YML010W	YOR061W	SPT5	CKA2	Affinity Capture-MS	Lindstrom DL et al	12556496
YML010W	YGL019W	SPT5	CKB1	Affinity Capture-MS	Lindstrom DL et al	12556496
YML010W	YOR039W	SPT5	CKB2	Affinity Capture-MS	Lindstrom DL et al	12556496
YML010W	YHR146W	SPT5	CRP1	Affinity Capture-MS	Lindstrom DL et al	12556496
YML010W	YDL031W	SPT5	DBP10	Affinity Capture-MS	Lindstrom DL et al	12556496
YML010W	YGL078C	SPT5	DBP3	Affinity Capture-MS	Lindstrom DL et al	12556496
YML010W	YLR276C	SPT5	DBP9	Affinity Capture-MS	Lindstrom DL et al	12556496
YML010W	YER088C	SPT5	DOT6	Affinity Capture-MS	Lindstrom DL et al	12556496
YML010W	YGL043W	SPT5	DST1	Affinity Capture-MS	Lindstrom DL et al	12556496
YML010W	YJL033W	SPT5	HCA4	Affinity Capture-MS	Lindstrom DL et al	12556496
YML010W	YLR384C	SPT5	IKI3	Affinity Capture-MS	Lindstrom DL et al	12556496
YML010W	YAR073W	SPT5	IMD1	Affinity Capture-MS	Lindstrom DL et al	12556496
YML010W	YML056C	SPT5	IMD4	Affinity Capture-MS	Lindstrom DL et al	12556496
YML010W	YPR133C	SPT5	IWS1	Affinity Capture-MS	Lindstrom DL et al	12556496
YML010W	YNL132W	SPT5	KRE33	Affinity Capture-MS	Lindstrom DL et al	12556496
YML010W	YFR001W	SPT5	LOC1	Affinity Capture-MS	Lindstrom DL et al	12556496
YML010W	YBL091C	SPT5	MAP2	Affinity Capture-MS	Lindstrom DL et al	12556496
YML010W	YKL009W	SPT5	MRT4	Affinity Capture-MS	Lindstrom DL et al	12556496
YML010W	YJL050W	SPT5	MTR4	Affinity Capture-MS	Lindstrom DL et al	12556496
YML010W	YPR052C	SPT5	NHP6A	Affinity Capture-MS	Lindstrom DL et al	12556496
YML010W	YBR089C-A	SPT5	NHP6B	Affinity Capture-MS	Lindstrom DL et al	12556496
YML010W	YPL093W	SPT5	NOG1	Affinity Capture-MS	Lindstrom DL et al	12556496
YML010W	YDL014W	SPT5	NOP1	Affinity Capture-MS	Lindstrom DL et al	12556496
YML010W	YDL148C	SPT5	NOP14	Affinity Capture-MS	Lindstrom DL et al	12556496
YML010W	YNL061W	SPT5	NOP2	Affinity Capture-MS	Lindstrom DL et al	12556496
YML010W	YGR103W	SPT5	NOP7	Affinity Capture-MS	Lindstrom DL et al	12556496
YML010W	YGL111W	SPT5	NSA1	Affinity Capture-MS	Lindstrom DL et al	12556496
YML010W	YER165W	SPT5	PAB1	Affinity Capture-MS	Lindstrom DL et al	12556496
YML010W	YKR002W	SPT5	PAP1	Affinity Capture-MS	Lindstrom DL et al	12556496
YML010W	YNL102W	SPT5	POL1	Affinity Capture-MS	Lindstrom DL et al	12556496
YML010W	YNL262W	SPT5	POL2	Affinity Capture-MS	Lindstrom DL et al	12556496
YML010W	YDR496C	SPT5	PUF6	Affinity Capture-MS	Lindstrom DL et al	12556496
YML010W	YGL246C	SPT5	RAI1	Affinity Capture-MS	Lindstrom DL et al	12556496
YML010W	YDR195W	SPT5	REF2	Affinity Capture-MS	Lindstrom DL et al	12556496
YML010W	YOR217W	SPT5	RFC1	Affinity Capture-MS	Lindstrom DL et al	12556496
YML010W	YDR091C	SPT5	RLI1	Affinity Capture-MS	Lindstrom DL et al	12556496
YML010W	YMR061W	SPT5	RNA14	Affinity Capture-MS	Lindstrom DL et al	12556496
YML010W	YGL044C	SPT5	RNA15	Affinity Capture-MS	Lindstrom DL et al	12556496
YML010W	YGL171W	SPT5	ROK1	Affinity Capture-MS	Lindstrom DL et al	12556496
YML010W	YPR010C	SPT5	RPA135	Affinity Capture-MS	Lindstrom DL et al	12556496
YML010W	YOR341W	SPT5	RPA190	Affinity Capture-MS	Lindstrom DL et al	12556496
YML010W	YNL248C	SPT5	RPA49	Affinity Capture-MS	Lindstrom DL et al	12556496
YML010W	YOL005C	SPT5	RPB11	Affinity Capture-MS	Lindstrom DL et al	12556496
YML010W	YHR143W-A	SPT5	RPC10	Affinity Capture-MS	Lindstrom DL et al	12556496
YML010W	YOR151C	SPT5	RPB2	Affinity Capture-MS	Lindstrom DL et al	12556496
YML010W	YIL021W	SPT5	RPB3	Affinity Capture-MS	Lindstrom DL et al	12556496
YML010W	YJL140W	SPT5	RPB4	Affinity Capture-MS	Lindstrom DL et al	12556496
YML010W	YBR154C	SPT5	RPB5	Affinity Capture-MS	Lindstrom DL et al	12556496
YML010W	YPR187W	SPT5	RPO26	Affinity Capture-MS	Lindstrom DL et al	12556496
[truncated: 19,136 more rows]
