# Supplementary material for: Comprehensive curation and analysis of global interaction networks in Saccharomyces cerevisiae
Source: J Biol. 2006 Jun 8;5(4):11. doi: 10.1186/jbiol36 (PMC1561585; doi:10.1186/jbiol36)
Supplement: Additional data file 4 — Flat files of the main datasets [file jbiol36-s4.zip › LC_NON_SGA_GENETIC_011906.txt]

Bait gene/protein	Hit gene/protein	Bait Standard Name	Hit Standard Name	Experimental System	Source	PubMed ID
YOR349W	YNL148C	CIN1	ALF1	Dosage Lethality	Feierbach B et al	9885248
YAR019C	YBR158W	CDC15	AMN1	Dosage Lethality	Wang Y et al	12628189
YKL022C	YBR158W	CDC16	AMN1	Dosage Lethality	Wang Y et al	12628189
YMR001C	YBR158W	CDC5	AMN1	Dosage Lethality	Wang Y et al	12628189
YMR001C	YBR158W	CDC5	AMN1	Dosage Lethality	Wang Y et al	16079183
YPR119W	YBR158W	CLB2	AMN1	Dosage Lethality	Wang Y et al	12628189
YGR092W	YBR158W	DBF2	AMN1	Dosage Lethality	Wang Y et al	12628189
YGR098C	YBR158W	ESP1	AMN1	Dosage Lethality	Wang Y et al	12628189
YAL024C	YBR158W	LTE1	AMN1	Dosage Lethality	Wang Y et al	12628189
YIL106W	YBR158W	MOB1	AMN1	Dosage Lethality	Wang Y et al	12628189
YDR328C	YBR158W	SKP1	AMN1	Dosage Lethality	Wang Y et al	12628189
YOR195W	YBR158W	SLK19	AMN1	Dosage Lethality	Wang Y et al	12628189
YML064C	YBR158W	TEM1	AMN1	Dosage Lethality	Wang Y et al	12628189
YGL137W	YDL192W	SEC27	ARF1	Dosage Lethality	Duden R et al	7929113
YGL137W	YDL137W	SEC27	ARF2	Dosage Lethality	Duden R et al	7929113
YFL038C	YKR068C	YPT1	BET3	Dosage Lethality	Jones S et al	11102533
YER031C	YKR068C	YPT31	BET3	Dosage Lethality	Jones S et al	11102533
YDL160C	YAL021C	DHH1	CCR4	Dosage Lethality	Maillet L et al	11696541
YEL061C	YGL116W	CIN8	CDC20	Dosage Lethality	Schott EJ et al	9504909
YDL017W	YBR160W	CDC7	CDC28	Dosage Lethality	Ohtoshi A et al	9077449
YFL009W	YJL194W	CDC4	CDC6	Dosage Lethality	Sanchez M et al	10085159
YNL102W	YGL207W	POL1	SPT16	Dosage Lethality	Wittmeyer J et al	9199353
YGL207W	YNL102W	SPT16	POL1	Dosage Lethality	Wittmeyer J et al	9199353
YDL120W	YCR005C	YFH1	CIT2	Dosage Lethality	Chen OS et al	12471153
YFR028C	YNL298W	CDC14	CLA4	Dosage Lethality	Chiroli E et al	12642613
YAR019C	YNL298W	CDC15	CLA4	Dosage Lethality	Chiroli E et al	12642613
YMR001C	YPR119W	CDC5	CLB2	Dosage Lethality	Wang Y et al	12628189
YFR028C	YPR119W	CDC14	CLB2	Dosage Lethality	Yuste-Rojas M et al	10732674
YBR136W	YPR119W	MEC1	CLB2	Dosage Lethality	Yuste-Rojas M et al	10732674
YBL079W	YPR119W	NUP170	CLB2	Dosage Lethality	Yuste-Rojas M et al	10732674
YFR028C	YPR119W	CDC14	CLB2	Dosage Lethality	Jaspersen SL et al	9763445
YAR019C	YPR119W	CDC15	CLB2	Dosage Lethality	Jaspersen SL et al	9763445
YGR092W	YPR119W	DBF2	CLB2	Dosage Lethality	Jaspersen SL et al	9763445
YML064C	YPR119W	TEM1	CLB2	Dosage Lethality	Jaspersen SL et al	9763445
YMR001C	YPR119W	CDC5	CLB2	Dosage Lethality	Charles JF et al	9560342
YLR127C	YPR119W	APC2	CLB2	Dosage Lethality	Kramer KM et al	9430641
YLR079W	YPR119W	SIC1	CLB2	Dosage Lethality	Kramer KM et al	9430641
YNR052C	YPR119W	POP2	CLB2	Dosage Lethality	Liu HY et al	9311989
YAL021C	YPR119W	CCR4	CLB2	Dosage Lethality	Liu HY et al	9311989
YLR079W	YPR119W	SIC1	CLB2	Dosage Lethality	Toyn JH et al	9017392
YDR146C	YPR119W	SWI5	CLB2	Dosage Lethality	Toyn JH et al	9017392
YEL036C	YDL155W	ANP1	CLB3	Dosage Lethality	Funakoshi M et al	11016830
YGL167C	YDL155W	PMR1	CLB3	Dosage Lethality	Funakoshi M et al	11016830
YBR136W	YPR120C	MEC1	CLB5	Dosage Lethality	Vallen EA et al	9927443
YBR136W	YMR199W	MEC1	CLN1	Dosage Lethality	Vallen EA et al	9927443
YBR136W	YMR199W	MEC1	CLN1	Dosage Lethality	Vallen EA et al	7623823
YOL133W	YPL256C	HRT1	CLN2	Dosage Lethality	Seol JH et al	10385629
YOL133W	YPL256C	HRT1	CLN2	Dosage Lethality	Skowyra D et al	10213692
YBR136W	YPL256C	MEC1	CLN2	Dosage Lethality	Vallen EA et al	9927443
YDL132W	YPL256C	CDC53	CLN2	Dosage Lethality	Willems AR et al	8756727
YDL132W	YAL040C	CDC53	CLN3	Dosage Lethality	Willems AR et al	8756727
YPR046W	YMR094W	MCM16	CTF13	Dosage Lethality	Measday V et al	11782448
YDR254W	YMR094W	CHL4	CTF13	Dosage Lethality	Measday V et al	11782448
YDR318W	YMR094W	MCM21	CTF13	Dosage Lethality	Measday V et al	11782448
YLR381W	YMR094W	CTF3	CTF13	Dosage Lethality	Measday V et al	11782448
YOR026W	YMR094W	BUB3	CTF13	Dosage Lethality	Hyland KM et al	10189365
YMR168C	YMR094W	CEP3	CTF13	Dosage Lethality	Hyland KM et al	10189365
YPL018W	YMR094W	CTF19	CTF13	Dosage Lethality	Hyland KM et al	10189365
YGR140W	YMR094W	CBF2	CTF13	Dosage Lethality	Hyland KM et al	10189365
YGR140W	YMR094W	CBF2	CTF13	Dosage Lethality	Kroll ES et al	8722765
YDR254W	YMR094W	CHL4	CTF13	Dosage Lethality	Kroll ES et al	8722765
YPL018W	YMR094W	CTF19	CTF13	Dosage Lethality	Kroll ES et al	8722765
YPR046W	YGR140W	MCM16	CBF2	Dosage Lethality	Measday V et al	11782448
YDR254W	YGR140W	CHL4	CBF2	Dosage Lethality	Measday V et al	11782448
YDR318W	YGR140W	MCM21	CBF2	Dosage Lethality	Measday V et al	11782448
YDL003W	YGR140W	MCD1	CBF2	Dosage Lethality	Measday V et al	11782448
YFL008W	YGR140W	SMC1	CBF2	Dosage Lethality	Measday V et al	11782448
YLR381W	YGR140W	CTF3	CBF2	Dosage Lethality	Measday V et al	11782448
YNL102W	YMR078C	POL1	CTF18	Dosage Lethality	Hanna JS et al	11287619
YDL102W	YMR078C	CDC2	CTF18	Dosage Lethality	Hanna JS et al	11287619
YLR274W	YMR078C	CDC46	CTF18	Dosage Lethality	Hanna JS et al	11287619
YDL017W	YMR078C	CDC7	CTF18	Dosage Lethality	Hanna JS et al	11287619
YNL216W	YMR078C	RAP1	CTF18	Dosage Lethality	Hanna JS et al	11287619
YGR188C	YPL018W	BUB1	CTF19	Dosage Lethality	Hyland KM et al	10189365
YOR026W	YPL018W	BUB3	CTF19	Dosage Lethality	Hyland KM et al	10189365
YGR140W	YPL018W	CBF2	CTF19	Dosage Lethality	Hyland KM et al	10189365
YGL207W	YPR135W	SPT16	CTF4	Dosage Lethality	Wittmeyer J et al	9199353
YNL172W	YDR052C	APC1	DBF4	Dosage Lethality	Nougarede R et al	10805723
YDL017W	YDR052C	CDC7	DBF4	Dosage Lethality	Nougarede R et al	10805723
YLR378C	YOL013C	SEC61	HRD1	Dosage Lethality	Bordallo J et al	9437001
YKL108W	YJL090C	SLD2	DPB11	Dosage Lethality	Masumoto H et al	11807498
YNL025C	YBR020W	SSN8	GAL1	Dosage Lethality	Zaman Z et al	11226276
YPL042C	YOL051W	SSN3	GAL11	Dosage Lethality	Zaman Z et al	11226276
YPL042C	YPL248C	SSN3	GAL4	Dosage Lethality	Zaman Z et al	11226276
YDR054C	YEL009C	CDC34	GCN4	Dosage Lethality	Meimoun A et al	10712509
YFL009W	YEL009C	CDC4	GCN4	Dosage Lethality	Meimoun A et al	10712509
YDL132W	YEL009C	CDC53	GCN4	Dosage Lethality	Meimoun A et al	10712509
YDL145C	YJR031C	COP1	GEA1	Dosage Lethality	Spang A et al	11294905
YFL038C	YEL022W	YPT1	GEA2	Dosage Lethality	Jones S et al	10430582
YBL097W	YDR309C	BRN1	GIC2	Dosage Lethality	Jaquenoud M et al	10938101
YLR319C	YDR309C	BUD6	GIC2	Dosage Lethality	Jaquenoud M et al	10938101
YLL021W	YDR309C	SPA2	GIC2	Dosage Lethality	Jaquenoud M et al	10938101
YLR310C	YDR096W	CDC25	GIS1	Dosage Lethality	Pedruzzi I et al	10835355
YJL005W	YDR096W	CYR1	GIS1	Dosage Lethality	Pedruzzi I et al	10835355
YPL203W	YDR096W	TPK2	GIS1	Dosage Lethality	Pedruzzi I et al	10835355
YGR113W	YER133W	DAM1	GLC7	Dosage Lethality	Kang J et al	11724818
YGL061C	YER133W	DUO1	GLC7	Dosage Lethality	Kang J et al	11724818
YPL209C	YER133W	IPL1	GLC7	Dosage Lethality	Francisco L et al	8007975
YDR054C	YJR090C	CDC34	GRR1	Dosage Lethality	Patton EE et al	9499404
YDL132W	YJR090C	CDC53	GRR1	Dosage Lethality	Patton EE et al	9499404
YDR328C	YJR090C	SKP1	GRR1	Dosage Lethality	Li FN et al	9312022
YPR052C	YBR009C	NHP6A	HHF1	Dosage Lethality	Formosa T et al	12524332
YML069W	YBR009C	POB3	HHF1	Dosage Lethality	Formosa T et al	12524332
YGL207W	YBR009C	SPT16	HHF1	Dosage Lethality	Formosa T et al	12524332
YPR052C	YBR010W	NHP6A	HHT1	Dosage Lethality	Formosa T et al	12524332
YML069W	YBR010W	POB3	HHT1	Dosage Lethality	Formosa T et al	12524332
YGL207W	YBR010W	SPT16	HHT1	Dosage Lethality	Formosa T et al	12524332
YKL049C	YBR010W	CSE4	HHT1	Dosage Lethality	Glowczewski L et al	10891506
YBR136W	YML058W-A	MEC1	HUG1	Dosage Lethality	Basrai MA et al	10490641
YML032C	YJR094C	RAD52	IME1	Dosage Lethality	Mitchell AP et al	1592244
YGL240W	YPL209C	DOC1	IPL1	Dosage Lethality	Ramaswamy V et al	14645525
YPL255W	YNL188W	BBP1	KAR1	Dosage Lethality	Schramm C et al	10654940
YPL124W	YNL188W	SPC29	KAR1	Dosage Lethality	Elliott S et al	10339566
YDL125C	YDL108W	HNT1	KIN28	Dosage Lethality	Bieganowski P et al	11805111
YGL038C	YGR040W	OCH1	KSS1	Dosage Lethality	Lee BN et al	10535982
YBL023C	YEL032W	MCM2	MCM3	Dosage Lethality	Yan H et al	2044961
YER073W	YDL078C	ALD5	MDH3	Dosage Lethality	Kurita O	14570268
YDR054C	YIL046W	CDC34	MET30	Dosage Lethality	Patton EE et al	9499404
YFL009W	YIL046W	CDC4	MET30	Dosage Lethality	Patton EE et al	9499404
YDL132W	YIL046W	CDC53	MET30	Dosage Lethality	Patton EE et al	9499404
YBR088C	YNL218W	POL30	MGS1	Dosage Lethality	Branzei D et al	12436259
YDR477W	YER028C	SNF1	MIG3	Dosage Lethality	Dubacq C et al	14993292
YJL005W	YNL076W	CYR1	MKS1	Dosage Lethality	Matsuura A et al	8386801
YKL022C	YDL028C	CDC16	MPS1	Dosage Lethality	Rudner AD et al	10871279
YBL084C	YDL028C	CDC27	MPS1	Dosage Lethality	Rudner AD et al	10871279
YBR160W	YDL028C	CDC28	MPS1	Dosage Lethality	Rudner AD et al	10871278
YBR135W	YDL028C	CKS1	MPS1	Dosage Lethality	Rudner AD et al	10871278
YPR119W	YDL028C	CLB2	MPS1	Dosage Lethality	Rudner AD et al	10871278
YNL272C	YNL293W	SEC2	MSB3	Dosage Lethality	Gao XD et al	12913108
YNL272C	YOL112W	SEC2	MSB4	Dosage Lethality	Gao XD et al	12913108
YKL114C	YKR030W	APN1	GMH1	Dosage Lethality	Branzei D et al	12436259
YDL220C	YKR030W	CDC13	GMH1	Dosage Lethality	Branzei D et al	12436259
YBR136W	YKR030W	MEC1	GMH1	Dosage Lethality	Branzei D et al	12436259
YJR006W	YKR030W	HYS2	GMH1	Dosage Lethality	Branzei D et al	12436259
YJR043C	YKR030W	POL32	GMH1	Dosage Lethality	Branzei D et al	12436259
YMR201C	YKR030W	RAD14	GMH1	Dosage Lethality	Branzei D et al	12436259
YOR368W	YKR030W	RAD17	GMH1	Dosage Lethality	Branzei D et al	12436259
YER095W	YKR030W	RAD51	GMH1	Dosage Lethality	Branzei D et al	12436259
YPL153C	YKR030W	RAD53	GMH1	Dosage Lethality	Branzei D et al	12436259
YDR217C	YKR030W	RAD9	GMH1	Dosage Lethality	Branzei D et al	12436259
YAR007C	YKR030W	RFA1	GMH1	Dosage Lethality	Branzei D et al	12436259
YBR087W	YKR030W	RFC5	GMH1	Dosage Lethality	Branzei D et al	12436259
YPL203W	YMR037C	TPK2	MSN2	Dosage Lethality	Smith A et al	9649426
YER009W	YFR002W	NTF2	NIC96	Dosage Lethality	Ryan KJ et al	12654904
YMR235C	YFR002W	RNA1	NIC96	Dosage Lethality	Ryan KJ et al	12654904
YDL160C	YCR093W	DHH1	CDC39	Dosage Lethality	Maillet L et al	11696541
YER009W	YBL079W	NTF2	NUP170	Dosage Lethality	Ryan KJ et al	12654904
YMR235C	YBL079W	RNA1	NUP170	Dosage Lethality	Ryan KJ et al	12654904
YFR028C	YHR118C	CDC14	ORC6	Dosage Lethality	Kroll ES et al	8722765
YKL022C	YHR118C	CDC16	ORC6	Dosage Lethality	Kroll ES et al	8722765
YDL102W	YHR118C	CDC2	ORC6	Dosage Lethality	Kroll ES et al	8722765
YLR274W	YHR118C	CDC46	ORC6	Dosage Lethality	Kroll ES et al	8722765
YJL194W	YHR118C	CDC6	ORC6	Dosage Lethality	Kroll ES et al	8722765
YGL173C	YHR073W	KEM1	OSH3	Dosage Lethality	Park YU et al	12054531
YML085C	YER007W	TUB1	PAC2	Dosage Lethality	Vega LR et al	9725898
YNL039W	YGR047C	BDP1	TFC4	Dosage Lethality	Ishiguro A et al	11971960
YDL003W	YDR113C	MCD1	PDS1	Dosage Lethality	Heo SJ et al	10654086
YBR080C	YOR036W	SEC18	PEP12	Dosage Lethality	Burd CG et al	9201718
Q0275	YER153C	COX3	PET122	Dosage Lethality	Folley LS et al	1661254
Q0275	YNR045W	COX3	PET494	Dosage Lethality	Folley LS et al	1661254
YNL271C	YOR122C	BNI1	PFY1	Dosage Lethality	Imamura H et al	9184220
YJR092W	YKL043W	BUD4	PHD1	Dosage Lethality	Gimeno CJ et al	8114741
YNL243W	YGL008C	SLA2	PMA1	Dosage Lethality	Na S et al	7896828
YNL222W	YAL043C	SSU72	PTA1	Dosage Lethality	He X et al	12704082
YJL129C	YKL198C	TRK1	PTK1	Dosage Lethality	Erez O et al	12135613
YKR050W	YKL198C	TRK2	PTK1	Dosage Lethality	Erez O et al	12135613
YJL129C	YJR059W	TRK1	PTK2	Dosage Lethality	Erez O et al	12135613
YKR050W	YJR059W	TRK2	PTK2	Dosage Lethality	Erez O et al	12135613
YOR267C	YJR059W	HRK1	PTK2	Dosage Lethality	Goossens A et al	11003661
YFL029C	YOR208W	CAK1	PTP2	Dosage Lethality	Cheng A et al	10580002
YFL029C	YER075C	CAK1	PTP3	Dosage Lethality	Cheng A et al	10580002
YAR019C	YER173W	CDC15	RAD24	Dosage Lethality	Lydall D et al	9435789
YNL102W	YER173W	POL1	RAD24	Dosage Lethality	Lydall D et al	9435789
YDL102W	YER173W	CDC2	RAD24	Dosage Lethality	Lydall D et al	9435789
YFL009W	YER173W	CDC4	RAD24	Dosage Lethality	Lydall D et al	9435789
YOR217W	YER173W	RFC1	RAD24	Dosage Lethality	Lydall D et al	9435789
YJL194W	YER173W	CDC6	RAD24	Dosage Lethality	Lydall D et al	9435789
YDL164C	YER173W	CDC9	RAD24	Dosage Lethality	Lydall D et al	9435789
YDR097C	YDR419W	MSH6	RAD30	Dosage Lethality	Pavlov YI et al	11406177
YNL082W	YDR419W	PMS1	RAD30	Dosage Lethality	Pavlov YI et al	11406177
YDL101C	YLR032W	DUN1	RAD5	Dosage Lethality	Hammet A et al	11953437
YBR136W	YNL216W	MEC1	RAP1	Dosage Lethality	Izbicka E et al	11497275
YBL088C	YNL216W	TEL1	RAP1	Dosage Lethality	Izbicka E et al	11497275
YBR140C	YOR101W	IRA1	RAS1	Dosage Lethality	Tanaka K et al	2178777
YOL081W	YOR101W	IRA2	RAS1	Dosage Lethality	Tanaka K et al	2178777
YDL108W	YNL098C	KIN28	RAS2	Dosage Lethality	Howard SC et al	12032176
YDL140C	YNL098C	RPO21	RAS2	Dosage Lethality	Howard SC et al	12032176
YNL236W	YNL098C	SIN4	RAS2	Dosage Lethality	Howard SC et al	12032176
YER022W	YNL098C	SRB4	RAS2	Dosage Lethality	Howard SC et al	12032176
YGL240W	YNL098C	DOC1	RAS2	Dosage Lethality	Irniger S et al	10747049
YBR140C	YNL098C	IRA1	RAS2	Dosage Lethality	Tanaka K et al	2178777
YOL081W	YNL098C	IRA2	RAS2	Dosage Lethality	Tanaka K et al	2178777
YOR349W	YOR265W	CIN1	RBL2	Dosage Lethality	Fleming JA et al	10978276
YER007W	YOR265W	PAC2	RBL2	Dosage Lethality	Fleming JA et al	10978276
YML085C	YOR265W	TUB1	RBL2	Dosage Lethality	Fleming JA et al	10978276
YBR136W	YGL158W	MEC1	RCK1	Dosage Lethality	Ramne A et al	10778743
YER173W	YGL158W	RAD24	RCK1	Dosage Lethality	Ramne A et al	10778743
YBR136W	YLR248W	MEC1	RCK2	Dosage Lethality	Ramne A et al	10778743
YER173W	YLR248W	RAD24	RCK2	Dosage Lethality	Ramne A et al	10778743
YOR351C	YLR263W	MEK1	RED1	Dosage Lethality	Hollingsworth NM et al	9286666
YLR229C	YIL118W	CDC42	RHO3	Dosage Lethality	Matsui Y et al	1448099
YJL005W	YFL033C	CYR1	RIM15	Dosage Lethality	Reinders A et al	9744870
YLR380W	YGL171W	CSR1	ROK1	Dosage Lethality	Kim WI et al	10705369
YJR017C	YER125W	ESS1	RSP5	Dosage Lethality	Wu X et al	11795843
YMR275C	YER125W	BUL1	RSP5	Dosage Lethality	Yashiroda H et al	8668140
YHR030C	YDR388W	SLT2	RVS167	Dosage Lethality	Breton AM et al	11481676
YGL207W	YDR143C	SPT16	SAN1	Dosage Lethality	Evans DR et al	9832518
YGL207W	YDR143C	SPT16	SAN1	Dosage Lethality	Xu Q et al	8246972
YFR040W	YJL098W	SAP155	SAP185	Dosage Lethality	Jablonowski D et al	11779790
YFR040W	YKR028W	SAP155	SAP190	Dosage Lethality	Jablonowski D et al	11779790
YGR184C	YDL003W	UBR1	MCD1	Dosage Lethality	Rao H et al	11309624
YDR164C	YLR166C	SEC1	SEC10	Dosage Lethality	Roth D et al	9658167
YGL233W	YLR166C	SEC15	SEC10	Dosage Lethality	Roth D et al	9658167
YER008C	YLR166C	SEC3	SEC10	Dosage Lethality	Roth D et al	9658167
YFL005W	YLR166C	SEC4	SEC10	Dosage Lethality	Roth D et al	9658167
YDR166C	YLR166C	SEC5	SEC10	Dosage Lethality	Roth D et al	9658167
YIL068C	YLR166C	SEC6	SEC10	Dosage Lethality	Roth D et al	9658167
YPR055W	YLR166C	SEC8	SEC10	Dosage Lethality	Roth D et al	9658167
YPL085W	YDL195W	SEC16	SEC31	Dosage Lethality	Salama NR et al	9190202
YPR181C	YDL195W	SEC23	SEC31	Dosage Lethality	Salama NR et al	9190202
YER031C	YDR170C	YPT31	SEC7	Dosage Lethality	Jones S et al	10430582
YPR181C	YCR067C	SEC23	SED4	Dosage Lethality	Saito-Nakano Y et al	11168590
YDR468C	YLR026C	TLG1	SED5	Dosage Lethality	Coe JG et al	10397773
YLR150W	YMR190C	STM1	SGS1	Dosage Lethality	Hayashi N et al	12207228
YJL092W	YMR190C	HPR5	SGS1	Dosage Lethality	Mankouri HW et al	11861900
YMR109W	YOR035C	MYO5	SHE4	Dosage Lethality	Toi H et al	12808026
YPL094C	YDL212W	SEC62	SHR3	Dosage Lethality	Gilstring CF et al	10564255
YFR052W	YLR079W	RPN12	SIC1	Dosage Lethality	Bailly E et al	10490625
YOR057W	YLR079W	SGT1	SIC1	Dosage Lethality	Kitagawa K et al	10445024
YOL133W	YLR079W	HRT1	SIC1	Dosage Lethality	Seol JH et al	10385629
YOL133W	YLR079W	HRT1	SIC1	Dosage Lethality	Kamura T et al	10213691
YBR009C	YDL042C	HHF1	SIR2	Dosage Lethality	Holmes SG et al	9055071
YBR009C	YLR442C	HHF1	SIR3	Dosage Lethality	Holmes SG et al	9055071
YLR229C	YHR206W	CDC42	SKN7	Dosage Lethality	Bouquin N et al	10512874
YJL129C	YMR216C	TRK1	SKY1	Dosage Lethality	Erez O et al	12135613
YKR050W	YMR216C	TRK2	SKY1	Dosage Lethality	Erez O et al	12135613
YJR059W	YMR216C	PTK2	SKY1	Dosage Lethality	Erez O et al	11113192
YPL124W	YDR356W	SPC29	SPC110	Dosage Lethality	Elliott S et al	10339566
YDR356W	YPL124W	SPC110	SPC29	Dosage Lethality	Elliott S et al	10339566
YPL124W	YKL042W	SPC29	SPC42	Dosage Lethality	Elliott S et al	10339566
YDR356W	YHR172W	SPC110	SPC97	Dosage Lethality	Nguyen T et al	9693376
YJL034W	YKL073W	KAR2	LHS1	Dosage Lethality	Baxter BK et al	8887673
YOR208W	YLR006C	PTP2	SSK1	Dosage Lethality	Sato N et al	12944490
YMR022W	YLR006C	QRI8	SSK1	Dosage Lethality	Sato N et al	12944490
YDR162C	YNR031C	NBP2	SSK2	Dosage Lethality	Mapes J et al	14685261
YDL006W	YNR031C	PTC1	SSK2	Dosage Lethality	Mapes J et al	14685261
YDL220C	YDR082W	CDC13	STN1	Dosage Lethality	Grandin N et al	11046137
YPL153C	YER111C	RAD53	SWI4	Dosage Lethality	Sidorova JM et al	11805050
YPL031C	YDR146C	PHO85	SWI5	Dosage Lethality	Measday V et al	10692159
YNL075W	YBR118W	IMP4	TEF2	Dosage Lethality	Astrom SU et al	10485288
YMR283C	YBR118W	RIT1	TEF2	Dosage Lethality	Astrom SU et al	10485288
YER095W	YBL088C	RAD51	TEL1	Dosage Lethality	Viscardi V et al	12925751
YPL153C	YBL088C	RAD53	TEL1	Dosage Lethality	Viscardi V et al	12925751
YGL240W	YJL164C	DOC1	TPK1	Dosage Lethality	Bolte M et al	12724382
YGL240W	YPL203W	DOC1	TPK2	Dosage Lethality	Bolte M et al	12724382
YBL084C	YPL203W	CDC27	TPK2	Dosage Lethality	Bolte M et al	12724382
YGL240W	YKL166C	DOC1	TPK3	Dosage Lethality	Bolte M et al	12724382
YBL084C	YKL166C	CDC27	TPK3	Dosage Lethality	Bolte M et al	12724382
YLR200W	YLR212C	YKE2	TUB4	Dosage Lethality	Geissler S et al	9463374
YJR045C	YOR232W	SSC1	MGE1	Dosage Lethality	Nakai M et al	8166717
YDR335W	YGL003C	MSN5	CDH1	Dosage Lethality	Jaquenoud M et al	12456658
YER068W	YGR274C	MOT2	TAF1	Dosage Lethality	Deluen C et al	12215531
YPR072W	YGR274C	NOT5	TAF1	Dosage Lethality	Deluen C et al	12215531
YBR136W	YLR176C	MEC1	RFX1	Dosage Lethality	Huang M et al	9741624
YNL102W	YLR176C	POL1	RFX1	Dosage Lethality	Huang M et al	9741624
YPL153C	YLR176C	RAD53	RFX1	Dosage Lethality	Huang M et al	9741624
YER070W	YLR176C	RNR1	RFX1	Dosage Lethality	Huang M et al	9741624
YJL026W	YLR176C	RNR2	RFX1	Dosage Lethality	Huang M et al	9741624
YDL185W	YER005W	TFP1	YND1	Dosage Lethality	Zhong X et al	10954728
YOR070C	YFL038C	GYP1	YPT1	Dosage Lethality	Du LL et al	11359917
YJR031C	YER031C	GEA1	YPT31	Dosage Lethality	Jones S et al	10430582
YJR031C	YGL210W	GEA1	YPT32	Dosage Lethality	Jones S et al	10430582
YFL038C	YLR262C	YPT1	YPT6	Dosage Lethality	Li B et al	9717237
YOR070C	YML001W	GYP1	YPT7	Dosage Lethality	Du LL et al	11359917
YKL057C	YIL063C	NUP120	YRB2	Dosage Lethality	Moy TI et al	12082158
YLL050C	YCR088W	COF1	ABP1	Dosage Rescue	Moon AL et al	8421056
YIL036W	YER045C	CST6	ACA1	Dosage Rescue	Garcia-Gimeno MA et al	10825197
YER109C	YLR131C	FLO8	ACE2	Dosage Rescue	King L et al	9745020
YLR337C	YFL039C	VRP1	ACT1	Dosage Rescue	Zoladek T et al	8524255
YLL050C	YMR092C	COF1	AIP1	Dosage Rescue	Iida K et al	10231390
YNL241C	YPL061W	ZWF1	ALD6	Dosage Rescue	Grabowska D et al	12584194
YOR334W	YOL130W	MRS2	ALR1	Dosage Rescue	Gregan J et al	11544180
YML077W	YEL036C	BET5	ANP1	Dosage Rescue	Jiang Y et al	9611195
YGL134W	YGL180W	PCL10	ATG1	Dosage Rescue	Wang Z et al	11486014
YPL219W	YGL180W	PCL8	ATG1	Dosage Rescue	Wang Z et al	11486014
YDR477W	YGL180W	SNF1	ATG1	Dosage Rescue	Wang Z et al	11486014
YPR185W	YGL180W	ATG13	ATG1	Dosage Rescue	Funakoshi T et al	9224892
YGL134W	YPR185W	PCL10	ATG13	Dosage Rescue	Wang Z et al	11486014
YPL219W	YPR185W	PCL8	ATG13	Dosage Rescue	Wang Z et al	11486014
YDR477W	YPR185W	SNF1	ATG13	Dosage Rescue	Wang Z et al	11486014
YDL192W	YDL137W	ARF1	ARF2	Dosage Rescue	Chantalat S et al	12808035
YJR031C	YDL137W	GEA1	ARF2	Dosage Rescue	Chantalat S et al	12808035
YGR252W	YJL088W	GCN5	ARG3	Dosage Rescue	Pollard KJ et al	10523306
YNL297C	YBR164C	MON2	ARL1	Dosage Rescue	Jochum A et al	12052896
YLR039C	YBR164C	RIC1	ARL1	Dosage Rescue	Bensen ES et al	11160819
YLR262C	YBR164C	YPT6	ARL1	Dosage Rescue	Bensen ES et al	11160819
YMR033W	YPR034W	ARP9	ARP7	Dosage Rescue	Szerlong H et al	12805231
YPR034W	YMR033W	ARP7	ARP9	Dosage Rescue	Szerlong H et al	12805231
YHR206W	YGR097W	SKN7	ASK10	Dosage Rescue	Page N et al	8904339
YGL008C	YBL069W	PMA1	AST1	Dosage Rescue	Chang A et al	7822420
YEL009C	YML116W	GCN4	ATR1	Dosage Rescue	Kanazawa S et al	3280970
YJR104C	YOR079C	SOD1	ATX2	Dosage Rescue	Lin SJ et al	8887660
YIL004C	YBL078C	BET1	ATG8	Dosage Rescue	Legesse-Miller A et al	10837468
YLR268W	YBL078C	SEC22	ATG8	Dosage Rescue	Legesse-Miller A et al	10837468
YCR002C	YIL140W	CDC10	AXL2	Dosage Rescue	Roemer T et al	8846915
YLL021W	YIL140W	SPA2	AXL2	Dosage Rescue	Roemer T et al	8846915
YPR165W	YOR134W	RHO1	BAG7	Dosage Rescue	Schmidt A et al	12207708
YDR389W	YOR134W	SAC7	BAG7	Dosage Rescue	Schmidt A et al	12207708
YLR027C	YDR463W	AAT2	STP1	Dosage Rescue	Schreve J et al	9153753
YCL064C	YDR463W	CHA1	STP1	Dosage Rescue	Grauslund M et al	7495881
YER086W	YDR463W	ILV1	STP1	Dosage Rescue	Grauslund M et al	7495881
YJL129C	YBR068C	TRK1	BAP2	Dosage Rescue	Wright MB et al	9153214
YKR050W	YBR068C	TRK2	BAP2	Dosage Rescue	Wright MB et al	9153214
YPL124W	YPL255W	SPC29	BBP1	Dosage Rescue	Schramm C et al	10654940
YPL084W	YJL095W	BRO1	BCK1	Dosage Rescue	Nickas ME et al	8649366
YKR072C	YER167W	SIS2	BCK2	Dosage Rescue	Munoz I et al	12518319
YDL047W	YER167W	SIT4	BCK2	Dosage Rescue	Munoz I et al	12518319
YCR017C	YER167W	CWH43	BCK2	Dosage Rescue	Martin-Yken H et al	12185498
YCR017C	YER167W	CWH43	BCK2	Dosage Rescue	Martin-Yken H et al	11427965
YDR208W	YDR361C	MSS4	BCP1	Dosage Rescue	Audhya A et al	12912920
YDR457W	YIL033C	TOM1	BCY1	Dosage Rescue	Sasaki T et al	10660055
YDL003W	YIL033C	MCD1	BCY1	Dosage Rescue	Heo SJ et al	10654086
YGR047C	YNL039W	TFC4	BDP1	Dosage Rescue	Liao Y et al	12930823
YGR047C	YNL039W	TFC4	BDP1	Dosage Rescue	Dumay-Odelot H et al	11739742
YGR246C	YNL039W	BRF1	BDP1	Dosage Rescue	Andrau JC et al	10329159
YIL118W	YBR200W	RHO3	BEM1	Dosage Rescue	Roumanie O et al	11935222
YAL041W	YBR200W	CDC24	BEM1	Dosage Rescue	Bose I et al	11113154
YLR229C	YBR200W	CDC42	BEM1	Dosage Rescue	Leberer E et al	8914522
YHL007C	YBR200W	STE20	BEM1	Dosage Rescue	Leberer E et al	8914522
YBL016W	YBR200W	FUS3	BEM1	Dosage Rescue	Lyons DM et al	8754808
YIL118W	YBR200W	RHO3	BEM1	Dosage Rescue	Matsui Y et al	8666671
YIL118W	YBR200W	RHO3	BEM1	Dosage Rescue	Matsui Y et al	1448099
YCR002C	YPL115C	CDC10	BEM3	Dosage Rescue	Caviston JP et al	14517318
YHR107C	YPL115C	CDC12	BEM3	Dosage Rescue	Caviston JP et al	14517318
YOR127W	YPL115C	RGA1	BEM3	Dosage Rescue	Chen GC et al	8657111
YER155C	YPL115C	BEM2	BEM3	Dosage Rescue	Zheng Y et al	8300560
YPR165W	YPL161C	RHO1	BEM4	Dosage Rescue	Hirano H et al	8754840
YPL161C	YPR165W	BEM4	RHO1	Dosage Rescue	Hirano H et al	8754840
YLR229C	YPL161C	CDC42	BEM4	Dosage Rescue	Mack D et al	8754839
YDR189W	YIL004C	SLY1	BET1	Dosage Rescue	Kosodo Y et al	11481671
YER157W	YIL004C	COG3	BET1	Dosage Rescue	VanRheenen SM et al	10562277
YER122C	YIL004C	GLO3	BET1	Dosage Rescue	Poon PP et al	9927415
YML077W	YIL004C	BET5	BET1	Dosage Rescue	Jiang Y et al	9611195
YGR120C	YIL004C	COG2	BET1	Dosage Rescue	VanRheenen SM et al	9606204
YDL058W	YIL004C	USO1	BET1	Dosage Rescue	Kito M et al	8607820
YDL058W	YIL004C	USO1	BET1	Dosage Rescue	Sapperstein SK et al	8603910
YGL137W	YIL004C	SEC27	BET1	Dosage Rescue	Duden R et al	7929113
YNL287W	YIL004C	SEC21	BET1	Dosage Rescue	Newman AP et al	2192256
YLR268W	YIL004C	SEC22	BET1	Dosage Rescue	Newman AP et al	2192256
YLR117C	YJL031C	CLF1	BET4	Dosage Rescue	Vincent K et al	12871902
YKR068C	YML077W	BET3	BET5	Dosage Rescue	Jiang Y et al	9611195
YKR068C	YML077W	BET3	BET5	Dosage Rescue	Sacher M et al	9564032
YNL164C	YJR053W	IBD2	BFA1	Dosage Rescue	Hwang HS et al	12072457
YGR047C	YOR198C	TFC4	BFR1	Dosage Rescue	Liao Y et al	12930823
YBL050W	YOR198C	SEC17	BFR1	Dosage Rescue	Jackson CL et al	8070655
YLR208W	YDR299W	SEC13	BFR2	Dosage Rescue	Chabane S et al	9472076
YPL085W	YDR299W	SEC16	BFR2	Dosage Rescue	Chabane S et al	9472076
YPR181C	YDR299W	SEC23	BFR2	Dosage Rescue	Chabane S et al	9472076
YFL038C	YDR299W	YPT1	BFR2	Dosage Rescue	Chabane S et al	9472076
YIL126W	YER016W	STH1	BIM1	Dosage Rescue	Hosotani T et al	11554924
YBL105C	YER016W	PKC1	BIM1	Dosage Rescue	Hosotani T et al	11554924
YDR328C	YJR089W	SKP1	BIR1	Dosage Rescue	Yoon HJ et al	10557299
YER040W	YDR099W	GLN3	BMH2	Dosage Rescue	Schmelzle T et al	14673167
YFL021W	YDR099W	GAT1	BMH2	Dosage Rescue	Schmelzle T et al	14673167
YCR002C	YNL166C	CDC10	BNI5	Dosage Rescue	Lee PR et al	12215547
YJR076C	YNL166C	CDC11	BNI5	Dosage Rescue	Lee PR et al	12215547
YHR107C	YNL166C	CDC12	BNI5	Dosage Rescue	Lee PR et al	12215547
YDL225W	YNL166C	SHS1	BNI5	Dosage Rescue	Lee PR et al	12215547
YHR152W	YGR230W	SPO12	BNS1	Dosage Rescue	Grether ME et al	10564265
YER122C	YLR078C	GLO3	BOS1	Dosage Rescue	Poon PP et al	9927415
YDL058W	YLR078C	USO1	BOS1	Dosage Rescue	Sapperstein SK et al	8603910
YGL137W	YLR078C	SEC27	BOS1	Dosage Rescue	Duden R et al	7929113
YIL004C	YLR078C	BET1	BOS1	Dosage Rescue	Newman AP et al	2192256
YLR268W	YLR078C	SEC22	BOS1	Dosage Rescue	Newman AP et al	2192256
YIL004C	YLR078C	BET1	BOS1	Dosage Rescue	Shim J et al	2007627
YLR268W	YLR078C	SEC22	BOS1	Dosage Rescue	Shim J et al	2007627
YNL039W	YGR246C	BDP1	BRF1	Dosage Rescue	Ishiguro A et al	11971960
YNL039W	YGR246C	BDP1	BRF1	Dosage Rescue	Ishiguro A et al	12885403
YLR117C	YPL069C	CLF1	BTS1	Dosage Rescue	Vincent K et al	12871902
YML085C	YGR188C	TUB1	BUB1	Dosage Rescue	Abruzzi KC et al	12136005
YML085C	YGR188C	TUB1	BUB1	Dosage Rescue	Guenette S et al	7622604
YNL164C	YMR055C	IBD2	BUB2	Dosage Rescue	Hwang HS et al	12072457
YML085C	YOR026W	TUB1	BUB3	Dosage Rescue	Abruzzi KC et al	12136005
YML085C	YOR026W	TUB1	BUB3	Dosage Rescue	Guenette S et al	7622604
YGL130W	YCR038C	CEG1	BUD5	Dosage Rescue	Schwer B et al	8836740
YLR353W	YGR041W	BUD8	BUD9	Dosage Rescue	Schenkman LR et al	11877459
YLR226W	YPR161C	BUR2	SGV1	Dosage Rescue	Yao S et al	10982824
YER148W	YER159C	SPT15	BUR6	Dosage Rescue	Cang Y et al	10581240
YJR017C	YKL005C	ESS1	BYE1	Dosage Rescue	Wu X et al	14704159
YKL005C	YJR017C	BYE1	ESS1	Dosage Rescue	Wu X et al	14704159
YJR017C	YKL005C	ESS1	BYE1	Dosage Rescue	Wu X et al	10899126
YKL005C	YJR017C	BYE1	ESS1	Dosage Rescue	Wu X et al	10899126
YIL033C	YBR195C	BCY1	MSI1	Dosage Rescue	Johnston SD et al	11238915
YNL098C	YBR195C	RAS2	MSI1	Dosage Rescue	Johnston SD et al	11238915
YBR160W	YFL029C	CDC28	CAK1	Dosage Rescue	Kitazono AA et al	12359726
YPR161C	YFL029C	SGV1	CAK1	Dosage Rescue	Yao S et al	12215532
YJL128C	YFL029C	PBS2	CAK1	Dosage Rescue	Davenport KD et al	10545444
YPR054W	YFL029C	SMK1	CAK1	Dosage Rescue	Wagner M et al	9135146
YDR477W	YMR280C	SNF1	CAT8	Dosage Rescue	Proft M et al	8557031
YDR477W	YMR280C	SNF1	CAT8	Dosage Rescue	Hedges D et al	7891685
YGL115W	YMR280C	SNF4	CAT8	Dosage Rescue	Hedges D et al	7891685
YKL205W	YER168C	LOS1	CCA1	Dosage Rescue	Feng W et al	11959996
YDL120W	YLR220W	YFH1	CCC1	Dosage Rescue	Chen OS et al	10713071
YGL167C	YLR220W	PMR1	CCC1	Dosage Rescue	Lapinskas PJ et al	8866476
YLR433C	YLR220W	CNA1	CCC1	Dosage Rescue	Pozos TC et al	8668190
YNL259C	YDR270W	ATX1	CCC2	Dosage Rescue	Lin SJ et al	9083054
YDL108W	YPR025C	KIN28	CCL1	Dosage Rescue	Valay JG et al	8230216
YNR052C	YAL021C	POP2	CCR4	Dosage Rescue	Tucker M et al	11889048
YNR052C	YAL021C	POP2	CCR4	Dosage Rescue	Hata H et al	9504907
YOR297C	YDR188W	TIM18	CCT6	Dosage Rescue	Dunn CD et al	14504216
YIL142W	YDR188W	CCT2	CCT6	Dosage Rescue	Lin P et al	9380710
YJL014W	YDR188W	CCT3	CCT6	Dosage Rescue	Lin P et al	9380710
YKL203C	YDR188W	TOR2	CCT6	Dosage Rescue	Schmidt A et al	8943012
YJL128C	YJR076C	PBS2	CDC11	Dosage Rescue	Garcia-Rodriguez LJ et al	10762242
YLR229C	YHR107C	CDC42	CDC12	Dosage Rescue	Richman TJ et al	10358031
YOR373W	YFR028C	NUD1	CDC14	Dosage Rescue	Gruneberg U et al	11101520
YGR092W	YFR028C	DBF2	CDC14	Dosage Rescue	Grandin N et al	10102376
YGR092W	YFR028C	DBF2	CDC14	Dosage Rescue	Grandin N et al	9613578
YML064C	YFR028C	TEM1	CDC14	Dosage Rescue	Visintin R et al	9885559
YAR019C	YFR028C	CDC15	CDC14	Dosage Rescue	Jaspersen SL et al	9763445
YMR001C	YFR028C	CDC5	CDC14	Dosage Rescue	Jaspersen SL et al	9763445
YML064C	YFR028C	TEM1	CDC14	Dosage Rescue	Jaspersen SL et al	9763445
YAR019C	YFR028C	CDC15	CDC14	Dosage Rescue	Grandin N et al	9613578
YAR019C	YFR028C	CDC15	CDC14	Dosage Rescue	Shirayama M et al	8668128
YLR127C	YAR019C	APC2	CDC15	Dosage Rescue	Lee SE et al	11378390
YML064C	YAR019C	TEM1	CDC15	Dosage Rescue	Cenamor R et al	10662594
YML064C	YAR019C	TEM1	CDC15	Dosage Rescue	Visintin R et al	9885559
YML064C	YAR019C	TEM1	CDC15	Dosage Rescue	Jaspersen SL et al	9763445
YAR019C	YML064C	CDC15	TEM1	Dosage Rescue	Jaspersen SL et al	9763445
YML064C	YAR019C	TEM1	CDC15	Dosage Rescue	Shirayama M et al	7935462
YOR101W	YAR019C	RAS1	CDC15	Dosage Rescue	Morishita T et al	7502049
YNL098C	YAR019C	RAS2	CDC15	Dosage Rescue	Morishita T et al	7502049
YGR152C	YAR019C	RSR1	CDC15	Dosage Rescue	Morishita T et al	7502049
YJR006W	YDL102W	HYS2	CDC2	Dosage Rescue	Hashimoto K et al	9421503
YDL003W	YGL116W	MCD1	CDC20	Dosage Rescue	Heo SJ et al	10654086
YDL028C	YGL116W	MPS1	CDC20	Dosage Rescue	Schott EJ et al	9504909
YDR113C	YGL116W	PDS1	CDC20	Dosage Rescue	Schott EJ et al	9504909
YDL220C	YGL116W	CDC13	CDC20	Dosage Rescue	Lim HH et al	9003297
YLR229C	YAL041W	CDC42	CDC24	Dosage Rescue	Richman TJ et al	10358031
YLR229C	YAL041W	CDC42	CDC24	Dosage Rescue	Ziman M et al	7941732
YER040W	YLR310C	GLN3	CDC25	Dosage Rescue	Schmelzle T et al	14673167
YFL021W	YLR310C	GAT1	CDC25	Dosage Rescue	Schmelzle T et al	14673167
YOR101W	YLR310C	RAS1	CDC25	Dosage Rescue	Fujimura K et al	8246881
YDR168W	YBR160W	CDC37	CDC28	Dosage Rescue	Mort-Bontemps-Soret M et al	12111552
YLL003W	YOR257W	SFI1	CDC31	Dosage Rescue	Kilmartin JV	14504268
YJL019W	YOR257W	MPS3	CDC31	Dosage Rescue	Jaspersen SL et al	12486115
YDR356W	YOR257W	SPC110	CDC31	Dosage Rescue	Khalfan W et al	10924456
YPL124W	YOR257W	SPC29	CDC31	Dosage Rescue	Elliott S et al	10339566
YBR109C	YOR257W	CMD1	CDC31	Dosage Rescue	Geier BM et al	8910460
YNL188W	YOR257W	KAR1	CDC31	Dosage Rescue	Geier BM et al	8910460
YJL026W	YOL139C	RNR2	CDC33	Dosage Rescue	Abid MR et al	10585489
YOL049W	YDR054C	GSH2	CDC34	Dosage Rescue	Wheeler GL et al	12406228
YBR236C	YDR054C	ABD1	CDC34	Dosage Rescue	Schwer B et al	10924457
YOL133W	YDR054C	HRT1	CDC34	Dosage Rescue	Blondel M et al	10880467
YDL132W	YDR054C	CDC53	CDC34	Dosage Rescue	Kaiser P et al	9716410
YIL046W	YDR054C	MET30	CDC34	Dosage Rescue	Kaiser P et al	9716410
YNL281W	YDR168W	HCH1	CDC37	Dosage Rescue	Lee P et al	14742721
YMR186W	YDR168W	HSC82	CDC37	Dosage Rescue	Lee P et al	14742721
YKL117W	YDR168W	SBA1	CDC37	Dosage Rescue	Lee P et al	14742721
YPL106C	YDR168W	SSE1	CDC37	Dosage Rescue	Lee P et al	14742721
YOR027W	YDR168W	STI1	CDC37	Dosage Rescue	Lee P et al	14742721
YOR027W	YDR168W	STI1	CDC37	Dosage Rescue	Lee P et al	12499358
YNL064C	YDR168W	YDJ1	CDC37	Dosage Rescue	Lee P et al	14742721
YOR061W	YDR168W	CKA2	CDC37	Dosage Rescue	Bandhakavi S et al	12435747
YDL108W	YDR168W	KIN28	CDC37	Dosage Rescue	Mort-Bontemps-Soret M et al	12111552
YDL028C	YDR168W	MPS1	CDC37	Dosage Rescue	Schutz AR et al	9060463
YCR094W	YCR093W	CDC50	CDC39	Dosage Rescue	Radji M et al	11180453
YIL118W	YLR229C	RHO3	CDC42	Dosage Rescue	Dong Y et al	12810699
YKR055W	YLR229C	RHO4	CDC42	Dosage Rescue	Dong Y et al	12810699
YPR165W	YLR229C	RHO1	CDC42	Dosage Rescue	Adamo JE et al	11706050
YHL007C	YLR229C	STE20	CDC42	Dosage Rescue	Raitt DC et al	10970855
YNL098C	YLR229C	RAS2	CDC42	Dosage Rescue	Mosch HU et al	10233147
YDR309C	YLR229C	GIC2	CDC42	Dosage Rescue	Brown JL et al	9367980
YHL007C	YLR229C	STE20	CDC42	Dosage Rescue	Leberer E et al	8914522
YLR229C	YHL007C	CDC42	STE20	Dosage Rescue	Leberer E et al	8914522
YBL085W	YLR229C	BOI1	CDC42	Dosage Rescue	Bender L et al	8666672
YAL041W	YLR229C	CDC24	CDC42	Dosage Rescue	Zhao ZS et al	7565673
YAL041W	YLR229C	CDC24	CDC42	Dosage Rescue	Bender A et al	2690082
YIL118W	YLR229C	RHO3	CDC42	Dosage Rescue	Matsui Y et al	1448099
YGL113W	YLR103C	SLD3	CDC45	Dosage Rescue	Kamimura Y et al	11296242
YLR103C	YGL113W	CDC45	SLD3	Dosage Rescue	Kamimura Y et al	11296242
YJL090C	YLR103C	DPB11	CDC45	Dosage Rescue	Kamimura Y et al	9742127
YOR075W	YDL126C	UFE1	CDC48	Dosage Rescue	Patel SK et al	9506516
YGR230W	YMR001C	BNS1	CDC5	Dosage Rescue	Visintin R et al	14551257
YOR195W	YMR001C	SLK19	CDC5	Dosage Rescue	Visintin R et al	14551257
YHR152W	YMR001C	SPO12	CDC5	Dosage Rescue	Visintin R et al	14551257
YDR478W	YMR001C	SNM1	CDC5	Dosage Rescue	Cai T et al	12136008
YDL220C	YMR001C	CDC13	CDC5	Dosage Rescue	Hu F et al	11733064
YPL016W	YMR001C	SWI1	CDC5	Dosage Rescue	Bartholomew CR et al	11438652
YML064C	YMR001C	TEM1	CDC5	Dosage Rescue	Jaspersen SL et al	9763445
YMR001C	YML064C	CDC5	TEM1	Dosage Rescue	Jaspersen SL et al	9763445
YAR019C	YMR001C	CDC15	CDC5	Dosage Rescue	Kitada K et al	8321244
YGL116W	YMR001C	CDC20	CDC5	Dosage Rescue	Kitada K et al	8321244
YGR092W	YMR001C	DBF2	CDC5	Dosage Rescue	Kitada K et al	8321244
YDR052C	YMR001C	DBF4	CDC5	Dosage Rescue	Kitada K et al	8321244
YOR101W	YMR001C	RAS1	CDC5	Dosage Rescue	Morishita T et al	7502049
YNL098C	YMR001C	RAS2	CDC5	Dosage Rescue	Morishita T et al	7502049
YGR152C	YMR001C	RSR1	CDC5	Dosage Rescue	Morishita T et al	7502049
YKL129C	YCR094W	MYO3	CDC50	Dosage Rescue	Misu K et al	12589066
YMR109W	YCR094W	MYO5	CDC50	Dosage Rescue	Misu K et al	12589066
YDR054C	YDL132W	CDC34	CDC53	Dosage Rescue	Mathias N et al	8943317
YFL009W	YDL132W	CDC4	CDC53	Dosage Rescue	Mathias N et al	8943317
YFR028C	YJL194W	CDC14	CDC6	Dosage Rescue	Archambault V et al	12960422
YAR019C	YJL194W	CDC15	CDC6	Dosage Rescue	Archambault V et al	12960422
YPR119W	YJL194W	CLB2	CDC6	Dosage Rescue	Archambault V et al	12960422
YLR079W	YJL194W	SIC1	CDC6	Dosage Rescue	Archambault V et al	12960422
YDR146C	YJL194W	SWI5	CDC6	Dosage Rescue	Archambault V et al	12960422
YGL003C	YJL194W	CDH1	CDC6	Dosage Rescue	Archambault V et al	12960422
YGR121C	YJL194W	MEP1	CDC6	Dosage Rescue	Lorenz MC et al	9832522
YNL261W	YJL194W	ORC5	CDC6	Dosage Rescue	Liang C et al	7774008
YDR052C	YDL017W	DBF4	CDC7	Dosage Rescue	Kitada K et al	1592236
YDL017W	YDR052C	CDC7	DBF4	Dosage Rescue	Kitada K et al	1592236
YPL228W	YGL130W	CET1	CEG1	Dosage Rescue	Lehman K et al	10428848
YKL089W	YJR060W	MIF2	CBF1	Dosage Rescue	Meluh PB et al	7579695
YGL130W	YMR273C	CEG1	ZDS1	Dosage Rescue	Schwer B et al	9443973
YGL130W	YMR273C	CEG1	ZDS1	Dosage Rescue	Schwer B et al	8836740
YKR059W	YMR273C	TIF1	ZDS1	Dosage Rescue	Schwer B et al	9443973
YGL130W	YML109W	CEG1	ZDS2	Dosage Rescue	Schwer B et al	9443973
YGL130W	YML109W	CEG1	ZDS2	Dosage Rescue	Schwer B et al	8836740
YGL130W	YPL228W	CEG1	CET1	Dosage Rescue	Cho EJ et al	9832501
YER171W	YBR274W	RAD3	CHK1	Dosage Rescue	Martinho RG et al	9857181
YER096W	YBL061C	SHC1	SKT5	Dosage Rescue	Sanz M et al	11918806
YPL241C	YOR349W	CIN2	CIN1	Dosage Rescue	Hoyt MA et al	9215891
YMR138W	YOR349W	CIN4	CIN1	Dosage Rescue	Hoyt MA et al	9215891
YER007W	YOR349W	PAC2	CIN1	Dosage Rescue	Hoyt MA et al	9215891
YBL034C	YEL061C	STU1	CIN8	Dosage Rescue	Yin H et al	12058056
YNR035C	YIL035C	ARC35	CKA1	Dosage Rescue	Schaerer-Brodbeck C et al	14554195
YOR061W	YIL035C	CKA2	CKA1	Dosage Rescue	Schaerer-Brodbeck C et al	14554195
YIL035C	YOR061W	CKA1	CKA2	Dosage Rescue	Schaerer-Brodbeck C et al	14554195
YNR035C	YOR061W	ARC35	CKA2	Dosage Rescue	Schaerer-Brodbeck C et al	14554195
YNR035C	YGL019W	ARC35	CKB1	Dosage Rescue	Schaerer-Brodbeck C et al	14554195
YIL035C	YGL019W	CKA1	CKB1	Dosage Rescue	Schaerer-Brodbeck C et al	14554195
YNR035C	YOR039W	ARC35	CKB2	Dosage Rescue	Schaerer-Brodbeck C et al	14554195
YIL035C	YOR039W	CKA1	CKB2	Dosage Rescue	Schaerer-Brodbeck C et al	14554195
YDL226C	YLR133W	GCS1	CKI1	Dosage Rescue	Wang X et al	8816449
YDL226C	YHR135C	GCS1	YCK1	Dosage Rescue	Wang X et al	8816449
YBR160W	YBR135W	CDC28	CKS1	Dosage Rescue	Reed SI et al	2699737
YAL041W	YNL298W	CDC24	CLA4	Dosage Rescue	Bose I et al	11113154
YDR054C	YNL298W	CDC34	CLA4	Dosage Rescue	Gulli MP et al	11106754
YAL041W	YNL298W	CDC24	CLA4	Dosage Rescue	Bi E et al	10679030
YLR229C	YNL298W	CDC42	CLA4	Dosage Rescue	Richman TJ et al	10358031
YBR160W	YGR108W	CDC28	CLB1	Dosage Rescue	Ahn SH et al	11694591
YBR160W	YGR108W	CDC28	CLB1	Dosage Rescue	Surana U et al	1849457
YBR160W	YPR119W	CDC28	CLB2	Dosage Rescue	Ahn SH et al	11694591
YPR120C	YPR119W	CLB5	CLB2	Dosage Rescue	Jacobson MD et al	10848575
YNL068C	YPR119W	FKH2	CLB2	Dosage Rescue	Hollenhorst PC et al	10747051
YAR019C	YPR119W	CDC15	CLB2	Dosage Rescue	Jimenez J et al	9852155
YFL029C	YPR119W	CAK1	CLB2	Dosage Rescue	Kaldis P et al	8752210
YDL134C	YPR119W	PPH21	CLB2	Dosage Rescue	Lin FC et al	7796803
YBR160W	YPR119W	CDC28	CLB2	Dosage Rescue	Surana U et al	1849457
YBR160W	YDL155W	CDC28	CLB3	Dosage Rescue	Surana U et al	1849457
YBR160W	YLR210W	CDC28	CLB4	Dosage Rescue	Surana U et al	1849457
YFL009W	YPR120C	CDC4	CLB5	Dosage Rescue	Cui Z et al	11754484
YAL040C	YPR120C	CLN3	CLB5	Dosage Rescue	Li X et al	10446197
YER111C	YPR120C	SWI4	CLB5	Dosage Rescue	Li X et al	10446197
YER167W	YMR199W	BCK2	CLN1	Dosage Rescue	Wijnen H et al	10545447
YAL040C	YMR199W	CLN3	CLN1	Dosage Rescue	Wijnen H et al	10545447
YDL140C	YMR199W	RPO21	CLN1	Dosage Rescue	Drebot MA et al	8246887
YBR160W	YMR199W	CDC28	CLN1	Dosage Rescue	Reed SI et al	2699737
YER111C	YMR199W	SWI4	CLN1	Dosage Rescue	Ogas J et al	1832336
YIL084C	YPL256C	SDS3	CLN2	Dosage Rescue	Vannier D et al	11405640
YGR245C	YPL256C	SDA1	CLN2	Dosage Rescue	Zimmerman ZA et al	11160833
YER167W	YPL256C	BCK2	CLN2	Dosage Rescue	Wijnen H et al	10545447
YAL040C	YPL256C	CLN3	CLN2	Dosage Rescue	Wijnen H et al	10545447
YLR182W	YPL256C	SWI6	CLN2	Dosage Rescue	Wijnen H et al	10545447
YLR362W	YPL256C	STE11	CLN2	Dosage Rescue	Wassmann K et al	9148934
YDL140C	YPL256C	RPO21	CLN2	Dosage Rescue	Drebot MA et al	8246887
YHR005C	YPL256C	GPA1	CLN2	Dosage Rescue	Oehlen LJ et al	7926787
YBR160W	YPL256C	CDC28	CLN2	Dosage Rescue	Reed SI et al	2699737
YER111C	YPL256C	SWI4	CLN2	Dosage Rescue	Ogas J et al	1832336
YKR072C	YAL040C	SIS2	CLN3	Dosage Rescue	Munoz I et al	12518319
YDL047W	YAL040C	SIT4	CLN3	Dosage Rescue	Munoz I et al	12518319
YER111C	YAL040C	SWI4	CLN3	Dosage Rescue	Wijnen H et al	12024050
YAL040C	YER111C	CLN3	SWI4	Dosage Rescue	Wijnen H et al	12024050
YER111C	YAL040C	SWI4	CLN3	Dosage Rescue	Wijnen H et al	10545447
YAL040C	YER111C	CLN3	SWI4	Dosage Rescue	Wijnen H et al	10545447
YLR182W	YAL040C	SWI6	CLN3	Dosage Rescue	Wijnen H et al	12024050
YGL071W	YAL040C	RCS1	CLN3	Dosage Rescue	Philpott CC et al	9724638
YNR035C	YBR109C	ARC35	CMD1	Dosage Rescue	Schaerer-Brodbeck C et al	14554195
YNR035C	YBR109C	ARC35	CMD1	Dosage Rescue	Schaerer-Brodbeck C et al	10749918
YNR035C	YBR109C	ARC35	CMD1	Dosage Rescue	Schaerer-Brodbeck C et al	10639338
YOR061W	YBR109C	CKA2	CMD1	Dosage Rescue	Schaerer-Brodbeck C et al	14554195
YDR356W	YBR109C	SPC110	CMD1	Dosage Rescue	Elliott S et al	10339566
YDR356W	YBR109C	SPC110	CMD1	Dosage Rescue	Sundberg HA et al	9398677
YDR356W	YBR109C	SPC110	CMD1	Dosage Rescue	Kilmartin JV et al	8887551
YDR356W	YBR109C	SPC110	CMD1	Dosage Rescue	Stirling DA et al	8799819
YDR356W	YBR109C	SPC110	CMD1	Dosage Rescue	Stirling DA et al	7925277
YHR030C	YLR433C	SLT2	CNA1	Dosage Rescue	Garrett-Engele P et al	7542741
YBL105C	YLR433C	PKC1	CNA1	Dosage Rescue	Garrett-Engele P et al	7542741
YPL240C	YBR155W	HSP82	CNS1	Dosage Rescue	Nathan DF et al	9990037
YIL063C	YGR218W	YRB2	CRM1	Dosage Rescue	Noguchi E et al	10050047
YHR053C	YJR104C	CUP1-1	SOD1	Dosage Rescue	Culotta VC et al	8530401
YHR053C	YOR031W	CUP1-1	CRS5	Dosage Rescue	Culotta VC et al	8530401
YLR321C	YKL049C	SFH1	CSE4	Dosage Rescue	Hsu JM et al	12697820
YBR009C	YKL049C	HHF1	CSE4	Dosage Rescue	Glowczewski L et al	10891506
YKL049C	YBR009C	CSE4	HHF1	Dosage Rescue	Glowczewski L et al	10891506
YBR009C	YKL049C	HHF1	CSE4	Dosage Rescue	Meluh PB et al	9741625
YLR452C	YOL117W	SST2	RRI2	Dosage Rescue	Maytal-Kivity V et al	12446563
YLR452C	YDR179C	SST2	CSN9	Dosage Rescue	Maytal-Kivity V et al	12446563
YOR057W	YMR094W	SGT1	CTF13	Dosage Rescue	Kitagawa K et al	10445024
YDR328C	YMR094W	SKP1	CTF13	Dosage Rescue	Hyland KM et al	10189365
YER109C	YLR286C	FLO8	CTS1	Dosage Rescue	King L et al	9745020
YGL075C	YMR264W	MPS2	CUE1	Dosage Rescue	McBratney S et al	12399372
YML031W	YMR264W	NDC1	CUE1	Dosage Rescue	McBratney S et al	12399372
YNL012W	YKL096W	SPO1	CWP1	Dosage Rescue	Tevzadze GG et al	10855497
YPL242C	YDL117W	IQG1	CYK3	Dosage Rescue	Korinek WS et al	10959846
YNL098C	YJL005W	RAS2	CYR1	Dosage Rescue	Mitsuzawa H et al	2558958
YJL005W	YNL098C	CYR1	RAS2	Dosage Rescue	Mitsuzawa H et al	2558958
YNL142W	YKR034W	MEP2	DAL80	Dosage Rescue	Lorenz MC et al	9832522
YIL106W	YGR092W	MOB1	DBF2	Dosage Rescue	Komarnitsky SI et al	9528782
YGR092W	YIL106W	DBF2	MOB1	Dosage Rescue	Komarnitsky SI et al	9528782
YOR101W	YGR092W	RAS1	DBF2	Dosage Rescue	Morishita T et al	7502049
YNL098C	YGR092W	RAS2	DBF2	Dosage Rescue	Morishita T et al	7502049
YGR152C	YGR092W	RSR1	DBF2	Dosage Rescue	Morishita T et al	7502049
YOL115W	YNL112W	TRF4	DBP2	Dosage Rescue	Edwards S et al	12665575
YJL090C	YGL078C	DPB11	DBP3	Dosage Rescue	Kamimura Y et al	9742127
YGR218W	YOR046C	CRM1	DBP5	Dosage Rescue	Hammell CM et al	12192043
YIL115C	YOR046C	NUP159	DBP5	Dosage Rescue	Hodge CA et al	10523319
YDL207W	YOR046C	GLE1	DBP5	Dosage Rescue	Hodge CA et al	10523319
YNR038W	YLR276C	DBP6	DBP9	Dosage Rescue	Daugeron MC et al	11565753
YOL149W	YNL118C	DCP1	DCP2	Dosage Rescue	Dunckley T et al	10508173
YLR288C	YPL194W	MEC3	DDC1	Dosage Rescue	Kondo T et al	9891048
YOR368W	YPL194W	RAD17	DDC1	Dosage Rescue	Kondo T et al	9891048
YER173W	YPL194W	RAD24	DDC1	Dosage Rescue	Kondo T et al	9891048
YLR288C	YPL194W	MEC3	DDC1	Dosage Rescue	Longhese MP et al	9311982
YDR113C	YER143W	PDS1	DDI1	Dosage Rescue	Clarke DJ et al	11238935
YDR293C	YDL160C	SSD1	DHH1	Dosage Rescue	Moriya H et al	10234786
YDL160C	YDR293C	DHH1	SSD1	Dosage Rescue	Moriya H et al	10234786
YNR052C	YDL160C	POP2	DHH1	Dosage Rescue	Hata H et al	9504907
YLR293C	YOL021C	GSP1	DIS3	Dosage Rescue	Suzuki N et al	11404326
YDL102W	YHR164C	CDC2	DNA2	Dosage Rescue	Jin YH et al	12424237
YKL113C	YHR164C	RAD27	DNA2	Dosage Rescue	Jin YH et al	12424237
YGR121C	YER088C	MEP1	DOT6	Dosage Rescue	Lorenz MC et al	9832522
YKL108W	YJL090C	SLD2	DPB11	Dosage Rescue	Wang H et al	10097122
YJL090C	YKL108W	DPB11	SLD2	Dosage Rescue	Wang H et al	10097122
YPR175W	YJL090C	DPB2	DPB11	Dosage Rescue	Araki H et al	8524850
YNL262W	YJL090C	POL2	DPB11	Dosage Rescue	Araki H et al	8524850
YOL115W	YPR175W	TRF4	DPB2	Dosage Rescue	Edwards S et al	12665575
YNL262W	YPR175W	POL2	DPB2	Dosage Rescue	Dua R et al	10878005
YNL262W	YBR278W	POL2	DPB3	Dosage Rescue	Iida T et al	14673157
YNL262W	YDR121W	POL2	DPB4	Dosage Rescue	Iida T et al	14673157
YAL030W	YDR294C	SNC1	DPL1	Dosage Rescue	Grote E et al	11102507
YDR297W	YDR294C	SUR2	DPL1	Dosage Rescue	Kim S et al	11102354
YJL134W	YDR294C	LCB3	DPL1	Dosage Rescue	Kim S et al	11102354
YBL040C	YPR183W	ERD2	DPM1	Dosage Rescue	Hardwick KG et al	1327759
YAL034W-A	YIR010W	MTW1	DSN1	Dosage Rescue	Pinsky BA et al	14602074
YFL038C	YPR017C	YPT1	DSS4	Dosage Rescue	Day GJ et al	9819430
YML077W	YPR017C	BET5	DSS4	Dosage Rescue	Jiang Y et al	9611195
YFL005W	YPR017C	SEC4	DSS4	Dosage Rescue	Collins RN et al	9218467
YKL114C	YBR252W	APN1	DUT1	Dosage Rescue	Guillet M et al	14585995
YBL019W	YBR252W	APN2	DUT1	Dosage Rescue	Guillet M et al	14585995
YPL022W	YBR252W	RAD1	DUT1	Dosage Rescue	Guillet M et al	14585995
YJR045C	YEL030W	SSC1	ECM10	Dosage Rescue	Baumann F et al	11150530
YJL128C	YLR436C	PBS2	ECM30	Dosage Rescue	Garcia-Rodriguez LJ et al	10762242
YKL165C	YBR078W	MCD4	ECM33	Dosage Rescue	Toh-e A et al	12441642
YJL062W	YBR078W	LAS21	ECM33	Dosage Rescue	Toh-e A et al	12441642
YLL031C	YBR078W	GPI13	ECM33	Dosage Rescue	Toh-e A et al	12441642
YJL062W	YBR078W	LAS21	ECM33	Dosage Rescue	Tohe A et al	10734606
YOL149W	YGL222C	DCP1	EDC1	Dosage Rescue	Dunckley T et al	11139489
YNL118C	YER035W	DCP2	EDC2	Dosage Rescue	Dunckley T et al	11139489
YLR310C	YKL048C	CDC25	ELM1	Dosage Rescue	Garrett JM	9427410
YJL005W	YKL048C	CYR1	ELM1	Dosage Rescue	Garrett JM	9427410
YNL287W	YGL200C	SEC21	EMP24	Dosage Rescue	Sandmann T et al	12925749
YFL048C	YLR080W	EMP47	EMP46	Dosage Rescue	Sato K et al	12134087
YGL019W	YDR040C	CKB1	ENA1	Dosage Rescue	Siniossoglou S et al	10777497
YOR039W	YDR040C	CKB2	ENA1	Dosage Rescue	Siniossoglou S et al	10777497
YKL190W	YDR040C	CNB1	ENA1	Dosage Rescue	Siniossoglou S et al	10777497
YIL154C	YDR040C	IMP2	ENA1	Dosage Rescue	Masson JY et al	9611200
YIR006C	YNL084C	PAN1	END3	Dosage Rescue	Tang HY et al	10594004
YIR006C	YNL084C	PAN1	END3	Dosage Rescue	Tang HY et al	9234686
YCL043C	YIL005W	PDI1	EPS1	Dosage Rescue	Wang Q et al	10545109
YNL258C	YGL054C	DSL1	ERV14	Dosage Rescue	Vanrheenen SM et al	11260526
YKR101W	YDR363W	SIR1	ESC2	Dosage Rescue	Dhillon N et al	11090616
YGL130W	YGR098C	CEG1	ESP1	Dosage Rescue	Schwer B et al	8836740
YMR277W	YJR017C	FCP1	ESS1	Dosage Rescue	Wu X et al	10899126
YMR263W	YJR017C	SAP30	ESS1	Dosage Rescue	Wu X et al	10899126
YDR151C	YJR017C	CTH1	ESS1	Dosage Rescue	Wu X et al	10899126
YDR155C	YJR017C	CPR1	ESS1	Dosage Rescue	Wu X et al	10899126
YMR284W	YLR233C	YKU70	EST1	Dosage Rescue	Teo SH et al	11266360
YMR106C	YLR233C	YKU80	EST1	Dosage Rescue	Teo SH et al	11266360
YDL220C	YLR233C	CDC13	EST1	Dosage Rescue	Qi H et al	10898792
YMR284W	YLR233C	YKU70	EST1	Dosage Rescue	Evans SK et al	9914366
YMR284W	YLR318W	YKU70	EST2	Dosage Rescue	Teo SH et al	11266360
YMR106C	YLR318W	YKU80	EST2	Dosage Rescue	Teo SH et al	11266360
YMR284W	YLR318W	YKU70	EST2	Dosage Rescue	Evans SK et al	9914366
YLR318W	YIL009C-A	EST2	EST3	Dosage Rescue	Friedman KL et al	12529422
YIL005W	YDR518W	EPS1	EUG1	Dosage Rescue	Wang Q et al	12881414
YCL043C	YDR518W	PDI1	EUG1	Dosage Rescue	Norgaard P et al	11157982
YCL043C	YDR518W	PDI1	EUG1	Dosage Rescue	Wang Q et al	10545109
YMR224C	YOR033C	MRE11	EXO1	Dosage Rescue	Lee SE et al	12509295
YNL250W	YOR033C	RAD50	EXO1	Dosage Rescue	Lewis LK et al	11805044
YOL090W	YOR033C	MSH2	EXO1	Dosage Rescue	Sokolsky T et al	10835383
YMR224C	YOR033C	MRE11	EXO1	Dosage Rescue	Chamankhah M et al	10835381
YNL250W	YOR033C	RAD50	EXO1	Dosage Rescue	Chamankhah M et al	10835381
YDR166C	YBR102C	SEC5	EXO84	Dosage Rescue	Guo W et al	10438536
YLR386W	YFR019W	VAC14	FAB1	Dosage Rescue	Dove SK et al	12062051
YAL040C	YJL157C	CLN3	FAR1	Dosage Rescue	Jeoung DI et al	9418890
YHR084W	YJL157C	STE12	FAR1	Dosage Rescue	Oehlen LJ et al	8649392
YOR317W	YBR041W	FAA1	FAT1	Dosage Rescue	Zou Z et al	12601005
YMR246W	YBR041W	FAA4	FAT1	Dosage Rescue	Zou Z et al	12601005
YMR058W	YFL041W	FET3	FET5	Dosage Rescue	Spizzo T et al	9413439
YMR319C	YFL041W	FET4	FET5	Dosage Rescue	Spizzo T et al	9413439
YAL001C	YPR104C	TFC3	FHL1	Dosage Rescue	Lefebvre O et al	8083243
YKR101W	YIL131C	SIR1	FKH1	Dosage Rescue	Hollenhorst PC et al	10747051
YLR342W	YGR032W	FKS1	GSC2	Dosage Rescue	Dijkgraaf GJ et al	12185837
YHR084W	YIR019C	STE12	MUC1	Dosage Rescue	Lo WS et al	9436998
YHR084W	YER109C	STE12	FLO8	Dosage Rescue	Rupp S et al	10064592
YER109C	YHR084W	FLO8	STE12	Dosage Rescue	Rupp S et al	10064592
YDR457W	YML074C	TOM1	FPR3	Dosage Rescue	Davey M et al	10821187
YDR457W	YLR449W	TOM1	FPR4	Dosage Rescue	Davey M et al	10821187
YNR031C	YLL043W	SSK2	FPS1	Dosage Rescue	Wojda I et al	12724381
YCR073C	YLL043W	SSK22	FPS1	Dosage Rescue	Wojda I et al	12724381
YLR362W	YLL043W	STE11	FPS1	Dosage Rescue	Wojda I et al	12724381
YNL267W	YDR373W	PIK1	FRQ1	Dosage Rescue	Hendricks KB et al	10559922
YDR373W	YNL267W	FRQ1	PIK1	Dosage Rescue	Hendricks KB et al	10559922
YBR021W	YBL042C	FUR4	FUI1	Dosage Rescue	Wagner R et al	9485596
YMR232W	YCL027W	FUS2	FUS1	Dosage Rescue	Gammie AE et al	9614182
YCL027W	YMR232W	FUS1	FUS2	Dosage Rescue	Gammie AE et al	9614182
YCR009C	YCL027W	RVS161	FUS1	Dosage Rescue	Gammie AE et al	9614182
YLL021W	YCL027W	SPA2	FUS1	Dosage Rescue	Gammie AE et al	9614182
YLR330W	YCL027W	CHS5	FUS1	Dosage Rescue	Santos B et al	9111317
YCR009C	YMR232W	RVS161	FUS2	Dosage Rescue	Gammie AE et al	9614182
YLL021W	YMR232W	SPA2	FUS2	Dosage Rescue	Gammie AE et al	9614182
YLL021W	YMR232W	SPA2	FUS2	Dosage Rescue	Dorer R et al	9135999
YLR330W	YMR232W	CHS5	FUS2	Dosage Rescue	Santos B et al	9111317
YJR090C	YGL254W	GRR1	FZF1	Dosage Rescue	Avram D et al	9294463
YJR090C	YGL254W	GRR1	FZF1	Dosage Rescue	Avram D et al	8889516
YLR368W	YBR179C	MDM30	FZO1	Dosage Rescue	Fritz S et al	12808031
YGL134W	YOR178C	PCL10	GAC1	Dosage Rescue	Wang Z et al	11486014
YPL219W	YOR178C	PCL8	GAC1	Dosage Rescue	Wang Z et al	11486014
YDR477W	YOR178C	SNF1	GAC1	Dosage Rescue	Wang Z et al	11486014
YER133W	YOR178C	GLC7	GAC1	Dosage Rescue	Stuart JS et al	8289829
YKR101W	YOL051W	SIR1	GAL11	Dosage Rescue	Suzuki Y et al	8196622
YOL051W	YKR101W	GAL11	SIR1	Dosage Rescue	Suzuki Y et al	8196622
YJL125C	YNL062C	GCD14	GCD10	Dosage Rescue	Calvo O et al	10330157
YJR007W	YER025W	SUI2	GCD11	Dosage Rescue	Erickson FL et al	11333223
YDR283C	YGR083C	GCN2	GCD2	Dosage Rescue	Yang W et al	8887689
YGR083C	YDR211W	GCD2	GCD6	Dosage Rescue	Gomez E et al	10805739
YDR283C	YLR291C	GCN2	GCD7	Dosage Rescue	Yang W et al	8887689
YGL195W	YDR283C	GCN1	GCN2	Dosage Rescue	Sattlegger E et al	11101534
YGL195W	YDR283C	GCN1	GCN2	Dosage Rescue	Garcia-Barrio M et al	10775272
YFR009W	YDR283C	GCN20	GCN2	Dosage Rescue	Garcia-Barrio M et al	10775272
YDR283C	YKR026C	GCN2	GCN3	Dosage Rescue	Yang W et al	8887689
YDR283C	YKR026C	GCN2	GCN3	Dosage Rescue	Paddon CJ et al	2668117
YGR083C	YKR026C	GCD2	GCN3	Dosage Rescue	Paddon CJ et al	2668116
YBR196C	YDL215C	PGI1	GDH2	Dosage Rescue	Boles E et al	7901008
YOR122C	YJR031C	PFY1	GEA1	Dosage Rescue	Zakrzewska E et al	14668359
YPR165W	YJR031C	RHO1	GEA1	Dosage Rescue	Zakrzewska E et al	14668359
YDL192W	YJR031C	ARF1	GEA1	Dosage Rescue	Chantalat S et al	12808035
YNL287W	YJR031C	SEC21	GEA1	Dosage Rescue	Spang A et al	11294905
YGL137W	YJR031C	SEC27	GEA1	Dosage Rescue	Spang A et al	11294905
YOR122C	YEL022W	PFY1	GEA2	Dosage Rescue	Zakrzewska E et al	14668359
YPR165W	YEL022W	RHO1	GEA2	Dosage Rescue	Zakrzewska E et al	14668359
YNL287W	YEL022W	SEC21	GEA2	Dosage Rescue	Spang A et al	11294905
YOR370C	YKL104C	MRS6	GFA1	Dosage Rescue	Bialek-Wyrzykowska U et al	10760132
YOR046C	YMR255W	DBP5	GFD1	Dosage Rescue	Hodge CA et al	10523319
YAL024C	YHR061C	LTE1	GIC1	Dosage Rescue	Hofken T et al	14734533
YBR200W	YHR061C	BEM1	GIC1	Dosage Rescue	Brown JL et al	9367980
YAL024C	YDR309C	LTE1	GIC2	Dosage Rescue	Hofken T et al	14734533
YHR107C	YDR507C	CDC12	GIN4	Dosage Rescue	Longtine MS et al	9813093
YFL033C	YDR096W	RIM15	GIS1	Dosage Rescue	Pedruzzi I et al	10835355
YLR310C	YDR096W	CDC25	GIS1	Dosage Rescue	Balciunas D et al	10628841
YGL035C	YDR096W	MIG1	GIS1	Dosage Rescue	Balciunas D et al	10628841
YDR477W	YDR096W	SNF1	GIS1	Dosage Rescue	Balciunas D et al	10628841
YGL035C	YNL255C	MIG1	GIS2	Dosage Rescue	Balciunas D et al	10628841
YDR477W	YNL255C	SNF1	GIS2	Dosage Rescue	Balciunas D et al	10628841
YDR477W	YLR094C	SNF1	GIS3	Dosage Rescue	Balciunas D et al	10628841
YDR477W	YML006C	SNF1	GIS4	Dosage Rescue	Balciunas D et al	10628841
YOR329C	YER133W	SCD5	GLC7	Dosage Rescue	Chang JS et al	12356757
YKL193C	YER133W	SDS22	GLC7	Dosage Rescue	Peggie MW et al	11801737
YER133W	YKL193C	GLC7	SDS22	Dosage Rescue	Peggie MW et al	11801737
YKL193C	YER133W	SDS22	GLC7	Dosage Rescue	Hisamoto N et al	7791784
YBR156C	YMR311C	SLI15	GLC8	Dosage Rescue	Kim JH et al	10385519
YPL209C	YMR311C	IPL1	GLC8	Dosage Rescue	Tung HY et al	7565759
YJL061W	YDL207W	NUP82	GLE1	Dosage Rescue	Hurwitz ME et al	9736720
YMR047C	YER107C	NUP116	GLE2	Dosage Rescue	Ho AK et al	9450961
YDL192W	YKR030W	ARF1	GMH1	Dosage Rescue	Chantalat S et al	12808035
YJR031C	YKR030W	GEA1	GMH1	Dosage Rescue	Chantalat S et al	12808035
YDR160W	YDR508C	SSY1	GNP1	Dosage Rescue	Kodama Y et al	12073087
YLR039C	YHL031C	RIC1	GOS1	Dosage Rescue	Bensen ES et al	11160819
YLR262C	YHL031C	YPT6	GOS1	Dosage Rescue	Bensen ES et al	11160819
YOR212W	YHR005C	STE4	GPA1	Dosage Rescue	Spain BH et al	7592711
YNL098C	YER020W	RAS2	GPA2	Dosage Rescue	Nakafuku M et al	2830616
YNR031C	YDL022W	SSK2	GPD1	Dosage Rescue	Wojda I et al	12724381
YCR073C	YDL022W	SSK22	GPD1	Dosage Rescue	Wojda I et al	12724381
YLR362W	YDL022W	STE11	GPD1	Dosage Rescue	Wojda I et al	12724381
YML004C	YHR104W	GLO1	GRE3	Dosage Rescue	Aguilera J et al	11525399
YLR078C	YOR216C	BOS1	RUD3	Dosage Rescue	Kim DW	12646213
YLR268W	YOR216C	SEC22	RUD3	Dosage Rescue	Kim DW	12646213
YER157W	YOR216C	COG3	RUD3	Dosage Rescue	Kim DW	12646213
YGR120C	YOR216C	COG2	RUD3	Dosage Rescue	Kim DW	12646213
YDL058W	YOR216C	USO1	RUD3	Dosage Rescue	Kim DW	12646213
YLR078C	YOR216C	BOS1	RUD3	Dosage Rescue	Kim DW et al	10512869
YLR268W	YOR216C	SEC22	RUD3	Dosage Rescue	Kim DW et al	10512869
YER157W	YOR216C	COG3	RUD3	Dosage Rescue	Kim DW et al	10512869
YGR120C	YOR216C	COG2	RUD3	Dosage Rescue	Kim DW et al	10512869
YDL058W	YOR216C	USO1	RUD3	Dosage Rescue	Kim DW et al	10512869
YOL049W	YJL101C	GSH2	GSH1	Dosage Rescue	Wheeler GL et al	12406228
YIL063C	YLR293C	YRB2	GSP1	Dosage Rescue	Noguchi E et al	10050047
YGL097W	YLR293C	SRM1	GSP1	Dosage Rescue	Nakashima N et al	8886981
YGL097W	YLR293C	SRM1	GSP1	Dosage Rescue	Belhumeur P et al	8455603
YGL097W	YLR293C	SRM1	GSP1	Dosage Rescue	Lee A et al	7845357
YGL097W	YOR185C	SRM1	GSP2	Dosage Rescue	Belhumeur P et al	8455603
YGL097W	YML121W	SRM1	GTR1	Dosage Rescue	Nakashima N et al	8886981
YLL026W	YGL181W	HSP104	GTS1	Dosage Rescue	Yaguchi S et al	12782635
YBR126C	YGL181W	TPS1	GTS1	Dosage Rescue	Yaguchi S et al	12782635
YFL038C	YOR070C	YPT1	GYP1	Dosage Rescue	De Antoni A et al	12189143
YFL038C	YPL249C	YPT1	GYP5	Dosage Rescue	De Antoni A et al	12189143
YFL038C	YFL027C	YPT1	GYP8	Dosage Rescue	De Antoni A et al	12189143
YIL109C	YFL031W	SEC24	HAC1	Dosage Rescue	Higashio H et al	12176018
YNR026C	YFL031W	SEC12	HAC1	Dosage Rescue	Sato M et al	12176017
YLR433C	YPR005C	CNA1	HAL1	Dosage Rescue	Rios G et al	9178503
YKR072C	YPR005C	SIS2	HAL1	Dosage Rescue	Rios G et al	9178503
YLR433C	YKR072C	CNA1	SIS2	Dosage Rescue	Hemenway CS et al	10102375
YDR184C	YKR072C	ATC1	SIS2	Dosage Rescue	Hemenway CS et al	10102375
YKR072C	YDR184C	SIS2	ATC1	Dosage Rescue	Hemenway CS et al	10102375
YML016C	YKR072C	PPZ1	SIS2	Dosage Rescue	Clotet J et al	10022927
YML016C	YKR072C	PPZ1	SIS2	Dosage Rescue	de Nadal E et al	9636153
YIL154C	YKR072C	IMP2	SIS2	Dosage Rescue	Masson JY et al	9611200
YDR040C	YCR008W	ENA1	SAT4	Dosage Rescue	Mulet JM et al	10207057
YDR040C	YJL165C	ENA1	HAL5	Dosage Rescue	Mulet JM et al	10207057
YPL240C	YNL281W	HSP82	HCH1	Dosage Rescue	Nathan DF et al	9990037
YBR109C	YCR065W	CMD1	HCM1	Dosage Rescue	Zhu G et al	9920414
YBR109C	YCR065W	CMD1	HCM1	Dosage Rescue	Zhu G et al	8441413
YOR361C	YLR192C	PRT1	HCR1	Dosage Rescue	Valasek L et al	11179233
YBR079C	YLR192C	RPG1	HCR1	Dosage Rescue	Valasek L et al	11179233
YBR079C	YLR192C	RPG1	HCR1	Dosage Rescue	Valasek L et al	10488093
YER133W	YOR008C	GLC7	SLG1	Dosage Rescue	Andrews PD et al	10639337
YER111C	YOR008C	SWI4	SLG1	Dosage Rescue	Gray JV et al	9305635
YGL116W	YGL003C	CDC20	CDH1	Dosage Rescue	Schwab M et al	9288748
YFL008W	YIL144W	SMC1	TID3	Dosage Rescue	Zheng L et al	10409732
YFR031C	YIL144W	SMC2	TID3	Dosage Rescue	Zheng L et al	10409732
YLR249W	YNL014W	YEF3	HEF3	Dosage Rescue	Maurice TC et al	9778796
YDL042C	YBR009C	SIR2	HHF1	Dosage Rescue	Matecic M et al	12399404
YGR063C	YBR009C	SPT4	HHF1	Dosage Rescue	Compagnone-Post PA et al	8844144
YML010W	YBR009C	SPT5	HHF1	Dosage Rescue	Compagnone-Post PA et al	8844144
YGR116W	YBR009C	SPT6	HHF1	Dosage Rescue	Compagnone-Post PA et al	8844144
YGR063C	YBR010W	SPT4	HHT1	Dosage Rescue	Compagnone-Post PA et al	8844144
YML010W	YBR010W	SPT5	HHT1	Dosage Rescue	Compagnone-Post PA et al	8844144
YGR116W	YBR010W	SPT6	HHT1	Dosage Rescue	Compagnone-Post PA et al	8844144
YJL128C	YDR528W	PBS2	HLR1	Dosage Rescue	Alonso-Monge R et al	11532139
YNR031C	YDR528W	SSK2	HLR1	Dosage Rescue	Alonso-Monge R et al	11532139
YCR073C	YDR528W	SSK22	HLR1	Dosage Rescue	Alonso-Monge R et al	11532139
YLR362W	YDR528W	STE11	HLR1	Dosage Rescue	Alonso-Monge R et al	11532139
YAL040C	YPL190C	CLN3	NAB3	Dosage Rescue	Sugimoto K et al	7476874
YNL248C	YDR174W	RPA49	HMO1	Dosage Rescue	Gadal O et al	12374750
YGR121C	YOR032C	MEP1	HMS1	Dosage Rescue	Lorenz MC et al	9832522
YGR121C	YJR147W	MEP1	HMS2	Dosage Rescue	Lorenz MC et al	9832522
YBL105C	YJR075W	PKC1	HOC1	Dosage Rescue	Neiman AM et al	9055074
YLR263W	YIL072W	RED1	HOP1	Dosage Rescue	Woltering D et al	10958662
YOR351C	YIL072W	MEK1	HOP1	Dosage Rescue	Hollingsworth NM et al	9286666
YDL084W	YDR138W	SUB2	HPR1	Dosage Rescue	Fan HY et al	11463828
YDR138W	YDL084W	HPR1	SUB2	Dosage Rescue	Fan HY et al	11463828
YDR454C	YDR399W	GUK1	HPT1	Dosage Rescue	Lecoq K et al	11063676
YOL013C	YLR207W	HRD1	HRD3	Dosage Rescue	Bordallo J et al	10218484
YPL218W	YLR207W	SAR1	HRD3	Dosage Rescue	Saito Y et al	9880808
YDL220C	YMR186W	CDC13	HSC82	Dosage Rescue	Grandin N et al	11370858
YDR082W	YMR186W	STN1	HSC82	Dosage Rescue	Grandin N et al	11370858
YGL073W	YMR186W	HSF1	HSC82	Dosage Rescue	Zarzov P et al	9296388
YDR189W	YOR311C	SLY1	HSD1	Dosage Rescue	Kosodo Y et al	11481671
YNL137C	YLL026W	NAM9	HSP104	Dosage Rescue	Chacinska A et al	10982839
YJR045C	YDR258C	SSC1	HSP78	Dosage Rescue	Schmitt M et al	7628444
YOR061W	YPL240C	CKA2	HSP82	Dosage Rescue	Bandhakavi S et al	12435747
YDR293C	YOL068C	SSD1	HST1	Dosage Rescue	Tsuchiya E et al	8918228
YGR063C	YDR225W	SPT4	HTA1	Dosage Rescue	Compagnone-Post PA et al	8844144
YGR063C	YDR224C	SPT4	HTB1	Dosage Rescue	Compagnone-Post PA et al	8844144
YFR037C	YCR020W-B	RSC8	HTL1	Dosage Rescue	Romeo MJ et al	12417720
YKR101W	YOL012C	SIR1	HTZ1	Dosage Rescue	Dhillon N et al	11090616
YBR009C	YOL012C	HHF1	HTZ1	Dosage Rescue	Santisteban MS et al	11081628
YLR433C	YDL128W	CNA1	VCX1	Dosage Rescue	Pozos TC et al	8668190
YDL194W	YHR094C	SNF3	HXT1	Dosage Rescue	Ko CH et al	8417358
YDR277C	YHR094C	MTH1	HXT1	Dosage Rescue	Ozcan S et al	8366037
YDR277C	YHR094C	MTH1	HXT1	Dosage Rescue	Gamo FJ et al	8002563
YJR090C	YHR094C	GRR1	HXT1	Dosage Rescue	Theodoris G et al	7982576
YDL194W	YHR094C	SNF3	HXT1	Dosage Rescue	Theodoris G et al	7982576
YDL194W	YHR094C	SNF3	HXT1	Dosage Rescue	Lewis DA et al	2046678
YDL194W	YMR011W	SNF3	HXT2	Dosage Rescue	Ko CH et al	8417358
YGL115W	YMR011W	SNF4	HXT2	Dosage Rescue	Ko CH et al	8417358
YDR277C	YMR011W	MTH1	HXT2	Dosage Rescue	Gamo FJ et al	8002563
YJR090C	YMR011W	GRR1	HXT2	Dosage Rescue	Theodoris G et al	7982576
YDL194W	YMR011W	SNF3	HXT2	Dosage Rescue	Theodoris G et al	7982576
YDL194W	YMR011W	SNF3	HXT2	Dosage Rescue	Kruckeberg AL et al	2233722
YDL194W	YDR345C	SNF3	HXT3	Dosage Rescue	Ko CH et al	8417358
YBR289W	YDR345C	SNF5	HXT3	Dosage Rescue	Ko CH et al	8417358
YDR277C	YDR345C	MTH1	HXT3	Dosage Rescue	Ozcan S et al	8366037
YDR277C	YDR345C	MTH1	HXT3	Dosage Rescue	Gamo FJ et al	8002563
YJR090C	YDR345C	GRR1	HXT3	Dosage Rescue	Theodoris G et al	7982576
YDL194W	YDR345C	SNF3	HXT3	Dosage Rescue	Theodoris G et al	7982576
YDR277C	YHR092C	MTH1	HXT4	Dosage Rescue	Ozcan S et al	8366037
YJR090C	YHR092C	GRR1	HXT4	Dosage Rescue	Theodoris G et al	7982576
YDL194W	YHR092C	SNF3	HXT4	Dosage Rescue	Theodoris G et al	7982576
YNL272C	YJR047C	SEC2	ANB1	Dosage Rescue	Ortiz D et al	12045183
YLR305C	YLR099C	STT4	ICT1	Dosage Rescue	Audhya A et al	12015967
YOR297C	YMR195W	TIM18	ICY1	Dosage Rescue	Dunn CD et al	14504216
YPR104C	YLR223C	FHL1	IFH1	Dosage Rescue	Cherel I et al	7785326
YMR072W	YLR355C	ABF2	ILV5	Dosage Rescue	Zelenaya-Troitskaya O et al	7621838
YHR216W	YLR432W	IMD2	IMD3	Dosage Rescue	Hyle JW et al	12746440
YHR216W	YML056C	IMD2	IMD4	Dosage Rescue	Hyle JW et al	12746440
YDR225W	YJR094C	HTA1	IME1	Dosage Rescue	Hanlon SE et al	12930743
YIR026C	YJR094C	YVH1	IME1	Dosage Rescue	Beeser AE et al	10464190
YIL126W	YJR094C	STH1	IME1	Dosage Rescue	Yukawa M et al	10320476
YMR154C	YJR094C	RIM13	IME1	Dosage Rescue	Su SS et al	8417990
YGL045W	YJR094C	RIM8	IME1	Dosage Rescue	Su SS et al	8417990
YMR063W	YJR094C	RIM9	IME1	Dosage Rescue	Su SS et al	8417990
YHL027W	YJR094C	RIM101	IME1	Dosage Rescue	Su SS et al	8417990
YIL033C	YJR094C	BCY1	IME1	Dosage Rescue	Matsuura A et al	2209544
YNL098C	YJR094C	RAS2	IME1	Dosage Rescue	Matsuura A et al	2209544
YFL029C	YJL106W	CAK1	IME2	Dosage Rescue	Schindler K et al	14612412
YNL025C	YJL106W	SSN8	IME2	Dosage Rescue	Cooper KF et al	12455972
YIL126W	YJL106W	STH1	IME2	Dosage Rescue	Yukawa M et al	10320476
YLR262C	YLR309C	YPT6	IMH1	Dosage Rescue	Li B et al	8663225
YER120W	YJL153C	SCS2	INO1	Dosage Rescue	Kagiwada S et al	9537365
YKL212W	YNL106C	SAC1	INP52	Dosage Rescue	Hughes WE et al	10625610
YKL212W	YOR109W	SAC1	INP53	Dosage Rescue	Hughes WE et al	10625610
YBR156C	YPL209C	SLI15	IPL1	Dosage Rescue	Kim JH et al	10385519
YBR140C	YOL081W	IRA1	IRA2	Dosage Rescue	Tanaka K et al	2164637
YPL010W	YHR079C	RET3	IRE1	Dosage Rescue	Higashio H et al	12176018
YNR026C	YHR079C	SEC12	IRE1	Dosage Rescue	Higashio H et al	12176018
YLR208W	YHR079C	SEC13	IRE1	Dosage Rescue	Higashio H et al	12176018
YPR181C	YHR079C	SEC23	IRE1	Dosage Rescue	Higashio H et al	12176018
YIL109C	YHR079C	SEC24	IRE1	Dosage Rescue	Higashio H et al	12176018
YDL195W	YHR079C	SEC31	IRE1	Dosage Rescue	Higashio H et al	12176018
YNR026C	YHR079C	SEC12	IRE1	Dosage Rescue	Sato M et al	12176017
YPL059W	YPR067W	GRX5	ISA2	Dosage Rescue	Rodriguez-Manzaneque MT et al	11950925
YMR203W	YOR045W	TOM40	TOM6	Dosage Rescue	Kassenbrock CK et al	8344244
YLR268W	YNL264C	SEC22	PDR17	Dosage Rescue	Kurihara T et al	10712514
YIL109C	YNL264C	SEC24	PDR17	Dosage Rescue	Kurihara T et al	10712514
YIL026C	YBR086C	IRR1	IST2	Dosage Rescue	Bialkowska A et al	12362983
YFL031W	YGL133W	HAC1	ITC1	Dosage Rescue	Sugiyama M et al	11489850
YLR369W	YGL018C	SSQ1	JAC1	Dosage Rescue	Kim R et al	11278728
YGL018C	YLR369W	JAC1	SSQ1	Dosage Rescue	Kim R et al	11278728
YJL034W	YJL073W	KAR2	JEM1	Dosage Rescue	Brizzio V et al	10069807
YFL037W	YJR091C	TUB2	JSN1	Dosage Rescue	Machin NA et al	8534919
YHR079C	YJL034W	IRE1	KAR2	Dosage Rescue	Umebayashi K et al	10569245
YLL043W	YHR158C	FPS1	KEL1	Dosage Rescue	Philips J et al	9786949
YLL021W	YHR158C	SPA2	KEL1	Dosage Rescue	Philips J et al	9786949
YLR229C	YDR122W	CDC42	KIN1	Dosage Rescue	Adamo JE et al	11706050
YPR165W	YDR122W	RHO1	KIN1	Dosage Rescue	Adamo JE et al	11706050
YJL174W	YDL049C	KRE9	KNH1	Dosage Rescue	Dijkgraaf GJ et al	8810042
YCR017C	YGR229C	CWH43	SMI1	Dosage Rescue	Martin-Yken H et al	12185498
YCR017C	YGR229C	CWH43	SMI1	Dosage Rescue	Martin H et al	10206705
YBL105C	YPR159W	PKC1	KRE6	Dosage Rescue	Roemer T et al	7929594
YCL059C	YNL308C	KRR1	KRI1	Dosage Rescue	Sasaki T et al	11027267
YGL097W	YHR082C	SRM1	KSP1	Dosage Rescue	Fleischmann M et al	8676864
YIL118W	YOR181W	RHO3	LAS17	Dosage Rescue	Roumanie O et al	11935222
YOR181W	YIL118W	LAS17	RHO3	Dosage Rescue	Roumanie O et al	11935222
YDL029W	YOR181W	ARP2	LAS17	Dosage Rescue	Madania A et al	10512884
YJR065C	YOR181W	ARP3	LAS17	Dosage Rescue	Madania A et al	10512884
YLR337C	YOR181W	VRP1	LAS17	Dosage Rescue	Naqvi SN et al	9742397
YJL125C	YDL051W	GCD14	LHP1	Dosage Rescue	Calvo O et al	10330157
YNL062C	YDL051W	GCD10	LHP1	Dosage Rescue	Anderson J et al	9851972
YLR433C	YDR184C	CNA1	ATC1	Dosage Rescue	Hemenway CS et al	10102375
YLR342W	YCL051W	FKS1	LRE1	Dosage Rescue	Sekiya-Kawasaki M et al	12399379
YLR113W	YCL051W	HOG1	LRE1	Dosage Rescue	Alonso-Monge R et al	11532139
YNR031C	YCL051W	SSK2	LRE1	Dosage Rescue	Alonso-Monge R et al	11532139
YCR073C	YCL051W	SSK22	LRE1	Dosage Rescue	Alonso-Monge R et al	11532139
YLR362W	YCL051W	STE11	LRE1	Dosage Rescue	Alonso-Monge R et al	11532139
YOR370C	YCL051W	MRS6	LRE1	Dosage Rescue	Bialek-Wyrzykowska U et al	10760132
YJR022W	YBL026W	LSM8	LSM2	Dosage Rescue	Pannone BK et al	11333229
YJR022W	YER112W	LSM8	LSM4	Dosage Rescue	Pannone BK et al	11333229
YKR092C	YER146W	SRP40	LSM5	Dosage Rescue	Yang Y et al	12700234
YNL098C	YAL024C	RAS2	LTE1	Dosage Rescue	Yoshida S et al	12782684
YBR140C	YAL024C	IRA1	LTE1	Dosage Rescue	Shirayama M et al	7941731
YNL098C	YAL024C	RAS2	LTE1	Dosage Rescue	Shirayama M et al	7941731
YFR037C	YCR020C-A	RSC8	MAK31	Dosage Rescue	Treich I et al	9685490
YER017C	YBR185C	AFG3	MBA1	Dosage Rescue	Rep M et al	8753648
YER017C	YBR185C	AFG3	MBA1	Dosage Rescue	Rep M et al	8690083
YMR089C	YBR185C	YTA12	MBA1	Dosage Rescue	Rep M et al	8753648
YMR089C	YBR185C	YTA12	MBA1	Dosage Rescue	Rep M et al	8690083
YEL009C	YOR298C-A	GCN4	MBF1	Dosage Rescue	Takemaru K et al	9710580
YBR279W	YDL056W	PAF1	MBP1	Dosage Rescue	Porter SE et al	12455700
YKL109W	YKL093W	HAP4	MBR1	Dosage Rescue	Daignan-Fornier B et al	8208248
YBL021C	YKL093W	HAP3	MBR1	Dosage Rescue	Daignan-Fornier B et al	8208248
YGL237C	YKL093W	HAP2	MBR1	Dosage Rescue	Daignan-Fornier B et al	8208248
YKL109W	YMR081C	HAP4	ISF1	Dosage Rescue	Daignan-Fornier B et al	8208248
YBL021C	YMR081C	HAP3	ISF1	Dosage Rescue	Daignan-Fornier B et al	8208248
YGL237C	YMR081C	HAP2	ISF1	Dosage Rescue	Daignan-Fornier B et al	8208248
YMR039C	YNL307C	SUB1	MCK1	Dosage Rescue	De Silva-Udawatta MN et al	11442833
YMR275C	YNL307C	BUL1	MCK1	Dosage Rescue	Andoh T et al	10958669
YML111W	YNL307C	BUL2	MCK1	Dosage Rescue	Andoh T et al	10958669
YIR026C	YNL307C	YVH1	MCK1	Dosage Rescue	Beeser AE et al	10464190
YAL038W	YNL307C	CDC19	MCK1	Dosage Rescue	Brazill DT et al	9209064
YGR140W	YNL307C	CBF2	MCK1	Dosage Rescue	Jiang W et al	7854321
YLR175W	YNL307C	CBF5	MCK1	Dosage Rescue	Jiang W et al	7854321
YBR202W	YMR043W	CDC47	MCM1	Dosage Rescue	Fitch MJ et al	12738768
YJL157C	YMR043W	FAR1	MCM1	Dosage Rescue	Cherkasova V et al	10049917
YKL049C	YDR318W	CSE4	MCM21	Dosage Rescue	Chen Y et al	10958698
YLR274W	YEL032W	CDC46	MCM3	Dosage Rescue	Dalton S et al	9315644
YBR202W	YEL032W	CDC47	MCM3	Dosage Rescue	Dalton S et al	9315644
YEL032W	YLR274W	MCM3	CDC46	Dosage Rescue	Lei M et al	12060653
YBR200W	YNL173C	BEM1	MDG1	Dosage Rescue	Leberer E et al	8914522
YMR301C	YLR188W	ATM1	MDL1	Dosage Rescue	Chloupkova M et al	12875842
YNL307C	YMR139W	MCK1	RIM11	Dosage Rescue	Puziss JW et al	8264650
YIL065C	YJL112W	FIS1	MDV1	Dosage Rescue	Tieu Q et al	12163467
YML058W	YBR136W	SML1	MEC1	Dosage Rescue	Longhese MP et al	10924458
YLR263W	YOR351C	RED1	MEK1	Dosage Rescue	Wan L et al	14595109
YGL033W	YOR351C	HOP2	MEK1	Dosage Rescue	Bailis JM et al	10848609
YDR285W	YOR351C	ZIP1	MEK1	Dosage Rescue	Bailis JM et al	10848609
YGR121C	YNL142W	MEP1	MEP2	Dosage Rescue	Lorenz MC et al	9832522
YNL210W	YJR021C	MER1	REC107	Dosage Rescue	Engebrecht J et al	2203538
YJR021C	YGL251C	REC107	HFM1	Dosage Rescue	Nakagawa T et al	10523314
YDL132W	YIL046W	CDC53	MET30	Dosage Rescue	Kaiser P et al	9716410
YKL186C	YPL169C	MTR2	MEX67	Dosage Rescue	Santos-Rosa H et al	9774696
YPL169C	YKL186C	MEX67	MTR2	Dosage Rescue	Santos-Rosa H et al	9774696
YLL021W	YNL145W	SPA2	MFA2	Dosage Rescue	Dorer R et al	9135999
YGR121C	YGR249W	MEP1	MGA1	Dosage Rescue	Lorenz MC et al	9832522
YBR170C	YIR033W	NPL4	MGA2	Dosage Rescue	Hitchcock AL et al	11598205
YGR101W	YOR211C	PCP1	MGM1	Dosage Rescue	Herlan M et al	12707284
YAL023C	YLR332W	PMT2	MID2	Dosage Rescue	Lommel M et al	14673142
YJR143C	YLR332W	PMT4	MID2	Dosage Rescue	Lommel M et al	14673142
YIL126W	YLR332W	STH1	MID2	Dosage Rescue	Chai B et al	12072455
YDR189W	YLR332W	SLY1	MID2	Dosage Rescue	Kosodo Y et al	11481671
YDR356W	YLR332W	SPC110	MID2	Dosage Rescue	Stirling DA et al	11118641
YER133W	YLR332W	GLC7	MID2	Dosage Rescue	Andrews PD et al	10639337
YOR008C	YLR332W	SLG1	MID2	Dosage Rescue	Rajavel M et al	10330137
YOR122C	YLR332W	PFY1	MID2	Dosage Rescue	Marcoux N et al	9720869
YJR045C	YIL022W	SSC1	TIM44	Dosage Rescue	Rassow J et al	7798311
YIL022W	YJR045C	TIM44	SSC1	Dosage Rescue	Rassow J et al	7798311
YNL238W	YDR144C	KEX2	MKC7	Dosage Rescue	Tomishige N et al	12827498
YNL238W	YDR144C	KEX2	MKC7	Dosage Rescue	Komano H et al	7479877
YLR332W	YOR231W	MID2	MKK1	Dosage Rescue	de Bettignies G et al	11779787
YBR260C	YOR231W	RGD1	MKK1	Dosage Rescue	de Bettignies G et al	11779787
YKL190W	YOR231W	CNB1	MKK1	Dosage Rescue	Zhao C et al	9447998
YLR342W	YOR231W	FKS1	MKK1	Dosage Rescue	Zhao C et al	9447998
YJL095W	YOR231W	BCK1	MKK1	Dosage Rescue	Irie K et al	8386320
YPL242C	YGL106W	IQG1	MLC1	Dosage Rescue	Boyne JR et al	11082046
YOR370C	YGL106W	MRS6	MLC1	Dosage Rescue	Bialek-Wyrzykowska U et al	10760132
YGL033W	YGL183C	HOP2	MND1	Dosage Rescue	Tsubouchi H et al	11940665
YLR293C	YJR074W	GSP1	MOG1	Dosage Rescue	Oki M et al	9860978
YER148W	YPL082C	SPT15	MOT1	Dosage Rescue	Cang Y et al	10581240
YDL165W	YER068W	CDC36	MOT2	Dosage Rescue	Irie K et al	8164670
YCR093W	YER068W	CDC39	MOT2	Dosage Rescue	Irie K et al	8164670
YPL082C	YMR070W	MOT1	MOT3	Dosage Rescue	Madison JM et al	9528759
YDR392W	YMR070W	SPT3	MOT3	Dosage Rescue	Madison JM et al	9528759
YCL043C	YOR288C	PDI1	MPD1	Dosage Rescue	Norgaard P et al	11157982
YCL043C	YOR288C	PDI1	MPD1	Dosage Rescue	Tachikawa H et al	7649260
YCL043C	YOL088C	PDI1	MPD2	Dosage Rescue	Norgaard P et al	11157982
YCL043C	YOL088C	PDI1	MPD2	Dosage Rescue	Tachikawa H et al	9367834
YBR110W	YDL055C	ALG1	PSA1	Dosage Rescue	Janik A et al	12667607
YGL065C	YDL055C	ALG2	PSA1	Dosage Rescue	Janik A et al	12667607
YPR183W	YDL055C	DPM1	PSA1	Dosage Rescue	Janik A et al	12667607
YBR260C	YHR030C	RGD1	SLT2	Dosage Rescue	de Bettignies G et al	11779787
YNL188W	YHR030C	KAR1	SLT2	Dosage Rescue	Khalfan W et al	10924456
YER133W	YHR030C	GLC7	SLT2	Dosage Rescue	Andrews PD et al	10639337
YPR165W	YHR030C	RHO1	SLT2	Dosage Rescue	Helliwell SB et al	9811607
YKL203C	YHR030C	TOR2	SLT2	Dosage Rescue	Helliwell SB et al	9811607
YOR008C	YHR030C	SLG1	SLT2	Dosage Rescue	Jacoby JJ et al	9613583
YKL190W	YHR030C	CNB1	SLT2	Dosage Rescue	Nakamura T et al	8668132
YML085C	YDL028C	TUB1	MPS1	Dosage Rescue	Abruzzi KC et al	12136005
YPL255W	YGL075C	BBP1	MPS2	Dosage Rescue	Schramm C et al	10654940
YNR052C	YLR150W	POP2	STM1	Dosage Rescue	Frantz JD et al	7721866
YHR030C	YGL178W	SLT2	MPT5	Dosage Rescue	Hata H et al	9504907
YNR052C	YGL178W	POP2	MPT5	Dosage Rescue	Hata H et al	9504907
Q0045	YGL064C	COX1	MRH4	Dosage Rescue	Schmidt U et al	12702275
YOR334W	YJL133W	MRS2	MRS3	Dosage Rescue	Gregan J et al	11544180
YOR334W	YJL133W	MRS2	MRS3	Dosage Rescue	Waldherr M et al	8252639
YOR334W	YKR052C	MRS2	MRS4	Dosage Rescue	Gregan J et al	11544180
YOR334W	YKR052C	MRS2	MRS4	Dosage Rescue	Waldherr M et al	8252639
YOR334W	YOR370C	MRS2	MRS6	Dosage Rescue	Ragnini A et al	7882424
YLR342W	YOR188W	FKS1	MSB1	Dosage Rescue	Sekiya-Kawasaki M et al	12399379
YLR229C	YOR188W	CDC42	MSB1	Dosage Rescue	Bi E et al	10679030
YPL161C	YOR188W	BEM4	MSB1	Dosage Rescue	Mack D et al	8754839
YAL041W	YOR188W	CDC24	MSB1	Dosage Rescue	Bender A et al	2690082
YAL041W	YOR188W	CDC24	MSB1	Dosage Rescue	Bender A et al	1996092
YLR229C	YOR188W	CDC42	MSB1	Dosage Rescue	Bender A et al	2690082
YLR229C	YOR188W	CDC42	MSB1	Dosage Rescue	Bender A et al	1996092
YBR200W	YOR188W	BEM1	MSB1	Dosage Rescue	Matsui Y et al	1448099
YER155C	YOR188W	BEM2	MSB1	Dosage Rescue	Matsui Y et al	1448099
YAL041W	YGR014W	CDC24	MSB2	Dosage Rescue	Bender A et al	1514328
YLR229C	YNL293W	CDC42	MSB3	Dosage Rescue	Gao XD et al	12913108
YGL233W	YNL293W	SEC15	MSB3	Dosage Rescue	Gao XD et al	12913108
YFL005W	YNL293W	SEC4	MSB3	Dosage Rescue	Gao XD et al	12913108
YAL041W	YNL293W	CDC24	MSB3	Dosage Rescue	Bi E et al	10679030
YLR229C	YNL293W	CDC42	MSB3	Dosage Rescue	Bi E et al	10679030
YAL041W	YOL112W	CDC24	MSB4	Dosage Rescue	Bi E et al	10679030
YHR102W	YNL053W	KIC1	MSG5	Dosage Rescue	Vink E et al	12480907
YJL128C	YNL053W	PBS2	MSG5	Dosage Rescue	Davenport KD et al	10545444
YHR030C	YNL053W	SLT2	MSG5	Dosage Rescue	Watanabe Y et al	7565726
YOL090W	YDR097C	MSH2	MSH6	Dosage Rescue	Sokolsky T et al	10835383
YGL248W	YBR195C	PDE1	MSI1	Dosage Rescue	Zhu X et al	10975254
YOR360C	YBR195C	PDE2	MSI1	Dosage Rescue	Zhu X et al	10975254
YNL098C	YBR195C	RAS2	MSI1	Dosage Rescue	Zhu X et al	10975254
YIL033C	YBR195C	BCY1	MSI1	Dosage Rescue	Shirayama M et al	8413180
YBR140C	YBR195C	IRA1	MSI1	Dosage Rescue	Shirayama M et al	8413180
YBR140C	YBR195C	IRA1	MSI1	Dosage Rescue	Ruggieri R et al	2554329
YNL098C	YBR195C	RAS2	MSI1	Dosage Rescue	Ruggieri R et al	2554329
YGL115W	YBR195C	SNF4	MSI1	Dosage Rescue	Hubbard EJ et al	1310088
YER109C	YOL116W	FLO8	MSN1	Dosage Rescue	Gagiano M et al	10515942
YNL142W	YOL116W	MEP2	MSN1	Dosage Rescue	Gagiano M et al	9987114
YLR182W	YOL116W	SWI6	MSN1	Dosage Rescue	Sidorova J et al	9872947
YDR477W	YOL116W	SNF1	MSN1	Dosage Rescue	Estruch F et al	2263457
YNL307C	YMR037C	MCK1	MSN2	Dosage Rescue	Hirata Y et al	12529445
YDL079C	YMR037C	MRK1	MSN2	Dosage Rescue	Hirata Y et al	12529445
YMR139W	YMR037C	RIM11	MSN2	Dosage Rescue	Hirata Y et al	12529445
YOL128C	YMR037C	YGK3	MSN2	Dosage Rescue	Hirata Y et al	12529445
YDR457W	YMR037C	TOM1	MSN2	Dosage Rescue	Sasaki T et al	10660055
YDR477W	YMR037C	SNF1	MSN2	Dosage Rescue	Estruch F et al	8321194
YGL115W	YOR047C	SNF4	STD1	Dosage Rescue	Hubbard EJ et al	8114728
YMR037C	YKL062W	MSN2	MSN4	Dosage Rescue	Schmitt AP et al	8650168
YGR121C	YDR335W	MEP1	MSN5	Dosage Rescue	Lorenz MC et al	9832522
YDR164C	YNR049C	SEC1	MSO1	Dosage Rescue	Aalto MK et al	9207091
YER109C	YMR164C	FLO8	MSS11	Dosage Rescue	Gagiano M et al	10515942
YOL116W	YMR164C	MSN1	MSS11	Dosage Rescue	Gagiano M et al	10515942
YOL116W	YMR164C	MSN1	MSS11	Dosage Rescue	Gagiano M et al	9987114
YNL142W	YMR164C	MEP2	MSS11	Dosage Rescue	Gagiano M et al	9987114
YGR121C	YMR164C	MEP1	MSS11	Dosage Rescue	Lorenz MC et al	9832522
YPL029W	YDR194C	SUV3	MSS116	Dosage Rescue	Minczuk M et al	12402239
YOL078W	YDR208W	AVO1	MSS4	Dosage Rescue	Loewith R et al	12408816
YBR109C	YDR208W	CMD1	MSS4	Dosage Rescue	Desrivieres S et al	12079494
YJL128C	YDR208W	PBS2	MSS4	Dosage Rescue	Garcia-Rodriguez LJ et al	10762242
YKL203C	YDR208W	TOR2	MSS4	Dosage Rescue	Helliwell SB et al	9475724
YLR305C	YDR208W	STT4	MSS4	Dosage Rescue	Yoshida S et al	8152413
YNL287W	YGL051W	SEC21	MST27	Dosage Rescue	Sandmann T et al	12925749
YDL145C	YGL051W	COP1	MST27	Dosage Rescue	Sandmann T et al	12925749
YFL036W	YMR228W	RPO41	MTF1	Dosage Rescue	Riemen G et al	8384295
YLR342W	YGR023W	FKS1	MTL1	Dosage Rescue	Sekiya-Kawasaki M et al	12399379
YLR332W	YGR023W	MID2	MTL1	Dosage Rescue	de Bettignies G et al	11779787
YBR260C	YGR023W	RGD1	MTL1	Dosage Rescue	de Bettignies G et al	11779787
YLR293C	YJL050W	GSP1	MTR4	Dosage Rescue	Suzuki N et al	11404326
YDR160W	YGR055W	SSY1	MUP1	Dosage Rescue	Kodama Y et al	12073087
YKR001C	YMR004W	VPS1	MVP1	Dosage Rescue	Ekena K et al	7862158
YBR109C	YMR109W	CMD1	MYO5	Dosage Rescue	Geli MI et al	9450989
YOL072W	YGL122C	THP1	NAB2	Dosage Rescue	Gallardo M et al	12702719
Q0105	YDL044C	COB	MTF2	Dosage Rescue	Asher EB et al	2651895
Q0045	YDL044C	COX1	MTF2	Dosage Rescue	Asher EB et al	2651895
Q0105	YMR080C	COB	NAM7	Dosage Rescue	Asher EB et al	2651895
Q0045	YMR080C	COX1	NAM7	Dosage Rescue	Asher EB et al	2651895
Q0105	YHR086W	COB	NAM8	Dosage Rescue	Asher EB et al	2651895
Q0045	YHR086W	COX1	NAM8	Dosage Rescue	Asher EB et al	2651895
YJR089W	YGR140W	BIR1	CBF2	Dosage Rescue	Yoon HJ et al	10557299
YER018C	YIL144W	SPC25	TID3	Dosage Rescue	Janke C et al	11179222
YIL144W	YER018C	TID3	SPC25	Dosage Rescue	Janke C et al	11179222
YBR160W	YOR372C	CDC28	NDD1	Dosage Rescue	Loy CJ et al	10207056
YJL106W	YHR124W	IME2	NDT80	Dosage Rescue	Benjamin KR et al	12783856
YER179W	YHR124W	DMC1	NDT80	Dosage Rescue	Pak J et al	12192042
YFR028C	YJL076W	CDC14	NET1	Dosage Rescue	de Almeida A et al	10668096
YKR072C	YLR138W	SIS2	NHA1	Dosage Rescue	Simon E et al	12804783
YKR072C	YLR138W	SIS2	NHA1	Dosage Rescue	Simon E et al	11382758
YDL047W	YLR138W	SIT4	NHA1	Dosage Rescue	Simon E et al	12804783
YDL047W	YLR138W	SIT4	NHA1	Dosage Rescue	Simon E et al	11382758
YPR034W	YPR052C	ARP7	NHP6A	Dosage Rescue	Szerlong H et al	12805231
YMR033W	YPR052C	ARP9	NHP6A	Dosage Rescue	Szerlong H et al	12805231
YGL207W	YPR052C	SPT16	NHP6A	Dosage Rescue	Formosa T et al	11432837
YLR182W	YPR052C	SWI6	NHP6A	Dosage Rescue	Sidorova J et al	9872947
YLR182W	YBR089C-A	SWI6	NHP6B	Dosage Rescue	Sidorova J et al	9872947
YMR047C	YFR002W	NUP116	NIC96	Dosage Rescue	Ho AK et al	9450961
YLR075W	YHR170W	RPL10	NMD3	Dosage Rescue	Zuk D et al	10471698
YBR173C	YOR056C	UMP1	NOB1	Dosage Rescue	Tone Y et al	12502737
YLR274W	YLR002C	CDC46	NOC3	Dosage Rescue	Zhang Y et al	12110182
YLR274W	YLR002C	CDC46	NOC3	Dosage Rescue	Lamb JR et al	7925276
YLR009W	YPL093W	RLP24	NOG1	Dosage Rescue	Saveanu C et al	12808088
YIL026C	YNR053C	IRR1	NOG2	Dosage Rescue	Bialkowska A et al	12362983
YLL031C	YDL014W	GPI13	NOP1	Dosage Rescue	Toh-e A et al	12441642
YAL001C	YDL014W	TFC3	NOP1	Dosage Rescue	Lefebvre O et al	8083243
YML010W	YCR093W	SPT5	CDC39	Dosage Rescue	Denis CL et al	11404327
YER148W	YCR093W	SPT15	CDC39	Dosage Rescue	Badarinarayana V et al	10880468
YPR072W	YIL038C	NOT5	NOT3	Dosage Rescue	Oberholzer U et al	9511744
YCR093W	YIL038C	CDC39	NOT3	Dosage Rescue	Collart MA et al	7926748
YDL165W	YIL038C	CDC36	NOT3	Dosage Rescue	Collart MA et al	7926748
YPR072W	YER068W	NOT5	MOT2	Dosage Rescue	Oberholzer U et al	9511744
YCR093W	YER068W	CDC39	MOT2	Dosage Rescue	Collart MA et al	7926748
YDL165W	YER068W	CDC36	MOT2	Dosage Rescue	Collart MA et al	7926748
YKL203C	YNL183C	TOR2	NPR1	Dosage Rescue	Schmidt A et al	9843498
YOR290C	YDR043C	SNF2	NRG1	Dosage Rescue	Zhou H et al	11281938
YER148W	YPL233W	SPT15	NSL1	Dosage Rescue	Kobayashi A et al	11035037
YJL140W	YJL041W	RPB4	NSP1	Dosage Rescue	Tan Q et al	11027282
YER012W	YGR159C	PRE1	NSR1	Dosage Rescue	Ligr M et al	11514626
YFR050C	YGR159C	PRE4	NSR1	Dosage Rescue	Ligr M et al	11514626
YLR293C	YER009W	GSP1	NTF2	Dosage Rescue	Oki M et al	9860978
YLR293C	YER009W	GSP1	NTF2	Dosage Rescue	Wong DH et al	9199309
YOR185C	YER009W	GSP2	NTF2	Dosage Rescue	Wong DH et al	9199309
YKL186C	YJR042W	MTR2	NUP85	Dosage Rescue	Santos-Rosa H et al	9774696
YKL196C	YLR093C	YKT6	NYV1	Dosage Rescue	Kweon Y et al	12802061
YBR170C	YGL055W	NPL4	OLE1	Dosage Rescue	Hitchcock AL et al	11598205
YIR033W	YGL055W	MGA2	OLE1	Dosage Rescue	Zhang S et al	9927444
YKL020C	YGL055W	SPT23	OLE1	Dosage Rescue	Zhang S et al	9927444
YKL101W	YMR273C	HSL1	ZDS1	Dosage Rescue	Ma XJ et al	8647431
YBR133C	YMR273C	HSL7	ZDS1	Dosage Rescue	Ma XJ et al	8647431
YEL002C	YOR103C	WBP1	OST2	Dosage Rescue	Silberstein S et al	7593165
YGL022W	YOR085W	STT3	OST3	Dosage Rescue	Spirig U et al	9435788
YJL002C	YGL226C-A	OST1	OST5	Dosage Rescue	Reiss G et al	9135133
YER017C	YER154W	AFG3	OXA1	Dosage Rescue	Rep M et al	8753648
YMR089C	YER154W	YTA12	OXA1	Dosage Rescue	Rep M et al	8753648
YEL034W	YER165W	HYP2	PAB1	Dosage Rescue	Valentini SR et al	11861547
YOR297C	YGR178C	TIM18	PBP1	Dosage Rescue	Dunn CD et al	14504216
YDL192W	YJL128C	ARF1	PBS2	Dosage Rescue	Kahn RA et al	7814365
YNL098C	YJL128C	RAS2	PBS2	Dosage Rescue	Boguslawski G	1479360
YAL001C	YGR246C	TFC3	BRF1	Dosage Rescue	Lefebvre O et al	8083243
YJL095W	YNL289W	BCK1	PCL1	Dosage Rescue	Madden K et al	9065400
YHR030C	YNL289W	SLT2	PCL1	Dosage Rescue	Madden K et al	9065400
YER111C	YNL289W	SWI4	PCL1	Dosage Rescue	Ogas J et al	1832336
YJL095W	YDL127W	BCK1	PCL2	Dosage Rescue	Madden K et al	9065400
YHR030C	YDL127W	SLT2	PCL2	Dosage Rescue	Madden K et al	9065400
YOL051W	YLR044C	GAL11	PDC1	Dosage Rescue	Balciunas D et al	12468546
YDL005C	YLR044C	MED2	PDC1	Dosage Rescue	Balciunas D et al	12468546
YNL236W	YLR044C	SIN4	PDC1	Dosage Rescue	Balciunas D et al	12468546
YOL051W	YDR081C	GAL11	PDC2	Dosage Rescue	Balciunas D et al	12468546
YDL005C	YDR081C	MED2	PDC2	Dosage Rescue	Balciunas D et al	12468546
YNL236W	YDR081C	SIN4	PDC2	Dosage Rescue	Balciunas D et al	12468546
YNL098C	YGL248W	RAS2	PDE1	Dosage Rescue	Nikawa J et al	2824992
YDL108W	YOR360C	KIN28	PDE2	Dosage Rescue	Howard SC et al	12032176
YKL028W	YOR360C	TFA1	PDE2	Dosage Rescue	Howard SC et al	12032176
YGL134W	YOR360C	PCL10	PDE2	Dosage Rescue	Wang Z et al	11486014
YPL219W	YOR360C	PCL8	PDE2	Dosage Rescue	Wang Z et al	11486014
YDR477W	YOR360C	SNF1	PDE2	Dosage Rescue	Wang Z et al	11486014
YGL240W	YOR360C	DOC1	PDE2	Dosage Rescue	Irniger S et al	10747049
YDR457W	YOR360C	TOM1	PDE2	Dosage Rescue	Sasaki T et al	10660055
YKL022C	YOR360C	CDC16	PDE2	Dosage Rescue	Heo SJ et al	10654086
YDL003W	YOR360C	MCD1	PDE2	Dosage Rescue	Heo SJ et al	10654086
YGL035C	YOR360C	MIG1	PDE2	Dosage Rescue	Balciunas D et al	10628841
YDR477W	YOR360C	SNF1	PDE2	Dosage Rescue	Balciunas D et al	10628841
YAR019C	YOR360C	CDC15	PDE2	Dosage Rescue	Anghileri P et al	10413604
YKL022C	YOR360C	CDC16	PDE2	Dosage Rescue	Anghileri P et al	10413604
YMR001C	YOR360C	CDC5	PDE2	Dosage Rescue	Anghileri P et al	10413604
YJL062W	YOR360C	LAS21	PDE2	Dosage Rescue	Tohe A et al	10333567
YLR293C	YOR360C	GSP1	PDE2	Dosage Rescue	Oki M et al	9860978
YER133W	YOR360C	GLC7	PDE2	Dosage Rescue	Matsuura A et al	8107672
YNL098C	YOR360C	RAS2	PDE2	Dosage Rescue	Sass P et al	3025832
YNL098C	YOR360C	RAS2	PDE2	Dosage Rescue	Nikawa J et al	2824992
YGL115W	YOR360C	SNF4	PDE2	Dosage Rescue	Hubbard EJ et al	1310088
YNL121C	YBL005W	TOM70	PDR3	Dosage Rescue	Koh JY et al	11604494
YOR153W	YBL005W	PDR5	PDR3	Dosage Rescue	Katzmann DJ et al	8007969
YMR197C	YOR036W	VTI1	PEP12	Dosage Rescue	Fischer von Mollard G et al	10359592
YDR323C	YOR036W	PEP7	PEP12	Dosage Rescue	Webb GC et al	9335586
YOR106W	YOR036W	VAM3	PEP12	Dosage Rescue	Darsow T et al	9245783
YOR036W	YOR106W	PEP12	VAM3	Dosage Rescue	Darsow T et al	9245783
YOR106W	YOR036W	VAM3	PEP12	Dosage Rescue	Darsow T et al	9722605
YOR036W	YOR106W	PEP12	VAM3	Dosage Rescue	Darsow T et al	9722605
YDR323C	YOR036W	PEP7	PEP12	Dosage Rescue	Burd CG et al	9201718
YMR197C	YOR036W	VTI1	PEP12	Dosage Rescue	von Mollard GF et al	9199167
Q0250	YMR257C	COX2	PET111	Dosage Rescue	Mulero JJ et al	8167413
Q0250	YMR257C	COX2	PET111	Dosage Rescue	Mulero JJ et al	7510017
Q0275	YER153C	COX3	PET122	Dosage Rescue	Costanzo MC et al	8393138
YGR222W	YER153C	PET54	PET122	Dosage Rescue	Brown NG et al	8289785
Q0275	YER153C	COX3	PET122	Dosage Rescue	Folley LS et al	1661254
YPL029W	YOR017W	SUV3	PET127	Dosage Rescue	Wegierski T et al	10397341
YMR287C	YOR017W	MSU1	PET127	Dosage Rescue	Wegierski T et al	10397341
Q0275	YNR045W	COX3	PET494	Dosage Rescue	Costanzo MC et al	8393138
Q0275	YNR045W	COX3	PET494	Dosage Rescue	Folley LS et al	1661254
YDR479C	YPL112C	PEX29	PEX25	Dosage Rescue	Vizeacoumar FJ et al	12707309
YHR150W	YPL112C	PEX28	PEX25	Dosage Rescue	Vizeacoumar FJ et al	12707309
YGR121C	YKL043W	MEP1	PHD1	Dosage Rescue	Lorenz MC et al	9832522
YGR121C	YOL116W	MEP1	MSN1	Dosage Rescue	Lorenz MC et al	9832522
YJR060W	YFR034C	CBF1	PHO4	Dosage Rescue	O'Connell KF et al	1398064
YPL031C	YOL001W	PHO85	PHO80	Dosage Rescue	Madden SL et al	2122235
YPL268W	YGR233C	PLC1	PHO81	Dosage Rescue	Flick JS et al	9475719
YJL117W	YML123C	PHO86	PHO84	Dosage Rescue	Bun-ya M et al	8598055
YCR037C	YML123C	PHO87	PHO84	Dosage Rescue	Bun-ya M et al	8598055
YOL051W	YPL031C	GAL11	PHO85	Dosage Rescue	Badi L et al	11523780
YOL001W	YPL031C	PHO80	PHO85	Dosage Rescue	Gilliquet V et al	2269431
YMR079W	YNL267W	SEC14	PIK1	Dosage Rescue	Rudge SA et al	14528019
YMR079W	YNL267W	SEC14	PIK1	Dosage Rescue	Hama H et al	10567405
YER017C	YBL022C	AFG3	PIM1	Dosage Rescue	Rep M et al	8753648
YMR089C	YBL022C	YTA12	PIM1	Dosage Rescue	Rep M et al	8753648
YDR216W	YOR363C	ADR1	PIP2	Dosage Rescue	Rottensteiner H et al	12748191
YJL062W	YJL159W	LAS21	HSP150	Dosage Rescue	Tohe A et al	10734606
YAL023C	YBL105C	PMT2	PKC1	Dosage Rescue	Lommel M et al	14673142
YJR143C	YBL105C	PMT4	PKC1	Dosage Rescue	Lommel M et al	14673142
YOR008C	YBL105C	SLG1	PKC1	Dosage Rescue	Leduc A et al	12715156
YOL078W	YBL105C	AVO1	PKC1	Dosage Rescue	Loewith R et al	12408816
YIL126W	YBL105C	STH1	PKC1	Dosage Rescue	Chai B et al	12072455
YEL034W	YBL105C	HYP2	PKC1	Dosage Rescue	Valentini SR et al	11861547
YLR425W	YBL105C	TUS1	PKC1	Dosage Rescue	Schmelzle T et al	11839800
YIL126W	YBL105C	STH1	PKC1	Dosage Rescue	Hosotani T et al	11554924
YIL084C	YBL105C	SDS3	PKC1	Dosage Rescue	Vannier D et al	11405640
YOR257W	YBL105C	CDC31	PKC1	Dosage Rescue	Khalfan W et al	10924456
YNL188W	YBL105C	KAR1	PKC1	Dosage Rescue	Khalfan W et al	10924456
YDR356W	YBL105C	SPC110	PKC1	Dosage Rescue	Khalfan W et al	10924456
YER133W	YBL105C	GLC7	PKC1	Dosage Rescue	Andrews PD et al	10639337
YLR332W	YBL105C	MID2	PKC1	Dosage Rescue	Ketela T et al	10348843
YJL062W	YBL105C	LAS21	PKC1	Dosage Rescue	Tohe A et al	10333567
YPR165W	YBL105C	RHO1	PKC1	Dosage Rescue	Helliwell SB et al	9811607
YKL203C	YBL105C	TOR2	PKC1	Dosage Rescue	Helliwell SB et al	9811607
YKL203C	YBL105C	TOR2	PKC1	Dosage Rescue	Helliwell SB et al	9475724
YOR008C	YBL105C	SLG1	PKC1	Dosage Rescue	Jacoby JJ et al	9613583
YHR030C	YBL105C	SLT2	PKC1	Dosage Rescue	Hata H et al	9504907
YNR052C	YBL105C	POP2	PKC1	Dosage Rescue	Hata H et al	9504907
YOR008C	YBL105C	SLG1	PKC1	Dosage Rescue	Verna J et al	9391108
YOL105C	YBL105C	WSC3	PKC1	Dosage Rescue	Verna J et al	9391108
YOR008C	YBL105C	SLG1	PKC1	Dosage Rescue	Gray JV et al	9305635
YER111C	YBL105C	SWI4	PKC1	Dosage Rescue	Gray JV et al	9305635
YPL161C	YBL105C	BEM4	PKC1	Dosage Rescue	Hirano H et al	8754840
YPR165W	YBL105C	RHO1	PKC1	Dosage Rescue	Kamada Y et al	8621575
YLR305C	YBL105C	STT4	PKC1	Dosage Rescue	Yoshida S et al	8288577
YGL095C	YBL105C	VPS45	PKC1	Dosage Rescue	Yoshida S et al	7628704
YKL203C	YPL268W	TOR2	PLC1	Dosage Rescue	Helliwell SB et al	9475724
YMR167W	YNL082W	MLH1	PMS1	Dosage Rescue	Shcherbakova PV et al	11154280
YAL023C	YDL095W	PMT2	PMT1	Dosage Rescue	Lommel M et al	14673142
YJR143C	YDL095W	PMT4	PMT1	Dosage Rescue	Lommel M et al	14673142
YDR074W	YKL128C	TPS2	PMU1	Dosage Rescue	Elliott B et al	8913738
YGR116W	YML069W	SPT6	POB3	Dosage Rescue	Schlesinger MB et al	10924459
YOR212W	YIL122W	STE4	POG1	Dosage Rescue	Leza MA et al	9927449
YOL115W	YNL262W	TRF4	POL2	Dosage Rescue	Edwards S et al	12665575
YBR087W	YBR088C	RFC5	POL30	Dosage Rescue	Branzei D et al	12436259
YGL087C	YBR088C	MMS2	POL30	Dosage Rescue	Hoege C et al	12226657
YLR032W	YBR088C	RAD5	POL30	Dosage Rescue	Hoege C et al	12226657
YDL064W	YBR088C	UBC9	POL30	Dosage Rescue	Hoege C et al	12226657
YOL094C	YBR088C	RFC4	POL30	Dosage Rescue	Schmidt SL et al	11549622
YFR027W	YBR088C	ECO1	POL30	Dosage Rescue	Skibbens RV et al	9990855
YBR087W	YBR088C	RFC5	POL30	Dosage Rescue	Sugimoto K et al	8692942
YGL207W	YNL282W	SPT16	POP3	Dosage Rescue	Schlesinger MB et al	10924459
YIL153W	YDL188C	RRD1	PPH22	Dosage Rescue	Rempola B et al	10660069
YPL152W	YDL188C	RRD2	PPH22	Dosage Rescue	Rempola B et al	10660069
YDL047W	YDL188C	SIT4	PPH22	Dosage Rescue	Sutton A et al	1848673
YDL140C	YGL043W	RPO21	DST1	Dosage Rescue	Archambault J et al	1508210
YHR030C	YML016C	SLT2	PPZ1	Dosage Rescue	Lee KS et al	8395014
YBL105C	YML016C	PKC1	PPZ1	Dosage Rescue	Lee KS et al	8395014
YHR030C	YDR436W	SLT2	PPZ2	Dosage Rescue	Lee KS et al	8395014
YBL105C	YDR436W	PKC1	PPZ2	Dosage Rescue	Lee KS et al	8395014
YDR364C	YKR086W	CDC40	PRP16	Dosage Rescue	Jones MH et al	7568198
YDR088C	YKR086W	SLU7	PRP16	Dosage Rescue	Jones MH et al	7568198
YPR101W	YLL036C	SNT309	PRP19	Dosage Rescue	Chen HR et al	10318896
YHR030C	YHL011C	SLT2	PRS3	Dosage Rescue	Binley KM et al	10514564
YKL165C	YNL169C	MCD4	PSD1	Dosage Rescue	Toh-e A et al	12441642
YJL062W	YNL169C	LAS21	PSD1	Dosage Rescue	Toh-e A et al	12441642
YLL031C	YNL169C	GPI13	PSD1	Dosage Rescue	Toh-e A et al	12441642
YLL031C	YGR170W	GPI13	PSD2	Dosage Rescue	Toh-e A et al	12441642
YDR489W	YDR013W	SLD5	PSF1	Dosage Rescue	Takayama Y et al	12730134
YDR489W	YJL072C	SLD5	PSF2	Dosage Rescue	Takayama Y et al	12730134
YDR013W	YOL146W	PSF1	PSF3	Dosage Rescue	Takayama Y et al	12730134
YJL194W	YDR505C	CDC6	PSP1	Dosage Rescue	Formosa T et al	9529527
YNL102W	YDR505C	POL1	PSP1	Dosage Rescue	Formosa T et al	9529527
YDL102W	YDR505C	CDC2	PSP1	Dosage Rescue	Formosa T et al	9529527
YJL194W	YML017W	CDC6	PSP2	Dosage Rescue	Formosa T et al	9529527
YNL102W	YML017W	POL1	PSP2	Dosage Rescue	Formosa T et al	9529527
YDL102W	YML017W	CDC2	PSP2	Dosage Rescue	Formosa T et al	9529527
YIL147C	YDL006W	SLN1	PTC1	Dosage Rescue	Warmka J et al	11113180
YMR001C	YER089C	CDC5	PTC2	Dosage Rescue	Leroy C et al	12667463
YMR106C	YER089C	YKU80	PTC2	Dosage Rescue	Leroy C et al	12667463
YIL147C	YER089C	SLN1	PTC2	Dosage Rescue	Warmka J et al	11113180
YPL153C	YER089C	RAD53	PTC2	Dosage Rescue	Marsolier MC et al	10747050
YIL147C	YBL056W	SLN1	PTC3	Dosage Rescue	Warmka J et al	11113180
YKL190W	YBR125C	CNB1	PTC4	Dosage Rescue	Shitamukai A et al	14583627
YHR030C	YBR125C	SLT2	PTC4	Dosage Rescue	Shitamukai A et al	14583627
YJL095W	YOR208W	BCK1	PTP2	Dosage Rescue	Mattison CP et al	10523653
YOR231W	YOR208W	MKK1	PTP2	Dosage Rescue	Mattison CP et al	10523653
YJL128C	YOR208W	PBS2	PTP2	Dosage Rescue	Wurgler-Murphy SM et al	9032256
YNR031C	YOR208W	SSK2	PTP2	Dosage Rescue	Wurgler-Murphy SM et al	9032256
YIL147C	YOR208W	SLN1	PTP2	Dosage Rescue	Posas F et al	8808622
YDL235C	YER075C	YPD1	PTP3	Dosage Rescue	Posas F et al	8808622
YKR039W	YFR029W	GAP1	PTR3	Dosage Rescue	Bernard F et al	11489133
YDR160W	YFR029W	SSY1	PTR3	Dosage Rescue	Bernard F et al	11489133
YDR283C	YNL292W	GCN2	PUS4	Dosage Rescue	Qiu H et al	10713174
YPL022W	YML095C	RAD1	RAD10	Dosage Rescue	Siede W et al	8407807
YDR113C	YEL037C	PDS1	RAD23	Dosage Rescue	Clarke DJ et al	11238935
YBR087W	YER173W	RFC5	RAD24	Dosage Rescue	Shimomura T et al	9710632
YOL051W	YIL143C	GAL11	SSL2	Dosage Rescue	Badi L et al	11523780
YHR164C	YKL113C	DNA2	RAD27	Dosage Rescue	Budd ME et al	10812329
YHR164C	YKL113C	DNA2	RAD27	Dosage Rescue	Budd ME et al	9121462
YHR164C	YKL113C	DNA2	RAD27	Dosage Rescue	Parenteau J et al	10330154
YER179W	YER095W	DMC1	RAD51	Dosage Rescue	Tsubouchi H et al	14667413
YGL033W	YER095W	HOP2	RAD51	Dosage Rescue	Tsubouchi H et al	14667413
YER173W	YER095W	RAD24	RAD51	Dosage Rescue	Shinohara M et al	12871899
YML032C	YER095W	RAD52	RAD51	Dosage Rescue	Krejci L et al	12171935
YDR076W	YER095W	RAD55	RAD51	Dosage Rescue	Johnson RD et al	7651402
YDR004W	YER095W	RAD57	RAD51	Dosage Rescue	Johnson RD et al	7651402
YML032C	YER095W	RAD52	RAD51	Dosage Rescue	Schild D	7635279
YDR076W	YER095W	RAD55	RAD51	Dosage Rescue	Hays SL et al	7624345
YKR030W	YML032C	GMH1	RAD52	Dosage Rescue	Hishida T et al	11953321
YDL059C	YML032C	RAD59	RAD52	Dosage Rescue	Bai Y et al	8769646
YAR007C	YML032C	RFA1	RAD52	Dosage Rescue	Firmenich AA et al	7862153
YDR004W	YML032C	RAD57	RAD52	Dosage Rescue	Hays SL et al	7624345
YBR087W	YPL153C	RFC5	RAD53	Dosage Rescue	Sugimoto K et al	9315648
YBR087W	YPL153C	RFC5	RAD53	Dosage Rescue	Sugimoto K et al	8692942
YER173W	YGL163C	RAD24	RAD54	Dosage Rescue	Shinohara M et al	12871899
YER095W	YGL163C	RAD51	RAD54	Dosage Rescue	Morgan EA et al	12192033
YER179W	YGL163C	DMC1	RAD54	Dosage Rescue	Bishop DK et al	10526232
YER095W	YGL163C	RAD51	RAD54	Dosage Rescue	Clever B et al	9171366
YNL098C	YOR101W	RAS2	RAS1	Dosage Rescue	Ho J et al	11408567
YER040W	YNL098C	GLN3	RAS2	Dosage Rescue	Schmelzle T et al	14673167
YFL021W	YNL098C	GAT1	RAS2	Dosage Rescue	Schmelzle T et al	14673167
YKL139W	YNL098C	CTK1	RAS2	Dosage Rescue	Howard SC et al	14668364
YDL140C	YNL098C	RPO21	RAS2	Dosage Rescue	Howard SC et al	14668364
YGL244W	YNL098C	RTF1	RAS2	Dosage Rescue	Howard SC et al	14668364
YGR063C	YNL098C	SPT4	RAS2	Dosage Rescue	Howard SC et al	14668364
YGR116W	YNL098C	SPT6	RAS2	Dosage Rescue	Howard SC et al	14668364
YBL099W	YNL098C	ATP1	RAS2	Dosage Rescue	Mabuchi T et al	10744740
YNL142W	YNL098C	MEP2	RAS2	Dosage Rescue	Lorenz MC et al	9482721
YBR276C	YNL098C	PPS1	RAS2	Dosage Rescue	Ernsting BR et al	9083070
YLR310C	YNL098C	CDC25	RAS2	Dosage Rescue	Park W et al	9047390
YLR310C	YNL098C	CDC25	RAS2	Dosage Rescue	Crechet JB et al	2104846
YGL246C	YOR048C	RAI1	RAT1	Dosage Rescue	Xue Y et al	10805743
YGR078C	YOR265W	PAC10	RBL2	Dosage Rescue	Abruzzi KC et al	11739729
YML124C	YOR265W	TUB3	RBL2	Dosage Rescue	Abruzzi KC et al	11739729
YML085C	YOR265W	TUB1	RBL2	Dosage Rescue	Vega LR et al	9725898
YLR200W	YOR265W	YKE2	RBL2	Dosage Rescue	Geissler S et al	9463374
YGR078C	YOR265W	PAC10	RBL2	Dosage Rescue	Geissler S et al	9463374
YNL153C	YOR265W	GIM3	RBL2	Dosage Rescue	Geissler S et al	9463374
YEL003W	YOR265W	GIM4	RBL2	Dosage Rescue	Geissler S et al	9463374
YML094W	YOR265W	GIM5	RBL2	Dosage Rescue	Geissler S et al	9463374
YFL037W	YOR265W	TUB2	RBL2	Dosage Rescue	Archer JE et al	7634332
YER165W	YIR001C	PAB1	SGN1	Dosage Rescue	Winstall E et al	10764794
YGR162W	YIR001C	TIF4631	SGN1	Dosage Rescue	Winstall E et al	10764794
YGL049C	YIR001C	TIF4632	SGN1	Dosage Rescue	Winstall E et al	10764794
YGL134W	YLR248W	PCL10	RCK2	Dosage Rescue	Wang Z et al	11486014
YPL219W	YLR248W	PCL8	RCK2	Dosage Rescue	Wang Z et al	11486014
YDR477W	YLR248W	SNF1	RCK2	Dosage Rescue	Wang Z et al	11486014
YLR113W	YLR248W	HOG1	RCK2	Dosage Rescue	Bilsland-Marchesan E et al	10805732
YJL128C	YLR248W	PBS2	RCK2	Dosage Rescue	Bilsland-Marchesan E et al	10805732
YHR157W	YLR329W	REC104	REC102	Dosage Rescue	Salem L et al	10101155
YIL072W	YHR157W	HOP1	REC104	Dosage Rescue	Hollingsworth NM et al	8462842
YIL072W	YHR157W	HOP1	REC104	Dosage Rescue	Friedman DB et al	8150275
YGL033W	YLR263W	HOP2	RED1	Dosage Rescue	Bailis JM et al	10848609
YDR285W	YLR263W	ZIP1	RED1	Dosage Rescue	Bailis JM et al	10848609
YJL128C	YLR263W	PBS2	RED1	Dosage Rescue	Garcia-Rodriguez LJ et al	10762242
YIL072W	YLR263W	HOP1	RED1	Dosage Rescue	Hollingsworth NM et al	8462842
YIL072W	YLR263W	HOP1	RED1	Dosage Rescue	Friedman DB et al	8150275
YKL018W	YDR195W	SWD2	REF2	Dosage Rescue	Cheng H et al	15024081
YJR090C	YDR028C	GRR1	REG1	Dosage Rescue	Jiang H et al	10821175
YER133W	YDR028C	GLC7	REG1	Dosage Rescue	Tu J et al	8846786
YER027C	YDR028C	GAL83	REG1	Dosage Rescue	Erickson JR et al	8293971
YDR028C	YBR050C	REG1	REG2	Dosage Rescue	Jiang H et al	10821175
YJR068W	YBR087W	RFC2	RFC5	Dosage Rescue	Noskov VN et al	9671499
YCR002C	YDR379W	CDC10	RGA2	Dosage Rescue	Caviston JP et al	14517318
YHR107C	YDR379W	CDC12	RGA2	Dosage Rescue	Caviston JP et al	14517318
YNL236W	YLR071C	SIN4	RGR1	Dosage Rescue	Jiang YW et al	7635307
YOR212W	YPR165W	STE4	RHO1	Dosage Rescue	Bar EE et al	12660244
YOL078W	YPR165W	AVO1	RHO1	Dosage Rescue	Loewith R et al	12408816
YLR425W	YPR165W	TUS1	RHO1	Dosage Rescue	Schmelzle T et al	11839800
YLR332W	YPR165W	MID2	RHO1	Dosage Rescue	de Bettignies G et al	11779787
YBR260C	YPR165W	RGD1	RHO1	Dosage Rescue	de Bettignies G et al	11779787
YJL140W	YPR165W	RPB4	RHO1	Dosage Rescue	Bourbonnais Y et al	11254123
YLR332W	YPR165W	MID2	RHO1	Dosage Rescue	Ketela T et al	10348843
YOR008C	YPR165W	SLG1	RHO1	Dosage Rescue	Verna J et al	9391108
YNL283C	YPR165W	WSC2	RHO1	Dosage Rescue	Verna J et al	9391108
YKL203C	YPR165W	TOR2	RHO1	Dosage Rescue	Schmidt A et al	9038344
YLR371W	YPR165W	ROM2	RHO1	Dosage Rescue	Ozaki K et al	8641285
YPR165W	YLR371W	RHO1	ROM2	Dosage Rescue	Ozaki K et al	8641285
YER155C	YPR165W	BEM2	RHO1	Dosage Rescue	Kim YJ et al	7962097
YGL155W	YPR165W	CDC43	RHO1	Dosage Rescue	Qadota H et al	1441750
YDL134C	YNL090W	PPH21	RHO2	Dosage Rescue	Wang H et al	12697813
YMR028W	YNL090W	TAP42	RHO2	Dosage Rescue	Wang H et al	12697813
YIL126W	YNL090W	STH1	RHO2	Dosage Rescue	Chai B et al	12072455
YLR425W	YNL090W	TUS1	RHO2	Dosage Rescue	Schmelzle T et al	11839800
YLR332W	YNL090W	MID2	RHO2	Dosage Rescue	de Bettignies G et al	11779787
YBR260C	YNL090W	RGD1	RHO2	Dosage Rescue	de Bettignies G et al	11779787
YOR122C	YNL090W	PFY1	RHO2	Dosage Rescue	Marcoux N et al	11014808
YER133W	YNL090W	GLC7	RHO2	Dosage Rescue	Andrews PD et al	10639337
YDR208W	YNL090W	MSS4	RHO2	Dosage Rescue	Desrivieres S et al	9624178
YKL203C	YNL090W	TOR2	RHO2	Dosage Rescue	Helliwell SB et al	9475724
YMR198W	YNL090W	CIK1	RHO2	Dosage Rescue	Manning BD et al	9348527
YPR141C	YNL090W	KAR3	RHO2	Dosage Rescue	Manning BD et al	9348527
YKL203C	YNL090W	TOR2	RHO2	Dosage Rescue	Schmidt A et al	9038344
YLR371W	YNL090W	ROM2	RHO2	Dosage Rescue	Ozaki K et al	8641285
YER155C	YNL090W	BEM2	RHO2	Dosage Rescue	Kim YJ et al	7962097
YGL155W	YNL090W	CDC43	RHO2	Dosage Rescue	Qadota H et al	1441750
YHR102W	YIL118W	KIC1	RHO3	Dosage Rescue	Vink E et al	12480907
YHR023W	YIL118W	MYO1	RHO3	Dosage Rescue	Roumanie O et al	11935222
YLR229C	YIL118W	CDC42	RHO3	Dosage Rescue	Adamo JE et al	11706050
YOR008C	YIL118W	SLG1	RHO3	Dosage Rescue	Verna J et al	9391108
YNL283C	YIL118W	WSC2	RHO3	Dosage Rescue	Verna J et al	9391108
YBL085W	YIL118W	BOI1	RHO3	Dosage Rescue	Matsui Y et al	8666671
YER114C	YIL118W	BOI2	RHO3	Dosage Rescue	Matsui Y et al	8666671
YBR200W	YKR055W	BEM1	RHO4	Dosage Rescue	Roumanie O et al	11935222
YOR181W	YKR055W	LAS17	RHO4	Dosage Rescue	Roumanie O et al	11935222
YHR023W	YKR055W	MYO1	RHO4	Dosage Rescue	Roumanie O et al	11935222
YBL085W	YKR055W	BOI1	RHO4	Dosage Rescue	Matsui Y et al	8666671
YER114C	YKR055W	BOI2	RHO4	Dosage Rescue	Matsui Y et al	8666671
YIL118W	YKR055W	RHO3	RHO4	Dosage Rescue	Matsui Y et al	1587484
YJR094C	YMR139W	IME1	RIM11	Dosage Rescue	Bowdish KS et al	7969131
YIL033C	YFL033C	BCY1	RIM15	Dosage Rescue	Reinders A et al	9744870
YOR334W	YBR192W	MRS2	RIM2	Dosage Rescue	Van Dyck E et al	7891656
YML061C	YBR192W	PIF1	RIM2	Dosage Rescue	Van Dyck E et al	7891656
YKL190W	YPL089C	CNB1	RLM1	Dosage Rescue	Zhao C et al	9447998
YLR342W	YPL089C	FKS1	RLM1	Dosage Rescue	Zhao C et al	9447998
YER167W	YGR044C	BCK2	RME1	Dosage Rescue	Wijnen H et al	10545447
YAL040C	YGR044C	CLN3	RME1	Dosage Rescue	Wijnen H et al	10545447
YLR182W	YGR044C	SWI6	RME1	Dosage Rescue	Wijnen H et al	10545447
YGL044C	YMR061W	RNA15	RNA14	Dosage Rescue	Minvielle-Sebastia L et al	1674817
YMR061W	YGL044C	RNA14	RNA15	Dosage Rescue	Minvielle-Sebastia L et al	1674817
YBR279W	YER070W	PAF1	RNR1	Dosage Rescue	Betz JL et al	12395202
YDL101C	YER070W	DUN1	RNR1	Dosage Rescue	Fikus MU et al	10628970
YBR136W	YER070W	MEC1	RNR1	Dosage Rescue	Vallen EA et al	9927443
YGR180C	YER070W	RNR4	RNR1	Dosage Rescue	Huang M et al	9315670
YOR330C	YER070W	MIP1	RNR1	Dosage Rescue	Lecrenier N et al	8552025
YGR180C	YIL066C	RNR4	RNR3	Dosage Rescue	Huang M et al	9315670
YER070W	YIL066C	RNR1	RNR3	Dosage Rescue	Elledge SJ et al	2199320
YGL173C	YGL171W	KEM1	ROK1	Dosage Rescue	Oh JY et al	10373593
YMR229C	YGL171W	RRP5	ROK1	Dosage Rescue	Torchet C et al	9848659
YGL173C	YGL171W	KEM1	ROK1	Dosage Rescue	Song Y et al	8529880
YOR122C	YGR070W	PFY1	ROM1	Dosage Rescue	Marcoux N et al	11014808
YPR165W	YGR070W	RHO1	ROM1	Dosage Rescue	Ozaki K et al	8641285
YOL078W	YLR371W	AVO1	ROM2	Dosage Rescue	Loewith R et al	12408816
YLR342W	YLR371W	FKS1	ROM2	Dosage Rescue	Sekiya-Kawasaki M et al	12399379
YIL126W	YLR371W	STH1	ROM2	Dosage Rescue	Chai B et al	12072455
YLR425W	YLR371W	TUS1	ROM2	Dosage Rescue	Schmelzle T et al	11839800
YOR122C	YLR371W	PFY1	ROM2	Dosage Rescue	Marcoux N et al	11014808
YER133W	YLR371W	GLC7	ROM2	Dosage Rescue	Andrews PD et al	10639337
YOR008C	YLR371W	SLG1	ROM2	Dosage Rescue	Jacoby JJ et al	9613583
YKL203C	YLR371W	TOR2	ROM2	Dosage Rescue	Helliwell SB et al	9475724
YMR198W	YLR371W	CIK1	ROM2	Dosage Rescue	Manning BD et al	9348527
YPR141C	YLR371W	KAR3	ROM2	Dosage Rescue	Manning BD et al	9348527
YPL161C	YLR371W	BEM4	ROM2	Dosage Rescue	Hirano H et al	8754840
YOR340C	YDR156W	RPA43	RPA14	Dosage Rescue	Peyroche G et al	12407181
YPR187W	YOR341W	RPO26	RPA190	Dosage Rescue	Briand JF et al	11486042
YER125W	YDL140C	RSP5	RPO21	Dosage Rescue	Wu X et al	11795843
YOR224C	YPR187W	RPB8	RPO26	Dosage Rescue	Briand JF et al	11486042
YJL140W	YDR404C	RPB4	RPB7	Dosage Rescue	Pillai B et al	11382749
YJL140W	YDR404C	RPB4	RPB7	Dosage Rescue	Tan Q et al	11027282
YJL140W	YDR404C	RPB4	RPB7	Dosage Rescue	Maillet I et al	10428837
YJL140W	YDR404C	RPB4	RPB7	Dosage Rescue	Sheffer A et al	10082533
YAL001C	YHR143W-A	TFC3	RPC10	Dosage Rescue	Lefebvre O et al	8083243
YPR190C	YNL151C	RPC82	RPC31	Dosage Rescue	Chiannilkulchai N et al	1406632
YLR310C	YER169W	CDC25	RPH1	Dosage Rescue	Balciunas D et al	10628841
YHR030C	YIL119C	SLT2	RPI1	Dosage Rescue	Sobering AK et al	12455971
YNL098C	YIL119C	RAS2	RPI1	Dosage Rescue	Sobering AK et al	12455971
YNL098C	YIL119C	RAS2	RPI1	Dosage Rescue	Kim JH et al	1649384
YMR203W	YML091C	TOM40	RPM2	Dosage Rescue	Stribinskis V et al	11404323
YMR203W	YML091C	TOM40	RPM2	Dosage Rescue	Stribinskis V et al	16024791
YMR203W	YML091C	TOM40	RPM2	Dosage Rescue	Kassenbrock CK et al	7544434
YNL189W	YFR004W	SRP1	RPN11	Dosage Rescue	Tabb MM et al	10913188
YBR170C	YDL020C	NPL4	RPN4	Dosage Rescue	Hitchcock AL et al	11598205
YDL140C	YPR187W	RPO21	RPO26	Dosage Rescue	Archambault J et al	2247052
YDL140C	YPR187W	RPO21	RPO26	Dosage Rescue	Archambault J et al	1588909
YDR005C	YOR116C	MAF1	RPO31	Dosage Rescue	Boguta M et al	9055829
YDR457W	YGR214W	TOM1	RPS0A	Dosage Rescue	Tabb AL et al	11238398
YCL059C	YCR031C	KRR1	RPS14A	Dosage Rescue	Sasaki T et al	11027267
YCL031C	YKL156W	RRP7	RPS27A	Dosage Rescue	Baudin-Baillieu A et al	9271380
YCL031C	YHR021C	RRP7	RPS27B	Dosage Rescue	Baudin-Baillieu A et al	9271380
YJL076W	YKL125W	NET1	RRN3	Dosage Rescue	Shou W et al	11511359
YLR175W	YKL125W	CBF5	RRN3	Dosage Rescue	Cadwell C et al	9315678
YLR293C	YHR069C	GSP1	RRP4	Dosage Rescue	Suzuki N et al	11404326
YGR056W	YLR357W	RSC1	RSC2	Dosage Rescue	Yukawa M et al	12702296
YGR056W	YDR303C	RSC1	RSC3	Dosage Rescue	Romeo MJ et al	12417720
YDR303C	YHR056C	RSC3	RSC30	Dosage Rescue	Angus-Hill ML et al	11336698
YFR037C	YCR052W	RSC8	RSC6	Dosage Rescue	Treich I et al	9685490
YDL029W	YER125W	ARP2	RSP5	Dosage Rescue	Kaminska J et al	12242276
YNL084C	YER125W	END3	RSP5	Dosage Rescue	Kaminska J et al	12242276
YAL041W	YGR152C	CDC24	RSR1	Dosage Rescue	Bender A	8234337
YNL098C	YGR152C	RAS2	RSR1	Dosage Rescue	Bender A	8234337
YAL041W	YGR152C	CDC24	RSR1	Dosage Rescue	Bender A et al	2690082
YAL041W	YGR152C	CDC24	RSR1	Dosage Rescue	Ruggieri R et al	1732742
YBL093C	YOR014W	ROX3	RTS1	Dosage Rescue	Evangelista CC Jr et al	8846889
YER157W	YOR216C	COG3	RUD3	Dosage Rescue	VanRheenen SM et al	10562277
YDL058W	YOR216C	USO1	RUD3	Dosage Rescue	VanRheenen SM et al	10562277
YKL112W	YOL020W	ABF1	TAT2	Dosage Rescue	Shin YH et al	8955880
YPR165W	YDR389W	RHO1	SAC7	Dosage Rescue	Schmidt A et al	12207708
YBR236C	YLR180W	ABD1	SAM1	Dosage Rescue	Schwer B et al	10924457
YBR236C	YDR502C	ABD1	SAM2	Dosage Rescue	Schwer B et al	10924457
YGL207W	YDR143C	SPT16	SAN1	Dosage Rescue	Xu Q et al	8246972
YER012W	YPL218W	PRE1	SAR1	Dosage Rescue	Ligr M et al	11514626
YFR050C	YPL218W	PRE4	SAR1	Dosage Rescue	Ligr M et al	11514626
YNR011C	YPL218W	PRP2	SAR1	Dosage Rescue	Chen EJ et al	9819400
YML049C	YPL218W	RSE1	SAR1	Dosage Rescue	Chen EJ et al	9819400
YNR026C	YPL218W	SEC12	SAR1	Dosage Rescue	Barlowe C et al	8377826
YNR026C	YPL218W	SEC12	SAR1	Dosage Rescue	Oka T et al	8106544
YPR181C	YPL218W	SEC23	SAR1	Dosage Rescue	Oka T et al	8106544
YNR026C	YPL218W	SEC12	SAR1	Dosage Rescue	Nakano A et al	2512296
YPL161C	YDR351W	BEM4	SBE2	Dosage Rescue	Mack D et al	8754839
YGL206C	YOR329C	CHC1	SCD5	Dosage Rescue	Henry KR et al	12181333
YOR329C	YOR329C	SCD5	SCD5	Dosage Rescue	Henry KR et al	12181333
YGL206C	YOR329C	CHC1	SCD5	Dosage Rescue	Nelson KK et al	8688556
YNL272C	YOR329C	SEC2	SCD5	Dosage Rescue	Nelson KK et al	8688556
YKL093W	YHR205W	MBR1	SCH9	Dosage Rescue	Reisdorf P et al	9267436
YLR310C	YHR205W	CDC25	SCH9	Dosage Rescue	Toda T et al	3290050
YJL005W	YHR205W	CYR1	SCH9	Dosage Rescue	Toda T et al	3290050
YKL073W	YMR214W	LHS1	SCJ1	Dosage Rescue	Hamilton TG et al	8940034
YNR010W	YOL020W	CSE2	TAT2	Dosage Rescue	Chen XH et al	8058037
YLL009C	YBR037C	COX17	SCO1	Dosage Rescue	Glerum DM et al	8702795
YLL009C	YBR024W	COX17	SCO2	Dosage Rescue	Glerum DM et al	8702795
YDR129C	YOR367W	SAC6	SCP1	Dosage Rescue	Goodman A et al	12857851
YDL042C	YER120W	SIR2	SCS2	Dosage Rescue	Cuperus G et al	12399377
YBR136W	YER120W	MEC1	SCS2	Dosage Rescue	Craven RJ et al	11333225
YGL238W	YER120W	CSE1	SCS2	Dosage Rescue	Nikawa J et al	8537323
YFL031W	YER120W	HAC1	SCS2	Dosage Rescue	Nikawa J et al	8537323
YPR124W	YBL011W	CTR1	SCT1	Dosage Rescue	Matsushita M et al	7608137
YOR231W	YIL113W	MKK1	SDP1	Dosage Rescue	Hahn JS et al	11923319
YER133W	YKL193C	GLC7	SDS22	Dosage Rescue	MacKelvie SH et al	7791785
YGL043W	YGL224C	DST1	SDT1	Dosage Rescue	Nakanishi T et al	11934891
YLR166C	YER087C-B	SEC10	SBH1	Dosage Rescue	Toikkanen JH et al	12665530
YGL233W	YER087C-B	SEC15	SBH1	Dosage Rescue	Toikkanen JH et al	12665530
YER008C	YER087C-B	SEC3	SBH1	Dosage Rescue	Toikkanen JH et al	12665530
YDR166C	YER087C-B	SEC5	SBH1	Dosage Rescue	Toikkanen JH et al	12665530
YIL068C	YER087C-B	SEC6	SBH1	Dosage Rescue	Toikkanen JH et al	12665530
YPR055W	YER087C-B	SEC8	SBH1	Dosage Rescue	Toikkanen JH et al	12665530
YLR378C	YER087C-B	SEC61	SBH1	Dosage Rescue	Toikkanen J et al	8740416
YPL218W	YNR026C	SAR1	SEC12	Dosage Rescue	Saito Y et al	9880808
YBL040C	YNR026C	ERD2	SEC12	Dosage Rescue	Hardwick KG et al	1327759
YPL218W	YPL085W	SAR1	SEC16	Dosage Rescue	Saito Y et al	9880808
YNL258C	YNL287W	DSL1	SEC21	Dosage Rescue	Vanrheenen SM et al	11260526
YER157W	YLR268W	COG3	SEC22	Dosage Rescue	VanRheenen SM et al	10562277
YER122C	YLR268W	GLO3	SEC22	Dosage Rescue	Poon PP et al	9927415
YML077W	YLR268W	BET5	SEC22	Dosage Rescue	Jiang Y et al	9611195
YGR120C	YLR268W	COG2	SEC22	Dosage Rescue	VanRheenen SM et al	9606204
YOR075W	YLR268W	UFE1	SEC22	Dosage Rescue	Lewis MJ et al	9214619
YDL058W	YLR268W	USO1	SEC22	Dosage Rescue	Kito M et al	8607820
YDL058W	YLR268W	USO1	SEC22	Dosage Rescue	Sapperstein SK et al	8603910
YGL137W	YLR268W	SEC27	SEC22	Dosage Rescue	Duden R et al	7929113
YPL085W	YPR181C	SEC16	SEC23	Dosage Rescue	Kurihara T et al	10712514
YPL085W	YIL109C	SEC16	SEC24	Dosage Rescue	Kurihara T et al	10712514
YPR181C	YIL109C	SEC23	SEC24	Dosage Rescue	Kurihara T et al	10712514
YHR098C	YIL109C	SFB3	SEC24	Dosage Rescue	Roberg KJ et al	10330397
YNL287W	YDR238C	SEC21	SEC26	Dosage Rescue	Duden R et al	7929113
YGL137W	YDR238C	SEC27	SEC26	Dosage Rescue	Duden R et al	7929113
YOR122C	YER008C	PFY1	SEC3	Dosage Rescue	Finger FP et al	9247645
YDR166C	YER008C	SEC5	SEC3	Dosage Rescue	Finger FP et al	9247645
YGR120C	YER157W	COG2	COG3	Dosage Rescue	Kim DW et al	10512869
YER157W	YGR120C	COG3	COG2	Dosage Rescue	Kim DW et al	10512869
YGR120C	YER157W	COG2	COG3	Dosage Rescue	Kim DW et al	11733049
YER157W	YGR120C	COG3	COG2	Dosage Rescue	Kim DW et al	11733049
YNL272C	YFL005W	SEC2	SEC4	Dosage Rescue	Ortiz D et al	12045183
YLR229C	YFL005W	CDC42	SEC4	Dosage Rescue	Adamo JE et al	11706050
YPR165W	YFL005W	RHO1	SEC4	Dosage Rescue	Adamo JE et al	11706050
YIL118W	YFL005W	RHO3	SEC4	Dosage Rescue	Imai J et al	8852836
YGL233W	YFL005W	SEC15	SEC4	Dosage Rescue	Salminen A et al	2504727
YNL272C	YFL005W	SEC2	SEC4	Dosage Rescue	Nair J et al	1693620
YER008C	YLR378C	SEC3	SEC61	Dosage Rescue	Toikkanen JH et al	12665530
YDR166C	YLR378C	SEC5	SEC61	Dosage Rescue	Toikkanen JH et al	12665530
YIL068C	YLR378C	SEC6	SEC61	Dosage Rescue	Toikkanen JH et al	12665530
YLR378C	YOR254C	SEC61	SEC63	Dosage Rescue	Pilon M et al	9843581
YOR254C	YBR171W	SEC63	SEC66	Dosage Rescue	Kurihara T et al	8257794
YFL038C	YDR170C	YPT1	SEC7	Dosage Rescue	Jones S et al	10430582
YDR170C	YFL038C	SEC7	YPT1	Dosage Rescue	Jones S et al	10430582
YPL232W	YGR009C	SSO1	SEC9	Dosage Rescue	Jantti J et al	11839791
YLR229C	YGR009C	CDC42	SEC9	Dosage Rescue	Adamo JE et al	11706050
YPR165W	YGR009C	RHO1	SEC9	Dosage Rescue	Adamo JE et al	11706050
YIL118W	YGR009C	RHO3	SEC9	Dosage Rescue	Lehman K et al	10402465
YDR164C	YGR009C	SEC1	SEC9	Dosage Rescue	Lehman K et al	10402465
YGL233W	YGR009C	SEC15	SEC9	Dosage Rescue	Lehman K et al	10402465
YER008C	YGR009C	SEC3	SEC9	Dosage Rescue	Lehman K et al	10402465
YFL005W	YGR009C	SEC4	SEC9	Dosage Rescue	Lehman K et al	10402465
YPR055W	YGR009C	SEC8	SEC9	Dosage Rescue	Lehman K et al	10402465
YBL040C	YDR077W	ERD2	SED1	Dosage Rescue	Hardwick KG et al	1327759
YPL218W	YCR067C	SAR1	SED4	Dosage Rescue	Saito Y et al	9880808
YPL085W	YCR067C	SEC16	SED4	Dosage Rescue	Gimeno RE et al	7593162
YBL040C	YCR067C	ERD2	SED4	Dosage Rescue	Hardwick KG et al	1327759
YKR068C	YLR026C	BET3	SED5	Dosage Rescue	Sacher M et al	9564032
YMR197C	YLR026C	VTI1	SED5	Dosage Rescue	Lupashin VV et al	9398683
YMR197C	YLR026C	VTI1	SED5	Dosage Rescue	von Mollard GF et al	9199167
YBL040C	YLR026C	ERD2	SED5	Dosage Rescue	Hardwick KG et al	1400588
YLR166C	YDR363W-A	SEC10	SEM1	Dosage Rescue	Jantti J et al	9927667
YGL233W	YDR363W-A	SEC15	SEM1	Dosage Rescue	Jantti J et al	9927667
YER008C	YDR363W-A	SEC3	SEM1	Dosage Rescue	Jantti J et al	9927667
YPR055W	YDR363W-A	SEC8	SEM1	Dosage Rescue	Jantti J et al	9927667
YIL109C	YNL049C	SEC24	SFB2	Dosage Rescue	Higashio H et al	10749860
YMR079W	YLR380W	SEC14	CSR1	Dosage Rescue	Schnabl M et al	12869188
YMR079W	YNL264C	SEC14	PDR17	Dosage Rescue	Schnabl M et al	12869188
YLR305C	YKL051W	STT4	SFK1	Dosage Rescue	Audhya A et al	12015967
YBL093C	YOR140W	ROX3	SFL1	Dosage Rescue	Song W et al	9755175
YNL236W	YOR140W	SIN4	SFL1	Dosage Rescue	Song W et al	9755175
YNL025C	YOR140W	SSN8	SFL1	Dosage Rescue	Song W et al	9755175
YCR081W	YOR140W	SRB8	SFL1	Dosage Rescue	Song W et al	9755175
YDR443C	YOR140W	SSN2	SFL1	Dosage Rescue	Song W et al	9755175
YKL196C	YKL006C-A	YKT6	SFT1	Dosage Rescue	Kweon Y et al	12802061
YNL199C	YOR344C	GCR2	TYE7	Dosage Rescue	Sato T et al	10606743
YPL268W	YLR336C	PLC1	SGD1	Dosage Rescue	Lin H et al	12073033
YLR113W	YLR336C	HOG1	SGD1	Dosage Rescue	Akhtar N et al	11042259
YJL128C	YLR336C	PBS2	SGD1	Dosage Rescue	Akhtar N et al	11042259
YGL035C	YPR198W	MIG1	SGE1	Dosage Rescue	Balciunas D et al	10628841
YDR477W	YPR198W	SNF1	SGE1	Dosage Rescue	Balciunas D et al	10628841
YOL051W	YPR198W	GAL11	SGE1	Dosage Rescue	Amakasu H et al	8349103
YOL051W	YPR198W	GAL11	SGE1	Dosage Rescue	Ehrenhofer-Murray AE et al	8058039
YJL092W	YMR190C	HPR5	SGS1	Dosage Rescue	Ira G et al	14622595
YMR190C	YJL092W	SGS1	HPR5	Dosage Rescue	Ira G et al	14622595
YDR328C	YOR057W	SKP1	SGT1	Dosage Rescue	Kitagawa K et al	10445024
YOR057W	YDR328C	SGT1	SKP1	Dosage Rescue	Kitagawa K et al	10445024
YOL051W	YPR161C	GAL11	SGV1	Dosage Rescue	Badi L et al	11523780
YNR026C	YDL212W	SEC12	SHR3	Dosage Rescue	Gilstring CF et al	10564255
YLR208W	YDL212W	SEC13	SHR3	Dosage Rescue	Gilstring CF et al	10564255
YDL195W	YDL212W	SEC31	SHR3	Dosage Rescue	Gilstring CF et al	10564255
YFR028C	YLR079W	CDC14	SIC1	Dosage Rescue	Archambault V et al	12960422
YPR119W	YLR079W	CLB2	SIC1	Dosage Rescue	Archambault V et al	12960422
YDR146C	YLR079W	SWI5	SIC1	Dosage Rescue	Archambault V et al	12960422
YGL003C	YLR079W	CDH1	SIC1	Dosage Rescue	Archambault V et al	12960422
YPR119W	YLR079W	CLB2	SIC1	Dosage Rescue	Wasch R et al	12152084
YAR019C	YLR079W	CDC15	SIC1	Dosage Rescue	Shah R et al	11729145
YIL106W	YLR079W	MOB1	SIC1	Dosage Rescue	Luca FC et al	11564880
YDL220C	YLR079W	CDC13	SIC1	Dosage Rescue	Wang Y et al	11084339
YGL240W	YLR079W	DOC1	SIC1	Dosage Rescue	Irniger S et al	10747049
YBL084C	YLR079W	CDC27	SIC1	Dosage Rescue	Irniger S et al	10747049
YML064C	YLR079W	TEM1	SIC1	Dosage Rescue	Visintin R et al	9885559
YAR019C	YLR079W	CDC15	SIC1	Dosage Rescue	Jaspersen SL et al	9763445
YMR001C	YLR079W	CDC5	SIC1	Dosage Rescue	Jaspersen SL et al	9763445
YGR092W	YLR079W	DBF2	SIC1	Dosage Rescue	Jaspersen SL et al	9763445
YAR019C	YLR079W	CDC15	SIC1	Dosage Rescue	Fitzpatrick PJ et al	9648751
YMR001C	YLR079W	CDC5	SIC1	Dosage Rescue	Fitzpatrick PJ et al	9648751
YGR092W	YLR079W	DBF2	SIC1	Dosage Rescue	Fitzpatrick PJ et al	9648751
YMR001C	YLR079W	CDC5	SIC1	Dosage Rescue	Charles JF et al	9560342
YGL116W	YLR079W	CDC20	SIC1	Dosage Rescue	Schwab M et al	9288748
YGR092W	YLR079W	DBF2	SIC1	Dosage Rescue	Donovan JD et al	7958845
YNL161W	YIL123W	CBK1	SIM1	Dosage Rescue	Du LL et al	11854408
YIL129C	YIL123W	TAO3	SIM1	Dosage Rescue	Du LL et al	11854408
YNL161W	YIL123W	CBK1	SIM1	Dosage Rescue	Kaeberlein M et al	11805047
YIL129C	YIL123W	TAO3	SIM1	Dosage Rescue	Kaeberlein M et al	11805047
YNL030W	YER161C	HHF2	SPT2	Dosage Rescue	Perez-Martin J et al	9632800
YBR010W	YER161C	HHT1	SPT2	Dosage Rescue	Perez-Martin J et al	9632800
YER027C	YDR422C	GAL83	SIP1	Dosage Rescue	Erickson JR et al	8293971
YER027C	YDR422C	GAL83	SIP1	Dosage Rescue	Mylin LM et al	8088514
YDR477W	YDR422C	SNF1	SIP1	Dosage Rescue	Long RM et al	7785324
YDR477W	YDR422C	SNF1	SIP1	Dosage Rescue	Yang X et al	1496382
YER027C	YGL208W	GAL83	SIP2	Dosage Rescue	Erickson JR et al	8293971
YMR280C	YJL089W	CAT8	SIP4	Dosage Rescue	Vincent O et al	9843506
YHR013C	YKR101W	ARD1	SIR1	Dosage Rescue	Stone EM et al	2005909
YBR009C	YKR101W	HHF1	SIR1	Dosage Rescue	Stone EM et al	2005909
YDL040C	YKR101W	NAT1	SIR1	Dosage Rescue	Stone EM et al	2005909
YLR442C	YKR101W	SIR3	SIR1	Dosage Rescue	Stone EM et al	2005909
YOL068C	YDL042C	HST1	SIR2	Dosage Rescue	Xie J et al	10562556
YKR101W	YLR442C	SIR1	SIR3	Dosage Rescue	Dhillon N et al	11090616
YDR227W	YLR442C	SIR4	SIR3	Dosage Rescue	Gotta M et al	9742128
YOL051W	YLR442C	GAL11	SIR3	Dosage Rescue	Suzuki Y et al	8196622
YDR227W	YLR442C	SIR4	SIR3	Dosage Rescue	Ivy JM et al	3023863
YKR101W	YDR227W	SIR1	SIR4	Dosage Rescue	Dhillon N et al	11090616
YML092C	YNL007C	PRE8	SIS1	Dosage Rescue	Ohba M	9202167
YGR135W	YNL007C	PRE9	SIS1	Dosage Rescue	Ohba M	9202167
YNR017W	YNL007C	MAS6	SIS1	Dosage Rescue	Ryan KR et al	7919535
YDL047W	YNL007C	SIT4	SIS1	Dosage Rescue	Luke MM et al	1714460
YDL047W	YKR072C	SIT4	SIS2	Dosage Rescue	Di Como CJ et al	7705654
YAL030W	YDL047W	SNC1	SIT4	Dosage Rescue	Gurunathan S et al	12006655
YOR327C	YDL047W	SNC2	SIT4	Dosage Rescue	Gurunathan S et al	12006655
YGR092W	YDL047W	DBF2	SIT4	Dosage Rescue	Parkes V et al	1333584
YHL022C	YGL213C	SPO11	SKI8	Dosage Rescue	Arora C et al	14992724
YPR159W	YGR143W	KRE6	SKN1	Dosage Rescue	Roemer T et al	8321211
YGL073W	YHR206W	HSF1	SKN7	Dosage Rescue	Raitt DC et al	10888672
YGR121C	YHR206W	MEP1	SKN7	Dosage Rescue	Lorenz MC et al	9832522
YJL174W	YHR206W	KRE9	SKN7	Dosage Rescue	Brown JL et al	8226633
YBL105C	YHR206W	PKC1	SKN7	Dosage Rescue	Brown JL et al	7957083
YIL046W	YDR328C	MET30	SKP1	Dosage Rescue	Kaiser P et al	9716410
YJR090C	YDR328C	GRR1	SKP1	Dosage Rescue	Kishi T et al	9491072
YDL194W	YPL026C	SNF3	SKS1	Dosage Rescue	Vagnoli P et al	9559544
YJR090C	YPL026C	GRR1	SKS1	Dosage Rescue	Yang Z et al	8948096
YDL194W	YPL026C	SNF3	SKS1	Dosage Rescue	Yang Z et al	8948096
YNL330C	YBL061C	RPD3	SKT5	Dosage Rescue	Vannier D et al	11405640
YIL084C	YBL061C	SDS3	SKT5	Dosage Rescue	Vannier D et al	11405640
YJL090C	YKL108W	DPB11	SLD2	Dosage Rescue	Kamimura Y et al	9742127
YNL262W	YKL108W	POL2	SLD2	Dosage Rescue	Kamimura Y et al	9742127
YJL090C	YGL113W	DPB11	SLD3	Dosage Rescue	Kamimura Y et al	9742127
YJL090C	YDR489W	DPB11	SLD5	Dosage Rescue	Kamimura Y et al	9742127
YIL126W	YOR008C	STH1	SLG1	Dosage Rescue	Chai B et al	12072455
YDR356W	YOR008C	SPC110	SLG1	Dosage Rescue	Stirling DA et al	11118641
YOR257W	YOR008C	CDC31	SLG1	Dosage Rescue	Khalfan W et al	10924456
YNL188W	YOR008C	KAR1	SLG1	Dosage Rescue	Khalfan W et al	10924456
YDR356W	YOR008C	SPC110	SLG1	Dosage Rescue	Khalfan W et al	10924456
YOR370C	YOR008C	MRS6	SLG1	Dosage Rescue	Bialek-Wyrzykowska U et al	10760132
YGR006W	YDR088C	PRP18	SLU7	Dosage Rescue	Jones MH et al	7568198
YER157W	YDR189W	COG3	SLY1	Dosage Rescue	Ram RJ et al	12006647
YGR120C	YDR189W	COG2	SLY1	Dosage Rescue	Ram RJ et al	12006647
YGL223C	YDR189W	COG1	SLY1	Dosage Rescue	Ram RJ et al	12006647
YPR105C	YDR189W	COG4	SLY1	Dosage Rescue	Ram RJ et al	12006647
YNL258C	YDR189W	DSL1	SLY1	Dosage Rescue	Vanrheenen SM et al	11260526
YLR039C	YDR189W	RIC1	SLY1	Dosage Rescue	Bensen ES et al	11160819
YLR262C	YDR189W	YPT6	SLY1	Dosage Rescue	Bensen ES et al	11160819
YER157W	YDR189W	COG3	SLY1	Dosage Rescue	VanRheenen SM et al	10562277
YGR120C	YDR189W	COG2	SLY1	Dosage Rescue	VanRheenen SM et al	9606204
YKR068C	YDR189W	BET3	SLY1	Dosage Rescue	Sacher M et al	9564032
YMR197C	YDR189W	VTI1	SLY1	Dosage Rescue	Lupashin VV et al	9398683
YDL058W	YDR189W	USO1	SLY1	Dosage Rescue	Kito M et al	8607820
YFL038C	YDR189W	YPT1	SLY1	Dosage Rescue	Dascher C et al	1990290
YLR268W	YDR189W	SEC22	SLY1	Dosage Rescue	Ossig R et al	1903839
YFL038C	YIL004C	YPT1	BET1	Dosage Rescue	Dascher C et al	1990290
YLR268W	YIL004C	SEC22	BET1	Dosage Rescue	Ossig R et al	1903839
YFL038C	YIL004C	YPT1	BET1	Dosage Rescue	Ossig R et al	1903839
YFL038C	YLR268W	YPT1	SEC22	Dosage Rescue	Dascher C et al	1990290
YDL058W	YOR307C	USO1	SLY41	Dosage Rescue	Kito M et al	8607820
YFL038C	YOR307C	YPT1	SLY41	Dosage Rescue	Dascher C et al	1990290
YLR163C	YOL122C	MAS1	SMF1	Dosage Rescue	West AH et al	1447206
YLR163C	YHR050W	MAS1	SMF2	Dosage Rescue	West AH et al	1447206
YGL178W	YJL143W	MPT5	TIM17	Dosage Rescue	Takeuchi J et al	7999801
YDR457W	YDR510W	TOM1	SMT3	Dosage Rescue	Utsugi T et al	10395901
YMR076C	YIL031W	PDS5	ULP2	Dosage Rescue	Stead K et al	14623866
YFR031C	YIL031W	SMC2	ULP2	Dosage Rescue	Strunnikov AV et al	11333221
YOR122C	YKL079W	PFY1	SMY1	Dosage Rescue	Marcoux N et al	11014808
YOR326W	YKL079W	MYO2	SMY1	Dosage Rescue	Beningo KA et al	10679024
YOR326W	YKL079W	MYO2	SMY1	Dosage Rescue	Schott D et al	10562281
YOR326W	YKL079W	MYO2	SMY1	Dosage Rescue	Lillie SH et al	8188749
YOR326W	YKL079W	MYO2	SMY1	Dosage Rescue	Lillie SH et al	1549181
YOR224C	YBR172C	RPB8	SMY2	Dosage Rescue	Briand JF et al	11486042
YPL232W	YAL030W	SSO1	SNC1	Dosage Rescue	Jantti J et al	11839791
YOR327C	YAL030W	SNC2	SNC1	Dosage Rescue	Gurunathan S et al	11029060
YGR009C	YAL030W	SEC9	SNC1	Dosage Rescue	Lustgarten V et al	10330187
YDR164C	YAL030W	SEC1	SNC1	Dosage Rescue	Couve A et al	8089101
YGR009C	YAL030W	SEC9	SNC1	Dosage Rescue	Couve A et al	8089101
YNL098C	YAL030W	RAS2	SNC1	Dosage Rescue	Gerst JE et al	1316605
YPL232W	YOR327C	SSO1	SNC2	Dosage Rescue	Jantti J et al	11839791
YGL115W	YDR477W	SNF4	SNF1	Dosage Rescue	Celenza JL et al	2557546
YGL115W	YDR477W	SNF4	SNF1	Dosage Rescue	Celenza JL et al	2481228
YER107C	YIL016W	GLE2	SNL1	Dosage Rescue	Ho AK et al	9450961
YFR002W	YIL016W	NIC96	SNL1	Dosage Rescue	Ho AK et al	9450961
YMR047C	YIL016W	NUP116	SNL1	Dosage Rescue	Ho AK et al	9450961
YJR057W	YKL024C	CDC8	URA6	Dosage Rescue	Choi WJ et al	2549068
YER040W	YDR006C	GLN3	SOK1	Dosage Rescue	Schmelzle T et al	14673167
YFL021W	YDR006C	GAT1	SOK1	Dosage Rescue	Schmelzle T et al	14673167
YKL093W	YDR006C	MBR1	SOK1	Dosage Rescue	Reisdorf P et al	9267436
YMR150C	YEL059C-A	IMP1	SOM1	Dosage Rescue	Esser K et al	8879245
YIR022W	YJR010C-A	SEC11	SPC1	Dosage Rescue	Mullins C et al	8910564
YIL144W	YMR117C	TID3	SPC24	Dosage Rescue	Janke C et al	11179222
YOL069W	YMR117C	NUF2	SPC24	Dosage Rescue	Janke C et al	11179222
YER018C	YMR117C	SPC25	SPC24	Dosage Rescue	Janke C et al	11179222
YMR117C	YER018C	SPC24	SPC25	Dosage Rescue	Janke C et al	11179222
YOL069W	YER018C	NUF2	SPC25	Dosage Rescue	Janke C et al	11179222
YKL042W	YPL124W	SPC42	SPC29	Dosage Rescue	Elliott S et al	10339566
YDL028C	YKL042W	MPS1	SPC42	Dosage Rescue	Castillo AR et al	11827982
YAL047C	YHR172W	SPC72	SPC97	Dosage Rescue	Knop M et al	9670012
YNL126W	YHR172W	SPC98	SPC97	Dosage Rescue	Knop M et al	9130700
YHR172W	YNL126W	SPC97	SPC98	Dosage Rescue	Knop M et al	9130700
YDR356W	YNL126W	SPC110	SPC98	Dosage Rescue	Nguyen T et al	9693376
YAL047C	YNL126W	SPC72	SPC98	Dosage Rescue	Knop M et al	9670012
YDR356W	YNL126W	SPC110	SPC98	Dosage Rescue	Sundberg HA et al	9398677
YLR212C	YNL126W	TUB4	SPC98	Dosage Rescue	Knop M et al	9130700
YNL126W	YLR212C	SPC98	TUB4	Dosage Rescue	Knop M et al	9130700
YLR212C	YNL126W	TUB4	SPC98	Dosage Rescue	Geissler S et al	8670895
YNL126W	YLR212C	SPC98	TUB4	Dosage Rescue	Geissler S et al	8670895
YPL268W	YHR136C	PLC1	SPL2	Dosage Rescue	Flick JS et al	9475719
YHR157W	YHL022C	REC104	SPO11	Dosage Rescue	Jiao K et al	12897161
YOR195W	YHR152W	SLK19	SPO12	Dosage Rescue	Visintin R et al	14551257
YAR019C	YHR152W	CDC15	SPO12	Dosage Rescue	Shah R et al	11729145
YGR092W	YHR152W	DBF2	SPO12	Dosage Rescue	Shah R et al	11729145
YOR373W	YHR152W	NUD1	SPO12	Dosage Rescue	Gruneberg U et al	11101520
YAR019C	YHR152W	CDC15	SPO12	Dosage Rescue	Grether ME et al	10564265
YGR092W	YHR152W	DBF2	SPO12	Dosage Rescue	Visintin R et al	9885559
YAR019C	YHR152W	CDC15	SPO12	Dosage Rescue	Jaspersen SL et al	9763445
YMR001C	YHR152W	CDC5	SPO12	Dosage Rescue	Jaspersen SL et al	9763445
YML064C	YHR152W	TEM1	SPO12	Dosage Rescue	Jaspersen SL et al	9763445
YAR019C	YHR152W	CDC15	SPO12	Dosage Rescue	Shirayama M et al	8668128
YAR019C	YHR152W	CDC15	SPO12	Dosage Rescue	Molero G et al	8407833
YGR092W	YHR152W	DBF2	SPO12	Dosage Rescue	Toyn JH et al	8307336
YOR101W	YHR152W	RAS1	SPO12	Dosage Rescue	Morishita T et al	7502049
YNL098C	YHR152W	RAS2	SPO12	Dosage Rescue	Morishita T et al	7502049
YGR152C	YHR152W	RSR1	SPO12	Dosage Rescue	Morishita T et al	7502049
YGR092W	YHR152W	DBF2	SPO12	Dosage Rescue	Parkes V et al	1333584
YHR152W	YHR014W	SPO12	SPO13	Dosage Rescue	Grether ME et al	10564265
YBR160W	YHR014W	CDC28	SPO13	Dosage Rescue	McCarroll RM et al	8001793
YGR075C	YBR152W	PRP38	SPP381	Dosage Rescue	Lybarger S et al	9858581
YPL082C	YER148W	MOT1	SPT15	Dosage Rescue	Darst RP et al	12571241
YPR086W	YER148W	SUA7	SPT15	Dosage Rescue	Buratowski RM et al	12446790
YNL039W	YER148W	BDP1	SPT15	Dosage Rescue	Ishiguro A et al	11971960
YPL082C	YER148W	MOT1	SPT15	Dosage Rescue	Adamkewicz JI et al	11278722
YBL025W	YER148W	RRN10	SPT15	Dosage Rescue	Aprikian P et al	10866683
YLR141W	YER148W	RRN5	SPT15	Dosage Rescue	Aprikian P et al	10866683
YMR270C	YER148W	RRN9	SPT15	Dosage Rescue	Aprikian P et al	10866683
YPL007C	YER148W	TFC8	SPT15	Dosage Rescue	Deprez E et al	10567530
YML015C	YER148W	TAF11	SPT15	Dosage Rescue	Komarnitsky PB et al	10521393
YGR246C	YER148W	BRF1	SPT15	Dosage Rescue	Andrau JC et al	10329159
YGR274C	YER148W	TAF1	SPT15	Dosage Rescue	Bai Y et al	9154807
YAL001C	YER148W	TFC3	SPT15	Dosage Rescue	Lefebvre O et al	8083243
YML069W	YGL207W	POB3	SPT16	Dosage Rescue	Schlesinger MB et al	10924459
YKL028W	YGL207W	TFA1	SPT16	Dosage Rescue	Kang SW et al	10792464
YBR170C	YKL020C	NPL4	SPT23	Dosage Rescue	Hitchcock AL et al	11598205
YLR310C	YJL164C	CDC25	TPK1	Dosage Rescue	Cannon JF et al	2823100
YJL005W	YJL164C	CYR1	TPK1	Dosage Rescue	Cannon JF et al	2823100
YOL051W	YDR443C	GAL11	SSN2	Dosage Rescue	Badi L et al	11523780
YNL142W	YDR293C	MEP2	SSD1	Dosage Rescue	Lorenz MC et al	9832522
YIL033C	YDR293C	BCY1	SSD1	Dosage Rescue	Wilson RB et al	1645449
YMR294W	YDR293C	JNM1	SSD1	Dosage Rescue	Wilson RB et al	1645449
YLR229C	YIL140W	CDC42	AXL2	Dosage Rescue	Mack D et al	8754839
YLR229C	YPR032W	CDC42	SRO7	Dosage Rescue	Adamo JE et al	11706050
YPR165W	YPR032W	RHO1	SRO7	Dosage Rescue	Adamo JE et al	11706050
YIL118W	YPR032W	RHO3	SRO7	Dosage Rescue	Lehman K et al	10402465
YGL233W	YPR032W	SEC15	SRO7	Dosage Rescue	Lehman K et al	10402465
YER008C	YPR032W	SEC3	SRO7	Dosage Rescue	Lehman K et al	10402465
YFL005W	YPR032W	SEC4	SRO7	Dosage Rescue	Lehman K et al	10402465
YPR055W	YPR032W	SEC8	SRO7	Dosage Rescue	Lehman K et al	10402465
YOR326W	YPR032W	MYO2	SRO7	Dosage Rescue	Kagami M et al	9691031
YIL118W	YPR032W	RHO3	SRO7	Dosage Rescue	Kagami M et al	9691031
YJL140W	YBL106C	RPB4	SRO77	Dosage Rescue	Bourbonnais Y et al	11254123
YJL140W	YCL037C	RPB4	SRO9	Dosage Rescue	Tan Q et al	11027282
YFL039C	YCL037C	ACT1	SRO9	Dosage Rescue	Kagami M et al	9383048
YOR074C	YCL037C	CDC21	SRO9	Dosage Rescue	Kagami M et al	9383048
YIL138C	YCL037C	TPM2	SRO9	Dosage Rescue	Kagami M et al	9383048
YAL001C	YKR092C	TFC3	SRP40	Dosage Rescue	Lefebvre O et al	8083243
YML105C	YPR088C	SEC65	SRP54	Dosage Rescue	Stirling CJ et al	1313948
YML105C	YPR088C	SEC65	SRP54	Dosage Rescue	Hann BC et al	1313947
YBR002C	YMR101C	RER2	SRT1	Dosage Rescue	Sato M et al	9858571
YBR002C	YMR101C	RER2	SRT1	Dosage Rescue	Sato M et al	11442630
YLL026W	YAL005C	HSP104	SSA1	Dosage Rescue	Newnam GP et al	9891066
YAL005C	YBL075C	SSA1	SSA3	Dosage Rescue	Werner-Washburne M et al	3302682
YLL024C	YBL075C	SSA2	SSA3	Dosage Rescue	Werner-Washburne M et al	3302682
YER103W	YBL075C	SSA4	SSA3	Dosage Rescue	Werner-Washburne M et al	3302682
YDR189W	YNL209W	SLY1	SSB2	Dosage Rescue	Kosodo Y et al	11481671
YDR457W	YNL209W	TOM1	SSB2	Dosage Rescue	Michimoto T et al	11054575
YLR369W	YJR045C	SSQ1	SSC1	Dosage Rescue	Voisine C et al	10779357
YJL143W	YJR045C	TIM17	SSC1	Dosage Rescue	Bomer U et al	9171336
YBR283C	YJR045C	SSH1	SSC1	Dosage Rescue	Schilke B et al	8707841
YLR117C	YDR293C	CLF1	SSD1	Dosage Rescue	Vincent K et al	12871902
YLL031C	YDR293C	GPI13	SSD1	Dosage Rescue	Toh-e A et al	12441642
YOR224C	YDR293C	RPB8	SSD1	Dosage Rescue	Briand JF et al	11486042
YDR189W	YDR293C	SLY1	SSD1	Dosage Rescue	Kosodo Y et al	11481671
YIL084C	YDR293C	SDS3	SSD1	Dosage Rescue	Vannier D et al	11405640
YOL004W	YDR293C	SIN3	SSD1	Dosage Rescue	Vannier D et al	11405640
YGR006W	YDR293C	PRP18	SSD1	Dosage Rescue	Luukkonen BG et al	10446233
YIL061C	YDR293C	SNP1	SSD1	Dosage Rescue	Luukkonen BG et al	10446233
YLR262C	YDR293C	YPT6	SSD1	Dosage Rescue	Li B et al	8663225
YNL151C	YDR293C	RPC31	SSD1	Dosage Rescue	Stettler S et al	8510644
YDL150W	YDR293C	RPC53	SSD1	Dosage Rescue	Stettler S et al	8510644
YDL047W	YDR293C	SIT4	SSD1	Dosage Rescue	Stettler S et al	8510644
YJL095W	YDR293C	BCK1	SSD1	Dosage Rescue	Costigan C et al	1545797
YNL064C	YPL106C	YDJ1	SSE1	Dosage Rescue	Goeckeler JL et al	12181344
YKR101W	YDR312W	SIR1	SSF2	Dosage Rescue	Dhillon N et al	11090616
YGL035C	YDR443C	MIG1	SSN2	Dosage Rescue	Song W et al	8524287
YDR477W	YDR443C	SNF1	SSN2	Dosage Rescue	Song W et al	8524287
YGL035C	YBL093C	MIG1	ROX3	Dosage Rescue	Song W et al	8524287
YDR477W	YBL093C	SNF1	ROX3	Dosage Rescue	Song W et al	8524287
YDR164C	YPL232W	SEC1	SSO1	Dosage Rescue	Aalto MK et al	9207091
YDR164C	YPL232W	SEC1	SSO1	Dosage Rescue	Aalto MK et al	8223426
YGL233W	YPL232W	SEC15	SSO1	Dosage Rescue	Aalto MK et al	8223426
YER008C	YPL232W	SEC3	SSO1	Dosage Rescue	Aalto MK et al	8223426
YDR166C	YPL232W	SEC5	SSO1	Dosage Rescue	Aalto MK et al	8223426
YGR009C	YPL232W	SEC9	SSO1	Dosage Rescue	Aalto MK et al	8223426
YLR229C	YMR183C	CDC42	SSO2	Dosage Rescue	Adamo JE et al	11706050
YPR165W	YMR183C	RHO1	SSO2	Dosage Rescue	Adamo JE et al	11706050
YDR164C	YMR183C	SEC1	SSO2	Dosage Rescue	Aalto MK et al	9207091
YDR164C	YMR183C	SEC1	SSO2	Dosage Rescue	Aalto MK et al	8223426
YGL233W	YMR183C	SEC15	SSO2	Dosage Rescue	Aalto MK et al	8223426
YER008C	YMR183C	SEC3	SSO2	Dosage Rescue	Aalto MK et al	8223426
YDR166C	YMR183C	SEC5	SSO2	Dosage Rescue	Aalto MK et al	8223426
YGR009C	YMR183C	SEC9	SSO2	Dosage Rescue	Aalto MK et al	8223426
YPL059W	YLR369W	GRX5	SSQ1	Dosage Rescue	Rodriguez-Manzaneque MT et al	11950925
YLR378C	YDR086C	SEC61	SSS1	Dosage Rescue	Wilkinson BM et al	9303299
YLR378C	YDR086C	SEC61	SSS1	Dosage Rescue	Esnault Y et al	8223425
YLR378C	YDR086C	SEC61	SSS1	Dosage Rescue	Esnault Y et al	7961662
YGL233W	YIL015W	SEC15	BAR1	Dosage Rescue	Toikkanen JH et al	12665530
YER008C	YIL015W	SEC3	BAR1	Dosage Rescue	Toikkanen JH et al	12665530
YDR166C	YIL015W	SEC5	BAR1	Dosage Rescue	Toikkanen JH et al	12665530
YPR055W	YIL015W	SEC8	BAR1	Dosage Rescue	Toikkanen JH et al	12665530
YHR005C	YLR452C	GPA1	SST2	Dosage Rescue	Xu BE et al	11779797
YGL254W	YPL092W	FZF1	SSU1	Dosage Rescue	Avram D et al	9294463
YJR090C	YPL092W	GRR1	SSU1	Dosage Rescue	Avram D et al	9294463
YPR086W	YNL222W	SUA7	SSU72	Dosage Rescue	Wu WH et al	10511545
YKR039W	YJL156C	GAP1	SSY5	Dosage Rescue	Bernard F et al	11489133
YFR029W	YJL156C	PTR3	SSY5	Dosage Rescue	Bernard F et al	11489133
YHR102W	YDR169C	KIC1	STB3	Dosage Rescue	Vink E et al	12480907
YGL115W	YOR047C	SNF4	STD1	Dosage Rescue	Kuchin S et al	12618390
YLR433C	YOR047C	CNA1	STD1	Dosage Rescue	Ganster RW et al	9725828
YML057W	YOR047C	CMP2	STD1	Dosage Rescue	Ganster RW et al	9725828
YKL190W	YOR047C	CNB1	STD1	Dosage Rescue	Ganster RW et al	9725828
YER148W	YOR047C	SPT15	STD1	Dosage Rescue	Zhang X et al	9666103
YER148W	YOR047C	SPT15	STD1	Dosage Rescue	Ganster RW et al	8497275
YDL035C	YLR362W	GPR1	STE11	Dosage Rescue	Ansari K et al	10514491
YPL268W	YLR362W	PLC1	STE11	Dosage Rescue	Ansari K et al	10514491
YCL032W	YLR362W	STE50	STE11	Dosage Rescue	Wu C et al	10397774
YNL098C	YLR362W	RAS2	STE11	Dosage Rescue	Mosch HU et al	10233147
YJL157C	YLR362W	FAR1	STE11	Dosage Rescue	Cherkasova V et al	10049917
YKR101W	YHR084W	SIR1	STE12	Dosage Rescue	Dhillon N et al	11090616
YOR216C	YHR084W	RUD3	STE12	Dosage Rescue	Lorenz MC et al	10655215
YNL098C	YHR084W	RAS2	STE12	Dosage Rescue	Mosch HU et al	10233147
YHL007C	YHR084W	STE20	STE12	Dosage Rescue	Ramer SW et al	8421676
YOR212W	YJR086W	STE4	STE18	Dosage Rescue	Clark KL et al	8417317
YOR212W	YJR086W	STE4	STE18	Dosage Rescue	Yu Y et al	7748491
YAL024C	YHL007C	LTE1	STE20	Dosage Rescue	Hofken T et al	12234925
YLR229C	YHL007C	CDC42	STE20	Dosage Rescue	Richman TJ et al	10358031
YNL098C	YHL007C	RAS2	STE20	Dosage Rescue	Mosch HU et al	10233147
YLR229C	YHL007C	CDC42	STE20	Dosage Rescue	Eby JJ et al	9742399
YOR008C	YHL007C	SLG1	STE20	Dosage Rescue	Jacoby JJ et al	9613583
YJR086W	YOR212W	STE18	STE4	Dosage Rescue	Pryciak PM et al	9732267
YAL040C	YOR212W	CLN3	STE4	Dosage Rescue	Sugimoto K et al	7476874
YFL026W	YOR212W	STE2	STE4	Dosage Rescue	Whiteway M et al	2104659
YKL178C	YOR212W	STE3	STE4	Dosage Rescue	Whiteway M et al	2104659
YJL157C	YDR103W	FAR1	STE5	Dosage Rescue	Cherkasova V et al	10049917
YLR310C	YDR103W	CDC25	STE5	Dosage Rescue	Perlman R et al	8516289
YJR086W	YDR103W	STE18	STE5	Dosage Rescue	Hasson MS et al	8289786
YFL026W	YDR103W	STE2	STE5	Dosage Rescue	Hasson MS et al	8289786
YOR212W	YDR103W	STE4	STE5	Dosage Rescue	Hasson MS et al	8289786
YOR212W	YDR103W	STE4	STE5	Dosage Rescue	Yu Y et al	7748491
YAL040C	YDR103W	CLN3	STE5	Dosage Rescue	Sugimoto K et al	7476874
YLR318W	YDR082W	EST2	STN1	Dosage Rescue	Enomoto S et al	14701754
YDL220C	YDR082W	CDC13	STN1	Dosage Rescue	Chandra A et al	11230149
YDR457W	YMR125W	TOM1	STO1	Dosage Rescue	Frantz JD et al	7721866
YOR270C	YMR054W	VPH1	STV1	Dosage Rescue	Manolson MF et al	7514599
YAL043C	YMR039C	PTA1	SUB1	Dosage Rescue	He X et al	12704082
YPR086W	YMR039C	SUA7	SUB1	Dosage Rescue	Wu WH et al	10511545
YPR086W	YMR039C	SUA7	SUB1	Dosage Rescue	Knaus R et al	8617240
YDR138W	YDL084W	HPR1	SUB2	Dosage Rescue	Merker RJ et al	12446793
YDR138W	YDL084W	HPR1	SUB2	Dosage Rescue	Libri D et al	12417728
YNL139C	YDL084W	RLR1	SUB2	Dosage Rescue	West RW Jr et al	12034490
YLR418C	YDL084W	CDC73	SUB2	Dosage Rescue	Fan HY et al	11463828
YFR052W	YHR200W	RPN12	RPN10	Dosage Rescue	Kominami K et al	9017604
YFR052W	YER021W	RPN12	RPN3	Dosage Rescue	Kominami K et al	9017604
YDR172W	YBR143C	SUP35	SUP45	Dosage Rescue	Derkatch IL et al	9482897
YKL203C	YPL057C	TOR2	SUR1	Dosage Rescue	Helliwell SB et al	9475724
YBR036C	YPL057C	CSG2	SUR1	Dosage Rescue	Takita Y et al	7854312
YCR009C	YML052W	RVS161	SUR7	Dosage Rescue	Sivadon P et al	9219339
YDR388W	YML052W	RVS167	SUR7	Dosage Rescue	Sivadon P et al	9219339
YOL051W	YPL016W	GAL11	SWI1	Dosage Rescue	Mizuno T et al	12715155
YER161C	YPL016W	SPT2	SWI1	Dosage Rescue	Perez-Martin J et al	9632800
YKR072C	YER111C	SIS2	SWI4	Dosage Rescue	Munoz I et al	12518319
YDL047W	YER111C	SIT4	SWI4	Dosage Rescue	Munoz I et al	12518319
YBR279W	YER111C	PAF1	SWI4	Dosage Rescue	Porter SE et al	12455700
YER167W	YER111C	BCK2	SWI4	Dosage Rescue	Wijnen H et al	10545447
YJL095W	YER111C	BCK1	SWI4	Dosage Rescue	Madden K et al	9065400
YHR030C	YER111C	SLT2	SWI4	Dosage Rescue	Madden K et al	9065400
YLR182W	YER111C	SWI6	SWI4	Dosage Rescue	Sidorova J et al	8423776
YDR146C	YER111C	SWI5	SWI4	Dosage Rescue	Breeden L et al	2065973
YLR182W	YER111C	SWI6	SWI4	Dosage Rescue	Breeden L et al	2065973
YIR033W	YDR146C	MGA2	SWI5	Dosage Rescue	Zhang S et al	9927444
YKL020C	YDR146C	SPT23	SWI5	Dosage Rescue	Zhang S et al	9927444
YBL105C	YMR149W	PKC1	SWP1	Dosage Rescue	Park H et al	10910977
YEL002C	YMR149W	WBP1	SWP1	Dosage Rescue	te Heesen S et al	8428586
YHR005C	YIL047C	GPA1	SYG1	Dosage Rescue	Spain BH et al	7592711
YOR122C	YCR030C	PFY1	SYP1	Dosage Rescue	Marcoux N et al	11014808
YLR039C	YJL004C	RIC1	SYS1	Dosage Rescue	Bensen ES et al	11160819
YLR262C	YJL004C	YPT6	SYS1	Dosage Rescue	Bensen ES et al	11160819
YLR262C	YJL004C	YPT6	SYS1	Dosage Rescue	Tsukada M et al	8923208
YLR262C	YLR309C	YPT6	IMH1	Dosage Rescue	Tsukada M et al	8923208
YER031C	YPR095C	YPT31	SYT1	Dosage Rescue	Jones S et al	10430582
YGL112C	YMR236W	TAF6	TAF9	Dosage Rescue	Michel B et al	9844638
YMR236W	YGL112C	TAF9	TAF6	Dosage Rescue	Michel B et al	9844638
YPL011C	YML098W	TAF3	TAF13	Dosage Rescue	Gangloff YG et al	11238921
YML015C	YML098W	TAF11	TAF13	Dosage Rescue	Komarnitsky PB et al	10521393
YPL011C	YDR167W	TAF3	TAF10	Dosage Rescue	Gangloff YG et al	11238921
YPL011C	YML015C	TAF3	TAF11	Dosage Rescue	Gangloff YG et al	11238921
[truncated: 9,062 more rows]
