# Supplementary material for: Comprehensive curation and analysis of global interaction networks in Saccharomyces cerevisiae
Source: J Biol. 2006 Jun 8;5(4):11. doi: 10.1186/jbiol36 (PMC1561585; doi:10.1186/jbiol36)
Supplement: Additional data file 4 — Flat files of the main datasets [file jbiol36-s4.zip › SGA_GENETIC_011906.txt]

Bait gene/protein	Hit gene/protein	Bait Standard Name	Hit Standard Name	Experimental System	Source	PubMed ID
YLR418C	YOL012C	CDC73	HTZ1	Synthetic Growth Defect	Krogan NJ et al	14690608
YGL043W	YOL012C	DST1	HTZ1	Synthetic Growth Defect	Krogan NJ et al	14690608
YER173W	YMR078C	RAD24	CTF18	Synthetic Growth Defect	Bellaoui M et al	12912927
YER173W	YOR144C	RAD24	ELG1	Synthetic Growth Defect	Bellaoui M et al	12912927
YJL168C	YOL012C	SET2	HTZ1	Synthetic Growth Defect	Krogan NJ et al	14690608
YJL168C	YER164W	SET2	CHD1	Synthetic Growth Defect	Krogan NJ et al	12773564
YJL168C	YBR258C	SET2	SHG1	Synthetic Growth Defect	Krogan NJ et al	12773564
YJL168C	YDR469W	SET2	SDC1	Synthetic Growth Defect	Krogan NJ et al	12773564
YJL168C	YBR175W	SET2	SWD3	Synthetic Growth Defect	Krogan NJ et al	12773564
YJL168C	YPL138C	SET2	SPP1	Synthetic Growth Defect	Krogan NJ et al	12773564
YJL168C	YAR003W	SET2	SWD1	Synthetic Growth Defect	Krogan NJ et al	12773564
YJL168C	YLR015W	SET2	BRE2	Synthetic Growth Defect	Krogan NJ et al	12773564
YJL168C	YGL194C	SET2	HOS2	Synthetic Growth Defect	Krogan NJ et al	12773564
YJL168C	YOL068C	SET2	HST1	Synthetic Growth Defect	Krogan NJ et al	12773564
YJL168C	YOR123C	SET2	LEO1	Synthetic Growth Defect	Krogan NJ et al	12773564
YJL168C	YKR029C	SET2	SET3	Synthetic Growth Defect	Krogan NJ et al	12773564
YJL168C	YBR103W	SET2	SIF2	Synthetic Growth Defect	Krogan NJ et al	12773564
YJL168C	YCR033W	SET2	SNT1	Synthetic Growth Defect	Krogan NJ et al	12773564
YJL168C	YDR155C	SET2	CPR1	Synthetic Growth Defect	Krogan NJ et al	12773564
YJL168C	YIL112W	SET2	HOS4	Synthetic Growth Defect	Krogan NJ et al	12773564
YJL115W	YLR085C	ASF1	ARP6	Synthetic Lethality	Krogan NJ et al	14690608
YJL115W	YOL012C	ASF1	HTZ1	Synthetic Lethality	Krogan NJ et al	14690608
YJL115W	YNL107W	ASF1	YAF9	Synthetic Lethality	Krogan NJ et al	14690608
YJL115W	YBR231C	ASF1	SWC5	Synthetic Lethality	Krogan NJ et al	14690608
YJL115W	YDR485C	ASF1	VPS72	Synthetic Lethality	Krogan NJ et al	14690608
YJL115W	YML041C	ASF1	VPS71	Synthetic Lethality	Krogan NJ et al	14690608
YNL271C	YJL187C	BNI1	SWE1	Synthetic Lethality	Goehring AS et al	12686605
YDL074C	YLR085C	BRE1	ARP6	Synthetic Lethality	Krogan NJ et al	14690608
YLR085C	YDL074C	ARP6	BRE1	Synthetic Lethality	Krogan NJ et al	14690608
YDL074C	YLR085C	BRE1	ARP6	Synthetic Lethality	Krogan NJ et al	15353583
YLR085C	YDL074C	ARP6	BRE1	Synthetic Lethality	Krogan NJ et al	15353583
YDL074C	YOL012C	BRE1	HTZ1	Synthetic Lethality	Krogan NJ et al	14690608
YOL012C	YDL074C	HTZ1	BRE1	Synthetic Lethality	Krogan NJ et al	14690608
YDL074C	YOL012C	BRE1	HTZ1	Synthetic Lethality	Krogan NJ et al	15353583
YOL012C	YDL074C	HTZ1	BRE1	Synthetic Lethality	Krogan NJ et al	15353583
YDL074C	YOL130W	BRE1	ALR1	Synthetic Lethality	Krogan NJ et al	14690608
YDL074C	YDR334W	BRE1	SWR1	Synthetic Lethality	Krogan NJ et al	14690608
YDR334W	YDL074C	SWR1	BRE1	Synthetic Lethality	Krogan NJ et al	14690608
YDL074C	YDR334W	BRE1	SWR1	Synthetic Lethality	Krogan NJ et al	15353583
YDR334W	YDL074C	SWR1	BRE1	Synthetic Lethality	Krogan NJ et al	15353583
YDL074C	YNL107W	BRE1	YAF9	Synthetic Lethality	Krogan NJ et al	14690608
YDL074C	YBR231C	BRE1	SWC5	Synthetic Lethality	Krogan NJ et al	14690608
YBR231C	YDL074C	SWC5	BRE1	Synthetic Lethality	Krogan NJ et al	14690608
YDL074C	YBR231C	BRE1	SWC5	Synthetic Lethality	Krogan NJ et al	15353583
YBR231C	YDL074C	SWC5	BRE1	Synthetic Lethality	Krogan NJ et al	15353583
YDL074C	YDR485C	BRE1	VPS72	Synthetic Lethality	Krogan NJ et al	14690608
YDR485C	YDL074C	VPS72	BRE1	Synthetic Lethality	Krogan NJ et al	14690608
YDL074C	YDR485C	BRE1	VPS72	Synthetic Lethality	Krogan NJ et al	15353583
YDR485C	YDL074C	VPS72	BRE1	Synthetic Lethality	Krogan NJ et al	15353583
YDL074C	YML041C	BRE1	VPS71	Synthetic Lethality	Krogan NJ et al	14690608
YML041C	YDL074C	VPS71	BRE1	Synthetic Lethality	Krogan NJ et al	14690608
YDL074C	YML041C	BRE1	VPS71	Synthetic Lethality	Krogan NJ et al	15353583
YML041C	YDL074C	VPS71	BRE1	Synthetic Lethality	Krogan NJ et al	15353583
YLR015W	YOL012C	BRE2	HTZ1	Synthetic Lethality	Krogan NJ et al	14690608
YOL012C	YLR015W	HTZ1	BRE2	Synthetic Lethality	Krogan NJ et al	14690608
YLR015W	YOL012C	BRE2	HTZ1	Synthetic Lethality	Krogan NJ et al	15353583
YOL012C	YLR015W	HTZ1	BRE2	Synthetic Lethality	Krogan NJ et al	15353583
YLR015W	YOL130W	BRE2	ALR1	Synthetic Lethality	Krogan NJ et al	14690608
YLR015W	YDR334W	BRE2	SWR1	Synthetic Lethality	Krogan NJ et al	14690608
YDR334W	YLR015W	SWR1	BRE2	Synthetic Lethality	Krogan NJ et al	14690608
YLR015W	YDR334W	BRE2	SWR1	Synthetic Lethality	Krogan NJ et al	15353583
YDR334W	YLR015W	SWR1	BRE2	Synthetic Lethality	Krogan NJ et al	15353583
YLR015W	YNL107W	BRE2	YAF9	Synthetic Lethality	Krogan NJ et al	14690608
YLR015W	YBR231C	BRE2	SWC5	Synthetic Lethality	Krogan NJ et al	14690608
YBR231C	YLR015W	SWC5	BRE2	Synthetic Lethality	Krogan NJ et al	14690608
YLR015W	YBR231C	BRE2	SWC5	Synthetic Lethality	Krogan NJ et al	15353583
YBR231C	YLR015W	SWC5	BRE2	Synthetic Lethality	Krogan NJ et al	15353583
YLR015W	YDR485C	BRE2	VPS72	Synthetic Lethality	Krogan NJ et al	14690608
YDR485C	YLR015W	VPS72	BRE2	Synthetic Lethality	Krogan NJ et al	14690608
YLR015W	YDR485C	BRE2	VPS72	Synthetic Lethality	Krogan NJ et al	15353583
YDR485C	YLR015W	VPS72	BRE2	Synthetic Lethality	Krogan NJ et al	15353583
YLR015W	YML041C	BRE2	VPS71	Synthetic Lethality	Krogan NJ et al	14690608
YML041C	YLR015W	VPS71	BRE2	Synthetic Lethality	Krogan NJ et al	14690608
YLR015W	YML041C	BRE2	VPS71	Synthetic Lethality	Krogan NJ et al	15353583
YML041C	YLR015W	VPS71	BRE2	Synthetic Lethality	Krogan NJ et al	15353583
YNR051C	YLR085C	BRE5	ARP6	Synthetic Lethality	Krogan NJ et al	14690608
YNR051C	YOL012C	BRE5	HTZ1	Synthetic Lethality	Krogan NJ et al	14690608
YNR051C	YOL130W	BRE5	ALR1	Synthetic Lethality	Krogan NJ et al	14690608
YNR051C	YDR334W	BRE5	SWR1	Synthetic Lethality	Krogan NJ et al	14690608
YNR051C	YNL107W	BRE5	YAF9	Synthetic Lethality	Krogan NJ et al	14690608
YNR051C	YBR231C	BRE5	SWC5	Synthetic Lethality	Krogan NJ et al	14690608
YNR051C	YDR485C	BRE5	VPS72	Synthetic Lethality	Krogan NJ et al	14690608
YNR051C	YML041C	BRE5	VPS71	Synthetic Lethality	Krogan NJ et al	14690608
YOR026W	YLR085C	BUB3	ARP6	Synthetic Lethality	Krogan NJ et al	14690608
YLR085C	YOR026W	ARP6	BUB3	Synthetic Lethality	Krogan NJ et al	14690608
YOR026W	YLR085C	BUB3	ARP6	Synthetic Lethality	Krogan NJ et al	15353583
YLR085C	YOR026W	ARP6	BUB3	Synthetic Lethality	Krogan NJ et al	15353583
YOR026W	YOL012C	BUB3	HTZ1	Synthetic Lethality	Krogan NJ et al	14690608
YOR026W	YOL130W	BUB3	ALR1	Synthetic Lethality	Krogan NJ et al	14690608
YOR026W	YDR334W	BUB3	SWR1	Synthetic Lethality	Krogan NJ et al	14690608
YDR334W	YOR026W	SWR1	BUB3	Synthetic Lethality	Krogan NJ et al	14690608
YOR026W	YDR334W	BUB3	SWR1	Synthetic Lethality	Krogan NJ et al	15353583
YDR334W	YOR026W	SWR1	BUB3	Synthetic Lethality	Krogan NJ et al	15353583
YOR026W	YNL107W	BUB3	YAF9	Synthetic Lethality	Krogan NJ et al	14690608
YOR026W	YDR485C	BUB3	VPS72	Synthetic Lethality	Krogan NJ et al	14690608
YDR485C	YOR026W	VPS72	BUB3	Synthetic Lethality	Krogan NJ et al	14690608
YOR026W	YDR485C	BUB3	VPS72	Synthetic Lethality	Krogan NJ et al	15353583
YDR485C	YOR026W	VPS72	BUB3	Synthetic Lethality	Krogan NJ et al	15353583
YOR026W	YML041C	BUB3	VPS71	Synthetic Lethality	Krogan NJ et al	14690608
YML041C	YOR026W	VPS71	BUB3	Synthetic Lethality	Krogan NJ et al	14690608
YOR026W	YML041C	BUB3	VPS71	Synthetic Lethality	Krogan NJ et al	15353583
YML041C	YOR026W	VPS71	BUB3	Synthetic Lethality	Krogan NJ et al	15353583
YLR319C	YJL187C	BUD6	SWE1	Synthetic Lethality	Goehring AS et al	12686605
YAL021C	YLR085C	CCR4	ARP6	Synthetic Lethality	Krogan NJ et al	14690608
YAL021C	YOL130W	CCR4	ALR1	Synthetic Lethality	Krogan NJ et al	14690608
YAL021C	YDR334W	CCR4	SWR1	Synthetic Lethality	Krogan NJ et al	14690608
YAL021C	YBR231C	CCR4	SWC5	Synthetic Lethality	Krogan NJ et al	14690608
YAL021C	YDR485C	CCR4	VPS72	Synthetic Lethality	Krogan NJ et al	14690608
YAL021C	YML041C	CCR4	VPS71	Synthetic Lethality	Krogan NJ et al	14690608
YLR229C	YBR200W	CDC42	BEM1	Synthetic Lethality	Kozminski KG et al	12960420
YLR229C	YPL161C	CDC42	BEM4	Synthetic Lethality	Kozminski KG et al	12960420
YLR229C	YNL271C	CDC42	BNI1	Synthetic Lethality	Kozminski KG et al	12960420
YLR229C	YLR319C	CDC42	BUD6	Synthetic Lethality	Kozminski KG et al	12960420
YLR229C	YKL007W	CDC42	CAP1	Synthetic Lethality	Kozminski KG et al	12960420
YLR229C	YIL034C	CDC42	CAP2	Synthetic Lethality	Kozminski KG et al	12960420
YLR229C	YNL298W	CDC42	CLA4	Synthetic Lethality	Kozminski KG et al	12960420
YLR229C	YGR200C	CDC42	ELP2	Synthetic Lethality	Kozminski KG et al	12960420
YLR229C	YPL086C	CDC42	ELP3	Synthetic Lethality	Kozminski KG et al	12960420
YLR229C	YPL101W	CDC42	ELP4	Synthetic Lethality	Kozminski KG et al	12960420
YLR229C	YMR312W	CDC42	ELP6	Synthetic Lethality	Kozminski KG et al	12960420
YLR229C	YDR309C	CDC42	GIC2	Synthetic Lethality	Kozminski KG et al	12960420
YLR229C	YGL168W	CDC42	HUR1	Synthetic Lethality	Kozminski KG et al	12960420
YLR229C	YAL024C	CDC42	LTE1	Synthetic Lethality	Kozminski KG et al	12960420
YLR229C	YOR188W	CDC42	MSB1	Synthetic Lethality	Kozminski KG et al	12960420
YLR229C	YNL293W	CDC42	MSB3	Synthetic Lethality	Kozminski KG et al	12960420
YLR229C	YER149C	CDC42	PEA2	Synthetic Lethality	Kozminski KG et al	12960420
YLR229C	YGL167C	CDC42	PMR1	Synthetic Lethality	Kozminski KG et al	12960420
YLR229C	YGR152C	CDC42	RSR1	Synthetic Lethality	Kozminski KG et al	12960420
YLR229C	YBR171W	CDC42	SEC66	Synthetic Lethality	Kozminski KG et al	12960420
YLR229C	YLL021W	CDC42	SPA2	Synthetic Lethality	Kozminski KG et al	12960420
YLR229C	YDR293C	CDC42	SSD1	Synthetic Lethality	Kozminski KG et al	12960420
YLR229C	YDR310C	CDC42	SUM1	Synthetic Lethality	Kozminski KG et al	12960420
YLR229C	YDR126W	CDC42	SWF1	Synthetic Lethality	Kozminski KG et al	12960420
YLR229C	YER111C	CDC42	SWI4	Synthetic Lethality	Kozminski KG et al	12960420
YLR229C	YHR111W	CDC42	UBA4	Synthetic Lethality	Kozminski KG et al	12960420
YLR229C	YBR077C	CDC42	SLM4	Synthetic Lethality	Kozminski KG et al	12960420
YLR229C	YCR077C	CDC42	PAT1	Synthetic Lethality	Kozminski KG et al	12960420
YLR229C	YGL211W	CDC42	NCS6	Synthetic Lethality	Kozminski KG et al	12960420
YLR229C	YGR151C	CDC42	YGR151C	Synthetic Lethality	Kozminski KG et al	12960420
YLR418C	YBR231C	CDC73	SWC5	Synthetic Lethality	Krogan NJ et al	14690608
YBR231C	YLR418C	SWC5	CDC73	Synthetic Lethality	Krogan NJ et al	14690608
YLR418C	YBR231C	CDC73	SWC5	Synthetic Lethality	Krogan NJ et al	15353583
YBR231C	YLR418C	SWC5	CDC73	Synthetic Lethality	Krogan NJ et al	15353583
YLR418C	YIL040W	CDC73	APQ12	Synthetic Lethality	Krogan NJ et al	14690608
YLR418C	YLR085C	CDC73	ARP6	Synthetic Lethality	Krogan NJ et al	14690608
YLR085C	YLR418C	ARP6	CDC73	Synthetic Lethality	Krogan NJ et al	14690608
YLR418C	YLR085C	CDC73	ARP6	Synthetic Lethality	Krogan NJ et al	15353583
YLR085C	YLR418C	ARP6	CDC73	Synthetic Lethality	Krogan NJ et al	15353583
YLR418C	YPL069C	CDC73	BTS1	Synthetic Lethality	Krogan NJ et al	14690608
YLR418C	YGL174W	CDC73	BUD13	Synthetic Lethality	Krogan NJ et al	14690608
YLR418C	YMR275C	CDC73	BUL1	Synthetic Lethality	Krogan NJ et al	14690608
YLR418C	YEL061C	CDC73	CIN8	Synthetic Lethality	Krogan NJ et al	14690608
YLR418C	YPL181W	CDC73	CTI6	Synthetic Lethality	Krogan NJ et al	14690608
YLR418C	YKL139W	CDC73	CTK1	Synthetic Lethality	Krogan NJ et al	14690608
YLR418C	YAL013W	CDC73	DEP1	Synthetic Lethality	Krogan NJ et al	14690608
YLR418C	YOR030W	CDC73	DFG16	Synthetic Lethality	Krogan NJ et al	14690608
YLR418C	YOR080W	CDC73	DIA2	Synthetic Lethality	Krogan NJ et al	14690608
YLR418C	YKL213C	CDC73	DOA1	Synthetic Lethality	Krogan NJ et al	14690608
YLR418C	YDR440W	CDC73	DOT1	Synthetic Lethality	Krogan NJ et al	14690608
YLR418C	YGL043W	CDC73	DST1	Synthetic Lethality	Krogan NJ et al	14690608
YLR418C	YBR076W	CDC73	ECM8	Synthetic Lethality	Krogan NJ et al	14690608
YLR418C	YKL160W	CDC73	ELF1	Synthetic Lethality	Krogan NJ et al	14690608
YLR418C	YNL199C	CDC73	GCR2	Synthetic Lethality	Krogan NJ et al	14690608
YLR418C	YER122C	CDC73	GLO3	Synthetic Lethality	Krogan NJ et al	14690608
YLR418C	YHL031C	CDC73	GOS1	Synthetic Lethality	Krogan NJ et al	14690608
YLR418C	YOR038C	CDC73	HIR2	Synthetic Lethality	Krogan NJ et al	14690608
YLR418C	YJR140C	CDC73	HIR3	Synthetic Lethality	Krogan NJ et al	14690608
YLR418C	YBR215W	CDC73	HPC2	Synthetic Lethality	Krogan NJ et al	14690608
YLR418C	YOL012C	CDC73	HTZ1	Synthetic Lethality	Krogan NJ et al	14690608
YOL012C	YLR418C	HTZ1	CDC73	Synthetic Lethality	Krogan NJ et al	14690608
YLR418C	YOL012C	CDC73	HTZ1	Synthetic Lethality	Krogan NJ et al	15353583
YOL012C	YLR418C	HTZ1	CDC73	Synthetic Lethality	Krogan NJ et al	15353583
YLR418C	YFL013C	CDC73	IES1	Synthetic Lethality	Krogan NJ et al	14690608
YLR418C	YIR005W	CDC73	IST3	Synthetic Lethality	Krogan NJ et al	14690608
YLR418C	YGL173C	CDC73	KEM1	Synthetic Lethality	Krogan NJ et al	14690608
YLR418C	YOR123C	CDC73	LEO1	Synthetic Lethality	Krogan NJ et al	14690608
YLR418C	YLR239C	CDC73	LIP2	Synthetic Lethality	Krogan NJ et al	14690608
YLR418C	YJL124C	CDC73	LSM1	Synthetic Lethality	Krogan NJ et al	14690608
YLR418C	YDR378C	CDC73	LSM6	Synthetic Lethality	Krogan NJ et al	14690608
YLR418C	YKL176C	CDC73	LST4	Synthetic Lethality	Krogan NJ et al	14690608
YLR418C	YMR038C	CDC73	CCS1	Synthetic Lethality	Krogan NJ et al	14690608
YLR418C	YOL027C	CDC73	MDM38	Synthetic Lethality	Krogan NJ et al	14690608
YLR418C	YPR070W	CDC73	MED1	Synthetic Lethality	Krogan NJ et al	14690608
YLR418C	YIL128W	CDC73	MET18	Synthetic Lethality	Krogan NJ et al	14690608
YLR418C	YDR245W	CDC73	MNN10	Synthetic Lethality	Krogan NJ et al	14690608
YLR418C	YMR158W	CDC73	MRPS8	Synthetic Lethality	Krogan NJ et al	14690608
YLR418C	YDR335W	CDC73	MSN5	Synthetic Lethality	Krogan NJ et al	14690608
YLR418C	YGR257C	CDC73	MTM1	Synthetic Lethality	Krogan NJ et al	14690608
YLR418C	YDL002C	CDC73	NHP10	Synthetic Lethality	Krogan NJ et al	14690608
YLR418C	YLR315W	CDC73	NKP2	Synthetic Lethality	Krogan NJ et al	14690608
YLR418C	YAR002W	CDC73	NUP60	Synthetic Lethality	Krogan NJ et al	14690608
YLR418C	YLR350W	CDC73	ORM2	Synthetic Lethality	Krogan NJ et al	14690608
YLR418C	YER178W	CDC73	PDA1	Synthetic Lethality	Krogan NJ et al	14690608
YLR418C	YBR221C	CDC73	PDB1	Synthetic Lethality	Krogan NJ et al	14690608
YLR418C	YOR360C	CDC73	PDE2	Synthetic Lethality	Krogan NJ et al	14690608
YLR418C	YLR067C	CDC73	PET309	Synthetic Lethality	Krogan NJ et al	14690608
YLR418C	YNL097C	CDC73	PHO23	Synthetic Lethality	Krogan NJ et al	14690608
YLR418C	YLR204W	CDC73	QRI5	Synthetic Lethality	Krogan NJ et al	14690608
YLR418C	YML032C	CDC73	RAD52	Synthetic Lethality	Krogan NJ et al	14690608
YLR418C	YMR274C	CDC73	RCE1	Synthetic Lethality	Krogan NJ et al	14690608
YLR418C	YDR137W	CDC73	RGP1	Synthetic Lethality	Krogan NJ et al	14690608
YLR418C	YNL294C	CDC73	RIM21	Synthetic Lethality	Krogan NJ et al	14690608
YLR418C	YOR001W	CDC73	RRP6	Synthetic Lethality	Krogan NJ et al	14690608
YLR418C	YGL244W	CDC73	RTF1	Synthetic Lethality	Krogan NJ et al	14690608
YLR418C	YDR289C	CDC73	RTT103	Synthetic Lethality	Krogan NJ et al	14690608
YLR418C	YLL002W	CDC73	RTT109	Synthetic Lethality	Krogan NJ et al	14690608
YLR418C	YOR216C	CDC73	RUD3	Synthetic Lethality	Krogan NJ et al	14690608
YLR418C	YBR095C	CDC73	RXT2	Synthetic Lethality	Krogan NJ et al	14690608
YLR418C	YMR263W	CDC73	SAP30	Synthetic Lethality	Krogan NJ et al	14690608
YLR418C	YLR268W	CDC73	SEC22	Synthetic Lethality	Krogan NJ et al	14690608
YLR418C	YIL076W	CDC73	SEC28	Synthetic Lethality	Krogan NJ et al	14690608
YLR418C	YDR363W-A	CDC73	SEM1	Synthetic Lethality	Krogan NJ et al	14690608
YLR418C	YJL168C	CDC73	SET2	Synthetic Lethality	Krogan NJ et al	14690608
YJL168C	YLR418C	SET2	CDC73	Synthetic Lethality	Krogan NJ et al	14690608
YLR418C	YJL168C	CDC73	SET2	Synthetic Lethality	Krogan NJ et al	12773564
YJL168C	YLR418C	SET2	CDC73	Synthetic Lethality	Krogan NJ et al	12773564
YLR418C	YBR103W	CDC73	SIF2	Synthetic Lethality	Krogan NJ et al	14690608
YLR418C	YOR308C	CDC73	SNU66	Synthetic Lethality	Krogan NJ et al	14690608
YLR418C	YBR194W	CDC73	SOY1	Synthetic Lethality	Krogan NJ et al	14690608
YLR418C	YEL031W	CDC73	SPF1	Synthetic Lethality	Krogan NJ et al	14690608
YLR418C	YER161C	CDC73	SPT2	Synthetic Lethality	Krogan NJ et al	14690608
YLR418C	YCL037C	CDC73	SRO9	Synthetic Lethality	Krogan NJ et al	14690608
YLR418C	YPL042C	CDC73	SSN3	Synthetic Lethality	Krogan NJ et al	14690608
YLR418C	YNL025C	CDC73	SSN8	Synthetic Lethality	Krogan NJ et al	14690608
YLR418C	YPL057C	CDC73	SUR1	Synthetic Lethality	Krogan NJ et al	14690608
YLR418C	YAL011W	CDC73	SWC3	Synthetic Lethality	Krogan NJ et al	14690608
YAL011W	YLR418C	SWC3	CDC73	Synthetic Lethality	Krogan NJ et al	14690608
YLR418C	YAL011W	CDC73	SWC3	Synthetic Lethality	Krogan NJ et al	15353583
YAL011W	YLR418C	SWC3	CDC73	Synthetic Lethality	Krogan NJ et al	15353583
YLR418C	YOL130W	CDC73	ALR1	Synthetic Lethality	Krogan NJ et al	14690608
YLR418C	YDR334W	CDC73	SWR1	Synthetic Lethality	Krogan NJ et al	14690608
YDR334W	YLR418C	SWR1	CDC73	Synthetic Lethality	Krogan NJ et al	14690608
YLR418C	YDR334W	CDC73	SWR1	Synthetic Lethality	Krogan NJ et al	15353583
YDR334W	YLR418C	SWR1	CDC73	Synthetic Lethality	Krogan NJ et al	15353583
YLR418C	YOL072W	CDC73	THP1	Synthetic Lethality	Krogan NJ et al	14690608
YLR418C	YHR167W	CDC73	THP2	Synthetic Lethality	Krogan NJ et al	14690608
YLR418C	YOR297C	CDC73	TIM18	Synthetic Lethality	Krogan NJ et al	14690608
YLR418C	YOR124C	CDC73	UBP2	Synthetic Lethality	Krogan NJ et al	14690608
YLR418C	YFR010W	CDC73	UBP6	Synthetic Lethality	Krogan NJ et al	14690608
YLR418C	YEL013W	CDC73	VAC8	Synthetic Lethality	Krogan NJ et al	14690608
YLR418C	YLR373C	CDC73	VID22	Synthetic Lethality	Krogan NJ et al	14690608
YLR418C	YGL227W	CDC73	VID30	Synthetic Lethality	Krogan NJ et al	14690608
YLR418C	YOR089C	CDC73	VPS21	Synthetic Lethality	Krogan NJ et al	14690608
YLR418C	YML041C	CDC73	VPS71	Synthetic Lethality	Krogan NJ et al	14690608
YML041C	YLR418C	VPS71	CDC73	Synthetic Lethality	Krogan NJ et al	14690608
YLR418C	YML041C	CDC73	VPS71	Synthetic Lethality	Krogan NJ et al	15353583
YML041C	YLR418C	VPS71	CDC73	Synthetic Lethality	Krogan NJ et al	15353583
YLR418C	YDR485C	CDC73	VPS72	Synthetic Lethality	Krogan NJ et al	14690608
YDR485C	YLR418C	VPS72	CDC73	Synthetic Lethality	Krogan NJ et al	14690608
YLR418C	YDR485C	CDC73	VPS72	Synthetic Lethality	Krogan NJ et al	15353583
YDR485C	YLR418C	VPS72	CDC73	Synthetic Lethality	Krogan NJ et al	15353583
YLR418C	YAL002W	CDC73	VPS8	Synthetic Lethality	Krogan NJ et al	14690608
YLR418C	YDR369C	CDC73	XRS2	Synthetic Lethality	Krogan NJ et al	14690608
YLR418C	YNL107W	CDC73	YAF9	Synthetic Lethality	Krogan NJ et al	14690608
YLR418C	YCR077C	CDC73	PAT1	Synthetic Lethality	Krogan NJ et al	14690608
YLR418C	YDL033C	CDC73	SLM3	Synthetic Lethality	Krogan NJ et al	14690608
YLR418C	YEL033W	CDC73	YEL033W	Synthetic Lethality	Krogan NJ et al	14690608
YLR418C	YER084W	CDC73	YER084W	Synthetic Lethality	Krogan NJ et al	14690608
YLR418C	YER139C	CDC73	YER139C	Synthetic Lethality	Krogan NJ et al	14690608
YLR418C	YKL053C-A	CDC73	MDM35	Synthetic Lethality	Krogan NJ et al	14690608
YLR418C	YLR039C	CDC73	RIC1	Synthetic Lethality	Krogan NJ et al	14690608
YLR418C	YLR168C	CDC73	MSF1	Synthetic Lethality	Krogan NJ et al	14690608
YLR418C	YLR269C	CDC73	YLR269C	Synthetic Lethality	Krogan NJ et al	14690608
YLR418C	YML012C-A	CDC73	YML013C-A	Synthetic Lethality	Krogan NJ et al	14690608
YLR418C	YNL140C	CDC73	YNL140C	Synthetic Lethality	Krogan NJ et al	14690608
YLR418C	YNL198C	CDC73	YNL198C	Synthetic Lethality	Krogan NJ et al	14690608
YLR418C	YPL182C	CDC73	YPL182C	Synthetic Lethality	Krogan NJ et al	14690608
YLR418C	YPR084W	CDC73	YPR084W	Synthetic Lethality	Krogan NJ et al	14690608
YLR418C	YLR262C	CDC73	YPT6	Synthetic Lethality	Krogan NJ et al	14690608
YLR418C	YGR270W	CDC73	YTA7	Synthetic Lethality	Krogan NJ et al	14690608
YOR349W	YLR085C	CIN1	ARP6	Synthetic Lethality	Krogan NJ et al	14690608
YLR085C	YOR349W	ARP6	CIN1	Synthetic Lethality	Krogan NJ et al	14690608
YOR349W	YLR085C	CIN1	ARP6	Synthetic Lethality	Krogan NJ et al	15353583
YLR085C	YOR349W	ARP6	CIN1	Synthetic Lethality	Krogan NJ et al	15353583
YOR349W	YOL012C	CIN1	HTZ1	Synthetic Lethality	Krogan NJ et al	14690608
YOR349W	YOL130W	CIN1	ALR1	Synthetic Lethality	Krogan NJ et al	14690608
YOR349W	YDR334W	CIN1	SWR1	Synthetic Lethality	Krogan NJ et al	14690608
YDR334W	YOR349W	SWR1	CIN1	Synthetic Lethality	Krogan NJ et al	14690608
YOR349W	YDR334W	CIN1	SWR1	Synthetic Lethality	Krogan NJ et al	15353583
YDR334W	YOR349W	SWR1	CIN1	Synthetic Lethality	Krogan NJ et al	15353583
YOR349W	YNL107W	CIN1	YAF9	Synthetic Lethality	Krogan NJ et al	14690608
YOR349W	YBR231C	CIN1	SWC5	Synthetic Lethality	Krogan NJ et al	14690608
YBR231C	YOR349W	SWC5	CIN1	Synthetic Lethality	Krogan NJ et al	14690608
YOR349W	YBR231C	CIN1	SWC5	Synthetic Lethality	Krogan NJ et al	15353583
YBR231C	YOR349W	SWC5	CIN1	Synthetic Lethality	Krogan NJ et al	15353583
YOR349W	YDR485C	CIN1	VPS72	Synthetic Lethality	Krogan NJ et al	14690608
YDR485C	YOR349W	VPS72	CIN1	Synthetic Lethality	Krogan NJ et al	14690608
YOR349W	YDR485C	CIN1	VPS72	Synthetic Lethality	Krogan NJ et al	15353583
YDR485C	YOR349W	VPS72	CIN1	Synthetic Lethality	Krogan NJ et al	15353583
YOR349W	YML041C	CIN1	VPS71	Synthetic Lethality	Krogan NJ et al	14690608
YML041C	YOR349W	VPS71	CIN1	Synthetic Lethality	Krogan NJ et al	14690608
YOR349W	YML041C	CIN1	VPS71	Synthetic Lethality	Krogan NJ et al	15353583
YML041C	YOR349W	VPS71	CIN1	Synthetic Lethality	Krogan NJ et al	15353583
YPL241C	YLR085C	CIN2	ARP6	Synthetic Lethality	Krogan NJ et al	14690608
YLR085C	YPL241C	ARP6	CIN2	Synthetic Lethality	Krogan NJ et al	14690608
YPL241C	YLR085C	CIN2	ARP6	Synthetic Lethality	Krogan NJ et al	15353583
YLR085C	YPL241C	ARP6	CIN2	Synthetic Lethality	Krogan NJ et al	15353583
YPL241C	YOL012C	CIN2	HTZ1	Synthetic Lethality	Krogan NJ et al	14690608
YPL241C	YOL130W	CIN2	ALR1	Synthetic Lethality	Krogan NJ et al	14690608
YPL241C	YDR334W	CIN2	SWR1	Synthetic Lethality	Krogan NJ et al	14690608
YDR334W	YPL241C	SWR1	CIN2	Synthetic Lethality	Krogan NJ et al	14690608
YPL241C	YDR334W	CIN2	SWR1	Synthetic Lethality	Krogan NJ et al	15353583
YDR334W	YPL241C	SWR1	CIN2	Synthetic Lethality	Krogan NJ et al	15353583
YPL241C	YNL107W	CIN2	YAF9	Synthetic Lethality	Krogan NJ et al	14690608
YPL241C	YBR231C	CIN2	SWC5	Synthetic Lethality	Krogan NJ et al	14690608
YBR231C	YPL241C	SWC5	CIN2	Synthetic Lethality	Krogan NJ et al	14690608
YPL241C	YBR231C	CIN2	SWC5	Synthetic Lethality	Krogan NJ et al	15353583
YBR231C	YPL241C	SWC5	CIN2	Synthetic Lethality	Krogan NJ et al	15353583
YPL241C	YDR485C	CIN2	VPS72	Synthetic Lethality	Krogan NJ et al	14690608
YDR485C	YPL241C	VPS72	CIN2	Synthetic Lethality	Krogan NJ et al	14690608
YPL241C	YDR485C	CIN2	VPS72	Synthetic Lethality	Krogan NJ et al	15353583
YDR485C	YPL241C	VPS72	CIN2	Synthetic Lethality	Krogan NJ et al	15353583
YPL241C	YML041C	CIN2	VPS71	Synthetic Lethality	Krogan NJ et al	14690608
YML041C	YPL241C	VPS71	CIN2	Synthetic Lethality	Krogan NJ et al	14690608
YPL241C	YML041C	CIN2	VPS71	Synthetic Lethality	Krogan NJ et al	15353583
YML041C	YPL241C	VPS71	CIN2	Synthetic Lethality	Krogan NJ et al	15353583
YNL298W	YHL007C	CLA4	STE20	Synthetic Lethality	Goehring AS et al	12686605
YNL298W	YHR111W	CLA4	UBA4	Synthetic Lethality	Goehring AS et al	12686605
YNL298W	YLR102C	CLA4	APC9	Synthetic Lethality	Goehring AS et al	12686605
YNL298W	YJL115W	CLA4	ASF1	Synthetic Lethality	Goehring AS et al	12686605
YNL298W	YJL095W	CLA4	BCK1	Synthetic Lethality	Goehring AS et al	12686605
YNL298W	YBR200W	CLA4	BEM1	Synthetic Lethality	Goehring AS et al	12686605
YNL298W	YER155C	CLA4	BEM2	Synthetic Lethality	Goehring AS et al	12686605
YNL298W	YPL161C	CLA4	BEM4	Synthetic Lethality	Goehring AS et al	12686605
YNL298W	YNL271C	CLA4	BNI1	Synthetic Lethality	Goehring AS et al	12686605
YNL298W	YLR319C	CLA4	BUD6	Synthetic Lethality	Goehring AS et al	12686605
YNL298W	YBR023C	CLA4	CHS3	Synthetic Lethality	Goehring AS et al	12686605
YNL298W	YLR330W	CLA4	CHS5	Synthetic Lethality	Goehring AS et al	12686605
YNL298W	YJL099W	CLA4	CHS6	Synthetic Lethality	Goehring AS et al	12686605
YNL298W	YHR142W	CLA4	CHS7	Synthetic Lethality	Goehring AS et al	12686605
YNL298W	YPR135W	CLA4	CTF4	Synthetic Lethality	Goehring AS et al	12686605
YNL298W	YHR191C	CLA4	CTF8	Synthetic Lethality	Goehring AS et al	12686605
YNL298W	YCL016C	CLA4	DCC1	Synthetic Lethality	Goehring AS et al	12686605
YNL298W	YBL047C	CLA4	EDE1	Synthetic Lethality	Goehring AS et al	12686605
YNL298W	YGR200C	CLA4	ELP2	Synthetic Lethality	Goehring AS et al	12686605
YNL298W	YMR312W	CLA4	ELP6	Synthetic Lethality	Goehring AS et al	12686605
YNL298W	YFR019W	CLA4	FAB1	Synthetic Lethality	Goehring AS et al	12686605
YNL298W	YNL068C	CLA4	FKH2	Synthetic Lethality	Goehring AS et al	12686605
YNL298W	YNL153C	CLA4	GIM3	Synthetic Lethality	Goehring AS et al	12686605
YNL298W	YML094W	CLA4	GIM5	Synthetic Lethality	Goehring AS et al	12686605
YNL298W	YGL133W	CLA4	ITC1	Synthetic Lethality	Goehring AS et al	12686605
YNL298W	YKL032C	CLA4	IXR1	Synthetic Lethality	Goehring AS et al	12686605
YNL298W	YIR033W	CLA4	MGA2	Synthetic Lethality	Goehring AS et al	12686605
YNL298W	YHR030C	CLA4	SLT2	Synthetic Lethality	Goehring AS et al	12686605
YNL298W	YPL174C	CLA4	NIP100	Synthetic Lethality	Goehring AS et al	12686605
YNL298W	YER149C	CLA4	PEA2	Synthetic Lethality	Goehring AS et al	12686605
YNL298W	YGR135W	CLA4	PRE9	Synthetic Lethality	Goehring AS et al	12686605
YNL298W	YGL163C	CLA4	RAD54	Synthetic Lethality	Goehring AS et al	12686605
YNL298W	YOR275C	CLA4	RIM20	Synthetic Lethality	Goehring AS et al	12686605
YNL298W	YKL180W	CLA4	RPL17A	Synthetic Lethality	Goehring AS et al	12686605
YNL298W	YBR084C-A	CLA4	RPL19A	Synthetic Lethality	Goehring AS et al	12686605
YNL298W	YGL031C	CLA4	RPL24A	Synthetic Lethality	Goehring AS et al	12686605
YNL298W	YDL191W	CLA4	RPL35A	Synthetic Lethality	Goehring AS et al	12686605
YNL298W	YHR200W	CLA4	RPN10	Synthetic Lethality	Goehring AS et al	12686605
YNL298W	YKR057W	CLA4	RPS21A	Synthetic Lethality	Goehring AS et al	12686605
YNL298W	YIL153W	CLA4	RRD1	Synthetic Lethality	Goehring AS et al	12686605
YNL298W	YJL047C	CLA4	RTT101	Synthetic Lethality	Goehring AS et al	12686605
YNL298W	YNL206C	CLA4	RTT106	Synthetic Lethality	Goehring AS et al	12686605
YNL298W	YMR263W	CLA4	SAP30	Synthetic Lethality	Goehring AS et al	12686605
YNL298W	YDR363W-A	CLA4	SEM1	Synthetic Lethality	Goehring AS et al	12686605
YNL298W	YGL066W	CLA4	SGF73	Synthetic Lethality	Goehring AS et al	12686605
YNL298W	YDL225W	CLA4	SHS1	Synthetic Lethality	Goehring AS et al	12686605
YNL298W	YBL061C	CLA4	SKT5	Synthetic Lethality	Goehring AS et al	12686605
YNL298W	YOR195W	CLA4	SLK19	Synthetic Lethality	Goehring AS et al	12686605
YNL298W	YGR229C	CLA4	SMI1	Synthetic Lethality	Goehring AS et al	12686605
YNL298W	YLL021W	CLA4	SPA2	Synthetic Lethality	Goehring AS et al	12686605
YNL298W	YHR152W	CLA4	SPO12	Synthetic Lethality	Goehring AS et al	12686605
YNL298W	YBR175W	CLA4	SWD3	Synthetic Lethality	Goehring AS et al	12686605
YNL298W	YER111C	CLA4	SWI4	Synthetic Lethality	Goehring AS et al	12686605
YNL298W	YMR223W	CLA4	UBP8	Synthetic Lethality	Goehring AS et al	12686605
YNL298W	YNL229C	CLA4	URE2	Synthetic Lethality	Goehring AS et al	12686605
YNL298W	YBL062W	CLA4	YBL062W	Synthetic Lethality	Goehring AS et al	12686605
YNL298W	YBR095C	CLA4	RXT2	Synthetic Lethality	Goehring AS et al	12686605
YNL298W	YBR174C	CLA4	YBR174C	Synthetic Lethality	Goehring AS et al	12686605
YNL298W	YDR424C	CLA4	DYN2	Synthetic Lethality	Goehring AS et al	12686605
YNL298W	YGL211W	CLA4	NCS6	Synthetic Lethality	Goehring AS et al	12686605
YNL298W	YIL112W	CLA4	HOS4	Synthetic Lethality	Goehring AS et al	12686605
YNL298W	YLR386W	CLA4	VAC14	Synthetic Lethality	Goehring AS et al	12686605
YNL298W	YML095C	CLA4	RAD10	Synthetic Lethality	Goehring AS et al	12686605
YNL298W	YNL119W	CLA4	NCS2	Synthetic Lethality	Goehring AS et al	12686605
YNL298W	YPL047W	CLA4	SGF11	Synthetic Lethality	Goehring AS et al	12686605
YOR074C	YLR085C	CDC21	ARP6	Synthetic Lethality	Krogan NJ et al	14690608
YOR074C	YDR334W	CDC21	SWR1	Synthetic Lethality	Krogan NJ et al	14690608
YOR074C	YDR485C	CDC21	VPS72	Synthetic Lethality	Krogan NJ et al	14690608
YOR074C	YML041C	CDC21	VPS71	Synthetic Lethality	Krogan NJ et al	14690608
YNR010W	YLR085C	CSE2	ARP6	Synthetic Lethality	Krogan NJ et al	14690608
YNR010W	YOL012C	CSE2	HTZ1	Synthetic Lethality	Krogan NJ et al	14690608
YNR010W	YOL130W	CSE2	ALR1	Synthetic Lethality	Krogan NJ et al	14690608
YNR010W	YDR334W	CSE2	SWR1	Synthetic Lethality	Krogan NJ et al	14690608
YNR010W	YBR231C	CSE2	SWC5	Synthetic Lethality	Krogan NJ et al	14690608
YNR010W	YDR485C	CSE2	VPS72	Synthetic Lethality	Krogan NJ et al	14690608
YNR010W	YML041C	CSE2	VPS71	Synthetic Lethality	Krogan NJ et al	14690608
YGL043W	YBR231C	DST1	SWC5	Synthetic Lethality	Krogan NJ et al	14690608
YGL043W	YHR013C	DST1	ARD1	Synthetic Lethality	Krogan NJ et al	14690608
YGL043W	YLR085C	DST1	ARP6	Synthetic Lethality	Krogan NJ et al	14690608
YGL043W	YJL115W	DST1	ASF1	Synthetic Lethality	Krogan NJ et al	14690608
YGL043W	YHR108W	DST1	GGA2	Synthetic Lethality	Krogan NJ et al	14690608
YGL043W	YOL012C	DST1	HTZ1	Synthetic Lethality	Krogan NJ et al	14690608
YGL043W	YMR038C	DST1	CCS1	Synthetic Lethality	Krogan NJ et al	14690608
YGL043W	YML032C	DST1	RAD52	Synthetic Lethality	Krogan NJ et al	14690608
YGL043W	YLR268W	DST1	SEC22	Synthetic Lethality	Krogan NJ et al	14690608
YGL043W	YGL127C	DST1	SOH1	Synthetic Lethality	Krogan NJ et al	14690608
YGL043W	YAL011W	DST1	SWC3	Synthetic Lethality	Krogan NJ et al	14690608
YGL043W	YOL130W	DST1	ALR1	Synthetic Lethality	Krogan NJ et al	14690608
YGL043W	YDR334W	DST1	SWR1	Synthetic Lethality	Krogan NJ et al	14690608
YGL043W	YLR410W	DST1	VIP1	Synthetic Lethality	Krogan NJ et al	14690608
YGL043W	YML041C	DST1	VPS71	Synthetic Lethality	Krogan NJ et al	14690608
YGL043W	YDR485C	DST1	VPS72	Synthetic Lethality	Krogan NJ et al	14690608
YGL043W	YGL066W	DST1	SGF73	Synthetic Lethality	Krogan NJ et al	14690608
YPR023C	YLR085C	EAF3	ARP6	Synthetic Lethality	Krogan NJ et al	14690608
YPR023C	YOL012C	EAF3	HTZ1	Synthetic Lethality	Krogan NJ et al	14690608
YPR023C	YOL130W	EAF3	ALR1	Synthetic Lethality	Krogan NJ et al	14690608
YPR023C	YDR334W	EAF3	SWR1	Synthetic Lethality	Krogan NJ et al	14690608
YPR023C	YNL107W	EAF3	YAF9	Synthetic Lethality	Krogan NJ et al	14690608
YPR023C	YBR231C	EAF3	SWC5	Synthetic Lethality	Krogan NJ et al	14690608
YPR023C	YDR485C	EAF3	VPS72	Synthetic Lethality	Krogan NJ et al	14690608
YPR023C	YML041C	EAF3	VPS71	Synthetic Lethality	Krogan NJ et al	14690608
YEL018W	YLR085C	EAF5	ARP6	Synthetic Lethality	Krogan NJ et al	14690608
YLR085C	YEL018W	ARP6	EAF5	Synthetic Lethality	Krogan NJ et al	14690608
YEL018W	YLR085C	EAF5	ARP6	Synthetic Lethality	Krogan NJ et al	15353583
YLR085C	YEL018W	ARP6	EAF5	Synthetic Lethality	Krogan NJ et al	15353583
YEL018W	YOL012C	EAF5	HTZ1	Synthetic Lethality	Krogan NJ et al	14690608
YOL012C	YEL018W	HTZ1	EAF5	Synthetic Lethality	Krogan NJ et al	14690608
YEL018W	YOL012C	EAF5	HTZ1	Synthetic Lethality	Krogan NJ et al	15353583
YOL012C	YEL018W	HTZ1	EAF5	Synthetic Lethality	Krogan NJ et al	15353583
YEL018W	YOL130W	EAF5	ALR1	Synthetic Lethality	Krogan NJ et al	14690608
YEL018W	YDR334W	EAF5	SWR1	Synthetic Lethality	Krogan NJ et al	14690608
YDR334W	YEL018W	SWR1	EAF5	Synthetic Lethality	Krogan NJ et al	14690608
YEL018W	YDR334W	EAF5	SWR1	Synthetic Lethality	Krogan NJ et al	15353583
YDR334W	YEL018W	SWR1	EAF5	Synthetic Lethality	Krogan NJ et al	15353583
YEL018W	YBR231C	EAF5	SWC5	Synthetic Lethality	Krogan NJ et al	14690608
YBR231C	YEL018W	SWC5	EAF5	Synthetic Lethality	Krogan NJ et al	14690608
YEL018W	YBR231C	EAF5	SWC5	Synthetic Lethality	Krogan NJ et al	15353583
YBR231C	YEL018W	SWC5	EAF5	Synthetic Lethality	Krogan NJ et al	15353583
YEL018W	YDR485C	EAF5	VPS72	Synthetic Lethality	Krogan NJ et al	14690608
YDR485C	YEL018W	VPS72	EAF5	Synthetic Lethality	Krogan NJ et al	14690608
YEL018W	YDR485C	EAF5	VPS72	Synthetic Lethality	Krogan NJ et al	15353583
YDR485C	YEL018W	VPS72	EAF5	Synthetic Lethality	Krogan NJ et al	15353583
YEL018W	YML041C	EAF5	VPS71	Synthetic Lethality	Krogan NJ et al	14690608
YML041C	YEL018W	VPS71	EAF5	Synthetic Lethality	Krogan NJ et al	14690608
YEL018W	YML041C	EAF5	VPS71	Synthetic Lethality	Krogan NJ et al	15353583
YML041C	YEL018W	VPS71	EAF5	Synthetic Lethality	Krogan NJ et al	15353583
YOR144C	YER016W	ELG1	BIM1	Synthetic Lethality	Bellaoui M et al	12912927
YOR144C	YDL074C	ELG1	BRE1	Synthetic Lethality	Bellaoui M et al	12912927
YOR144C	YNR051C	ELG1	BRE5	Synthetic Lethality	Bellaoui M et al	12912927
YOR144C	YPL008W	ELG1	CHL1	Synthetic Lethality	Bellaoui M et al	12912927
YOR144C	YPR135W	ELG1	CTF4	Synthetic Lethality	Bellaoui M et al	12912927
YOR144C	YPL194W	ELG1	DDC1	Synthetic Lethality	Bellaoui M et al	12912927
YOR144C	YJL092W	ELG1	HPR5	Synthetic Lethality	Bellaoui M et al	12912927
YOR144C	YPR141C	ELG1	KAR3	Synthetic Lethality	Bellaoui M et al	12912927
YOR144C	YPL153C	ELG1	RAD53	Synthetic Lethality	Bellaoui M et al	12912927
YOR144C	YLR288C	ELG1	MEC3	Synthetic Lethality	Bellaoui M et al	12912927
YOR144C	YNL291C	ELG1	MID1	Synthetic Lethality	Bellaoui M et al	12912927
YOR144C	YBR098W	ELG1	MMS4	Synthetic Lethality	Bellaoui M et al	12912927
YBR098W	YOR144C	MMS4	ELG1	Synthetic Lethality	Bellaoui M et al	12912927
YOR144C	YCL061C	ELG1	MRC1	Synthetic Lethality	Bellaoui M et al	12912927
YOR144C	YMR224C	ELG1	MRE11	Synthetic Lethality	Bellaoui M et al	12912927
YOR144C	YDR386W	ELG1	MUS81	Synthetic Lethality	Bellaoui M et al	12912927
YDR386W	YOR144C	MUS81	ELG1	Synthetic Lethality	Bellaoui M et al	12912927
YOR144C	YJR043C	ELG1	POL32	Synthetic Lethality	Bellaoui M et al	12912927
YOR144C	YOR368W	ELG1	RAD17	Synthetic Lethality	Bellaoui M et al	12912927
YOR144C	YER173W	ELG1	RAD24	Synthetic Lethality	Bellaoui M et al	12912927
YOR144C	YKL113C	ELG1	RAD27	Synthetic Lethality	Bellaoui M et al	12912927
YOR144C	YNL250W	ELG1	RAD50	Synthetic Lethality	Bellaoui M et al	12912927
YOR144C	YER095W	ELG1	RAD51	Synthetic Lethality	Bellaoui M et al	12912927
YOR144C	YML032C	ELG1	RAD52	Synthetic Lethality	Bellaoui M et al	12912927
YOR144C	YGL163C	ELG1	RAD54	Synthetic Lethality	Bellaoui M et al	12912927
YOR144C	YDR076W	ELG1	RAD55	Synthetic Lethality	Bellaoui M et al	12912927
YOR144C	YDR004W	ELG1	RAD57	Synthetic Lethality	Bellaoui M et al	12912927
YOR144C	YLL002W	ELG1	RTT109	Synthetic Lethality	Bellaoui M et al	12912927
YOR144C	YMR190C	ELG1	SGS1	Synthetic Lethality	Bellaoui M et al	12912927
YOR144C	YDL013W	ELG1	HEX3	Synthetic Lethality	Bellaoui M et al	12912927
YOR144C	YER116C	ELG1	SLX8	Synthetic Lethality	Bellaoui M et al	12912927
YOR144C	YDR334W	ELG1	SWR1	Synthetic Lethality	Bellaoui M et al	12912927
YOR144C	YNL273W	ELG1	TOF1	Synthetic Lethality	Bellaoui M et al	12912927
YOR144C	YLR234W	ELG1	TOP3	Synthetic Lethality	Bellaoui M et al	12912927
YOR144C	YDR369C	ELG1	XRS2	Synthetic Lethality	Bellaoui M et al	12912927
YOR144C	YBR094W	ELG1	YBR094W	Synthetic Lethality	Bellaoui M et al	12912927
YOR144C	YBR099C	ELG1	YBR099C	Synthetic Lethality	Bellaoui M et al	12912927
YOR144C	YLR235C	ELG1	YLR235C	Synthetic Lethality	Bellaoui M et al	12912927
YOR144C	YGR281W	ELG1	YOR1	Synthetic Lethality	Bellaoui M et al	12912927
YOL017W	YLR085C	ESC8	ARP6	Synthetic Lethality	Krogan NJ et al	14690608
YOL017W	YOL012C	ESC8	HTZ1	Synthetic Lethality	Krogan NJ et al	14690608
YOL017W	YOL130W	ESC8	ALR1	Synthetic Lethality	Krogan NJ et al	14690608
YOL017W	YDR334W	ESC8	SWR1	Synthetic Lethality	Krogan NJ et al	14690608
YOL017W	YNL107W	ESC8	YAF9	Synthetic Lethality	Krogan NJ et al	14690608
YOL017W	YBR231C	ESC8	SWC5	Synthetic Lethality	Krogan NJ et al	14690608
YOL017W	YDR485C	ESC8	VPS72	Synthetic Lethality	Krogan NJ et al	14690608
YOL017W	YML041C	ESC8	VPS71	Synthetic Lethality	Krogan NJ et al	14690608
YAL019W	YLR085C	FUN30	ARP6	Synthetic Lethality	Krogan NJ et al	14690608
YAL019W	YOL012C	FUN30	HTZ1	Synthetic Lethality	Krogan NJ et al	14690608
YAL019W	YOL130W	FUN30	ALR1	Synthetic Lethality	Krogan NJ et al	14690608
YAL019W	YDR485C	FUN30	VPS72	Synthetic Lethality	Krogan NJ et al	14690608
YAL019W	YML041C	FUN30	VPS71	Synthetic Lethality	Krogan NJ et al	14690608
YNL153C	YOL012C	GIM3	HTZ1	Synthetic Lethality	Krogan NJ et al	14690608
YNL153C	YOL130W	GIM3	ALR1	Synthetic Lethality	Krogan NJ et al	14690608
YNL153C	YDR334W	GIM3	SWR1	Synthetic Lethality	Krogan NJ et al	14690608
YNL153C	YNL107W	GIM3	YAF9	Synthetic Lethality	Krogan NJ et al	14690608
YNL153C	YBR231C	GIM3	SWC5	Synthetic Lethality	Krogan NJ et al	14690608
YNL153C	YDR485C	GIM3	VPS72	Synthetic Lethality	Krogan NJ et al	14690608
YNL153C	YML041C	GIM3	VPS71	Synthetic Lethality	Krogan NJ et al	14690608
YEL003W	YLR085C	GIM4	ARP6	Synthetic Lethality	Krogan NJ et al	14690608
YEL003W	YOL012C	GIM4	HTZ1	Synthetic Lethality	Krogan NJ et al	14690608
YEL003W	YOL130W	GIM4	ALR1	Synthetic Lethality	Krogan NJ et al	14690608
YEL003W	YDR334W	GIM4	SWR1	Synthetic Lethality	Krogan NJ et al	14690608
YEL003W	YNL107W	GIM4	YAF9	Synthetic Lethality	Krogan NJ et al	14690608
YEL003W	YBR231C	GIM4	SWC5	Synthetic Lethality	Krogan NJ et al	14690608
YEL003W	YDR485C	GIM4	VPS72	Synthetic Lethality	Krogan NJ et al	14690608
YEL003W	YML041C	GIM4	VPS71	Synthetic Lethality	Krogan NJ et al	14690608
YML094W	YOL130W	GIM5	ALR1	Synthetic Lethality	Krogan NJ et al	14690608
YML094W	YDR334W	GIM5	SWR1	Synthetic Lethality	Krogan NJ et al	14690608
YML094W	YNL107W	GIM5	YAF9	Synthetic Lethality	Krogan NJ et al	14690608
YML094W	YBR231C	GIM5	SWC5	Synthetic Lethality	Krogan NJ et al	14690608
YML094W	YDR485C	GIM5	VPS72	Synthetic Lethality	Krogan NJ et al	14690608
YML094W	YML041C	GIM5	VPS71	Synthetic Lethality	Krogan NJ et al	14690608
YGL194C	YLR085C	HOS2	ARP6	Synthetic Lethality	Krogan NJ et al	14690608
YGL194C	YOL012C	HOS2	HTZ1	Synthetic Lethality	Krogan NJ et al	14690608
YGL194C	YOL130W	HOS2	ALR1	Synthetic Lethality	Krogan NJ et al	14690608
YGL194C	YDR334W	HOS2	SWR1	Synthetic Lethality	Krogan NJ et al	14690608
YGL194C	YNL107W	HOS2	YAF9	Synthetic Lethality	Krogan NJ et al	14690608
YGL194C	YBR231C	HOS2	SWC5	Synthetic Lethality	Krogan NJ et al	14690608
YGL194C	YDR485C	HOS2	VPS72	Synthetic Lethality	Krogan NJ et al	14690608
YGL194C	YML041C	HOS2	VPS71	Synthetic Lethality	Krogan NJ et al	14690608
YLR052W	YLR085C	IES3	ARP6	Synthetic Lethality	Krogan NJ et al	14690608
YLR052W	YOL012C	IES3	HTZ1	Synthetic Lethality	Krogan NJ et al	14690608
YLR052W	YOL130W	IES3	ALR1	Synthetic Lethality	Krogan NJ et al	14690608
YLR052W	YBR231C	IES3	SWC5	Synthetic Lethality	Krogan NJ et al	14690608
YLR052W	YML041C	IES3	VPS71	Synthetic Lethality	Krogan NJ et al	14690608
YER092W	YOL012C	IES5	HTZ1	Synthetic Lethality	Krogan NJ et al	14690608
YER092W	YOL130W	IES5	ALR1	Synthetic Lethality	Krogan NJ et al	14690608
YER092W	YDR334W	IES5	SWR1	Synthetic Lethality	Krogan NJ et al	14690608
YER092W	YBR231C	IES5	SWC5	Synthetic Lethality	Krogan NJ et al	14690608
YER092W	YDR485C	IES5	VPS72	Synthetic Lethality	Krogan NJ et al	14690608
YER092W	YML041C	IES5	VPS71	Synthetic Lethality	Krogan NJ et al	14690608
YBR245C	YOL012C	ISW1	HTZ1	Synthetic Lethality	Krogan NJ et al	14690608
YOL012C	YBR245C	HTZ1	ISW1	Synthetic Lethality	Krogan NJ et al	14690608
YBR245C	YOL012C	ISW1	HTZ1	Synthetic Lethality	Krogan NJ et al	15353583
YOL012C	YBR245C	HTZ1	ISW1	Synthetic Lethality	Krogan NJ et al	15353583
YBR245C	YDR334W	ISW1	SWR1	Synthetic Lethality	Krogan NJ et al	14690608
YBR245C	YBR231C	ISW1	SWC5	Synthetic Lethality	Krogan NJ et al	14690608
YBR245C	YDR485C	ISW1	VPS72	Synthetic Lethality	Krogan NJ et al	14690608
YBR245C	YML041C	ISW1	VPS71	Synthetic Lethality	Krogan NJ et al	14690608
YOR123C	YLR085C	LEO1	ARP6	Synthetic Lethality	Krogan NJ et al	14690608
YLR085C	YOR123C	ARP6	LEO1	Synthetic Lethality	Krogan NJ et al	14690608
YOR123C	YLR085C	LEO1	ARP6	Synthetic Lethality	Krogan NJ et al	15353583
YLR085C	YOR123C	ARP6	LEO1	Synthetic Lethality	Krogan NJ et al	15353583
YOR123C	YOL012C	LEO1	HTZ1	Synthetic Lethality	Krogan NJ et al	14690608
YOL012C	YOR123C	HTZ1	LEO1	Synthetic Lethality	Krogan NJ et al	14690608
YOR123C	YOL012C	LEO1	HTZ1	Synthetic Lethality	Krogan NJ et al	15353583
YOL012C	YOR123C	HTZ1	LEO1	Synthetic Lethality	Krogan NJ et al	15353583
YOR123C	YOL130W	LEO1	ALR1	Synthetic Lethality	Krogan NJ et al	14690608
YOR123C	YDR334W	LEO1	SWR1	Synthetic Lethality	Krogan NJ et al	14690608
YDR334W	YOR123C	SWR1	LEO1	Synthetic Lethality	Krogan NJ et al	14690608
YOR123C	YDR334W	LEO1	SWR1	Synthetic Lethality	Krogan NJ et al	15353583
YDR334W	YOR123C	SWR1	LEO1	Synthetic Lethality	Krogan NJ et al	15353583
YOR123C	YNL107W	LEO1	YAF9	Synthetic Lethality	Krogan NJ et al	14690608
YOR123C	YBR231C	LEO1	SWC5	Synthetic Lethality	Krogan NJ et al	14690608
YBR231C	YOR123C	SWC5	LEO1	Synthetic Lethality	Krogan NJ et al	14690608
YOR123C	YBR231C	LEO1	SWC5	Synthetic Lethality	Krogan NJ et al	15353583
YBR231C	YOR123C	SWC5	LEO1	Synthetic Lethality	Krogan NJ et al	15353583
YOR123C	YDR485C	LEO1	VPS72	Synthetic Lethality	Krogan NJ et al	14690608
YDR485C	YOR123C	VPS72	LEO1	Synthetic Lethality	Krogan NJ et al	14690608
YOR123C	YDR485C	LEO1	VPS72	Synthetic Lethality	Krogan NJ et al	15353583
YDR485C	YOR123C	VPS72	LEO1	Synthetic Lethality	Krogan NJ et al	15353583
YOR123C	YML041C	LEO1	VPS71	Synthetic Lethality	Krogan NJ et al	14690608
YML041C	YOR123C	VPS71	LEO1	Synthetic Lethality	Krogan NJ et al	14690608
YOR123C	YML041C	LEO1	VPS71	Synthetic Lethality	Krogan NJ et al	15353583
YML041C	YOR123C	VPS71	LEO1	Synthetic Lethality	Krogan NJ et al	15353583
YPL055C	YLR085C	LGE1	ARP6	Synthetic Lethality	Krogan NJ et al	14690608
YLR085C	YPL055C	ARP6	LGE1	Synthetic Lethality	Krogan NJ et al	14690608
YPL055C	YLR085C	LGE1	ARP6	Synthetic Lethality	Krogan NJ et al	15353583
YLR085C	YPL055C	ARP6	LGE1	Synthetic Lethality	Krogan NJ et al	15353583
YPL055C	YOL012C	LGE1	HTZ1	Synthetic Lethality	Krogan NJ et al	14690608
YOL012C	YPL055C	HTZ1	LGE1	Synthetic Lethality	Krogan NJ et al	14690608
YPL055C	YOL012C	LGE1	HTZ1	Synthetic Lethality	Krogan NJ et al	15353583
YOL012C	YPL055C	HTZ1	LGE1	Synthetic Lethality	Krogan NJ et al	15353583
YPL055C	YOL130W	LGE1	ALR1	Synthetic Lethality	Krogan NJ et al	14690608
YPL055C	YDR334W	LGE1	SWR1	Synthetic Lethality	Krogan NJ et al	14690608
YDR334W	YPL055C	SWR1	LGE1	Synthetic Lethality	Krogan NJ et al	14690608
YPL055C	YDR334W	LGE1	SWR1	Synthetic Lethality	Krogan NJ et al	15353583
YDR334W	YPL055C	SWR1	LGE1	Synthetic Lethality	Krogan NJ et al	15353583
YPL055C	YNL107W	LGE1	YAF9	Synthetic Lethality	Krogan NJ et al	14690608
YPL055C	YBR231C	LGE1	SWC5	Synthetic Lethality	Krogan NJ et al	14690608
YBR231C	YPL055C	SWC5	LGE1	Synthetic Lethality	Krogan NJ et al	14690608
YPL055C	YBR231C	LGE1	SWC5	Synthetic Lethality	Krogan NJ et al	15353583
YBR231C	YPL055C	SWC5	LGE1	Synthetic Lethality	Krogan NJ et al	15353583
YPL055C	YDR485C	LGE1	VPS72	Synthetic Lethality	Krogan NJ et al	14690608
YDR485C	YPL055C	VPS72	LGE1	Synthetic Lethality	Krogan NJ et al	14690608
YPL055C	YDR485C	LGE1	VPS72	Synthetic Lethality	Krogan NJ et al	15353583
YDR485C	YPL055C	VPS72	LGE1	Synthetic Lethality	Krogan NJ et al	15353583
YPL055C	YML041C	LGE1	VPS71	Synthetic Lethality	Krogan NJ et al	14690608
YML041C	YPL055C	VPS71	LGE1	Synthetic Lethality	Krogan NJ et al	14690608
YPL055C	YML041C	LGE1	VPS71	Synthetic Lethality	Krogan NJ et al	15353583
YML041C	YPL055C	VPS71	LGE1	Synthetic Lethality	Krogan NJ et al	15353583
YJL030W	YOL012C	MAD2	HTZ1	Synthetic Lethality	Krogan NJ et al	14690608
YJL030W	YJR035W	MAD2	RAD26	Synthetic Lethality	Krogan NJ et al	14690608
YJL030W	YOL130W	MAD2	ALR1	Synthetic Lethality	Krogan NJ et al	14690608
YJL030W	YDR334W	MAD2	SWR1	Synthetic Lethality	Krogan NJ et al	14690608
YDR334W	YJL030W	SWR1	MAD2	Synthetic Lethality	Krogan NJ et al	14690608
YJL030W	YDR334W	MAD2	SWR1	Synthetic Lethality	Krogan NJ et al	15353583
YDR334W	YJL030W	SWR1	MAD2	Synthetic Lethality	Krogan NJ et al	15353583
YJL030W	YNL107W	MAD2	YAF9	Synthetic Lethality	Krogan NJ et al	14690608
YJL030W	YBR231C	MAD2	SWC5	Synthetic Lethality	Krogan NJ et al	14690608
YJL030W	YDR485C	MAD2	VPS72	Synthetic Lethality	Krogan NJ et al	14690608
YDR485C	YJL030W	VPS72	MAD2	Synthetic Lethality	Krogan NJ et al	14690608
YJL030W	YDR485C	MAD2	VPS72	Synthetic Lethality	Krogan NJ et al	15353583
YDR485C	YJL030W	VPS72	MAD2	Synthetic Lethality	Krogan NJ et al	15353583
YJL030W	YML041C	MAD2	VPS71	Synthetic Lethality	Krogan NJ et al	14690608
YML041C	YJL030W	VPS71	MAD2	Synthetic Lethality	Krogan NJ et al	14690608
YJL030W	YML041C	MAD2	VPS71	Synthetic Lethality	Krogan NJ et al	15353583
YML041C	YJL030W	VPS71	MAD2	Synthetic Lethality	Krogan NJ et al	15353583
YPR070W	YLR085C	MED1	ARP6	Synthetic Lethality	Krogan NJ et al	14690608
YPR070W	YOL130W	MED1	ALR1	Synthetic Lethality	Krogan NJ et al	14690608
YPR070W	YDR334W	MED1	SWR1	Synthetic Lethality	Krogan NJ et al	14690608
YPR070W	YNL107W	MED1	YAF9	Synthetic Lethality	Krogan NJ et al	14690608
YPR070W	YBR231C	MED1	SWC5	Synthetic Lethality	Krogan NJ et al	14690608
YPR070W	YDR485C	MED1	VPS72	Synthetic Lethality	Krogan NJ et al	14690608
YPR070W	YML041C	MED1	VPS71	Synthetic Lethality	Krogan NJ et al	14690608
YLR332W	YLR110C	MID2	CCW12	Synthetic Lethality	Green R et al	12949174
YLR332W	YLR342W	MID2	FKS1	Synthetic Lethality	Green R et al	12949174
YLR332W	YLL043W	MID2	FPS1	Synthetic Lethality	Green R et al	12949174
YLR332W	YJR118C	MID2	ILM1	Synthetic Lethality	Green R et al	12949174
YLR332W	YLR371W	MID2	ROM2	Synthetic Lethality	Green R et al	12949174
YLR332W	YDR129C	MID2	SAC6	Synthetic Lethality	Green R et al	12949174
YLR332W	YGR229C	MID2	SMI1	Synthetic Lethality	Green R et al	12949174
YLR332W	YML115C	MID2	VAN1	Synthetic Lethality	Green R et al	12949174
YLR332W	YOR008C	MID2	SLG1	Synthetic Lethality	Green R et al	12949174
YLR332W	YLR111W	MID2	YLR111W	Synthetic Lethality	Green R et al	12949174
YLR332W	YLR338W	MID2	YLR338W	Synthetic Lethality	Green R et al	12949174
YBR098W	YDR363W	MMS4	ESC2	Synthetic Lethality	Bellaoui M et al	12912927
YBR098W	YPL024W	MMS4	NCE4	Synthetic Lethality	Bellaoui M et al	12912927
YBR098W	YMR190C	MMS4	SGS1	Synthetic Lethality	Bellaoui M et al	12912927
YBR098W	YLR234W	MMS4	TOP3	Synthetic Lethality	Bellaoui M et al	12912927
YBR098W	YLR373C	MMS4	VID22	Synthetic Lethality	Bellaoui M et al	12912927
YBR098W	YLR235C	MMS4	YLR235C	Synthetic Lethality	Bellaoui M et al	12912927
YCL061C	YLR085C	MRC1	ARP6	Synthetic Lethality	Krogan NJ et al	14690608
YCL061C	YOL012C	MRC1	HTZ1	Synthetic Lethality	Krogan NJ et al	14690608
YCL061C	YOL130W	MRC1	ALR1	Synthetic Lethality	Krogan NJ et al	14690608
YCL061C	YDR334W	MRC1	SWR1	Synthetic Lethality	Krogan NJ et al	14690608
YCL061C	YNL107W	MRC1	YAF9	Synthetic Lethality	Krogan NJ et al	14690608
YCL061C	YBR231C	MRC1	SWC5	Synthetic Lethality	Krogan NJ et al	14690608
YCL061C	YDR485C	MRC1	VPS72	Synthetic Lethality	Krogan NJ et al	14690608
YCL061C	YML041C	MRC1	VPS71	Synthetic Lethality	Krogan NJ et al	14690608
YDR386W	YDR363W	MUS81	ESC2	Synthetic Lethality	Bellaoui M et al	12912927
YDR386W	YPL024W	MUS81	NCE4	Synthetic Lethality	Bellaoui M et al	12912927
YDR386W	YMR190C	MUS81	SGS1	Synthetic Lethality	Bellaoui M et al	12912927
YDR386W	YLR234W	MUS81	TOP3	Synthetic Lethality	Bellaoui M et al	12912927
YDR386W	YLR373C	MUS81	VID22	Synthetic Lethality	Bellaoui M et al	12912927
YDR386W	YLR235C	MUS81	YLR235C	Synthetic Lethality	Bellaoui M et al	12912927
YAR002W	YLR085C	NUP60	ARP6	Synthetic Lethality	Krogan NJ et al	14690608
YAR002W	YOL130W	NUP60	ALR1	Synthetic Lethality	Krogan NJ et al	14690608
YAR002W	YDR334W	NUP60	SWR1	Synthetic Lethality	Krogan NJ et al	14690608
YAR002W	YNL107W	NUP60	YAF9	Synthetic Lethality	Krogan NJ et al	14690608
YAR002W	YBR231C	NUP60	SWC5	Synthetic Lethality	Krogan NJ et al	14690608
YAR002W	YDR485C	NUP60	VPS72	Synthetic Lethality	Krogan NJ et al	14690608
YAR002W	YML041C	NUP60	VPS71	Synthetic Lethality	Krogan NJ et al	14690608
YGR078C	YLR085C	PAC10	ARP6	Synthetic Lethality	Krogan NJ et al	14690608
YGR078C	YOL012C	PAC10	HTZ1	Synthetic Lethality	Krogan NJ et al	14690608
YGR078C	YOL130W	PAC10	ALR1	Synthetic Lethality	Krogan NJ et al	14690608
YGR078C	YDR334W	PAC10	SWR1	Synthetic Lethality	Krogan NJ et al	14690608
YGR078C	YNL107W	PAC10	YAF9	Synthetic Lethality	Krogan NJ et al	14690608
YGR078C	YBR231C	PAC10	SWC5	Synthetic Lethality	Krogan NJ et al	14690608
YGR078C	YDR485C	PAC10	VPS72	Synthetic Lethality	Krogan NJ et al	14690608
YGR078C	YML041C	PAC10	VPS71	Synthetic Lethality	Krogan NJ et al	14690608
YBR279W	YLR085C	PAF1	ARP6	Synthetic Lethality	Krogan NJ et al	14690608
YBR279W	YOL130W	PAF1	ALR1	Synthetic Lethality	Krogan NJ et al	14690608
YBR279W	YDR485C	PAF1	VPS72	Synthetic Lethality	Krogan NJ et al	14690608
YBR279W	YML041C	PAF1	VPS71	Synthetic Lethality	Krogan NJ et al	14690608
YER149C	YJL187C	PEA2	SWE1	Synthetic Lethality	Goehring AS et al	12686605
YNL097C	YLR085C	PHO23	ARP6	Synthetic Lethality	Krogan NJ et al	14690608
YNL097C	YOL012C	PHO23	HTZ1	Synthetic Lethality	Krogan NJ et al	14690608
YNL097C	YOL130W	PHO23	ALR1	Synthetic Lethality	Krogan NJ et al	14690608
YNL097C	YDR334W	PHO23	SWR1	Synthetic Lethality	Krogan NJ et al	14690608
YNL097C	YBR231C	PHO23	SWC5	Synthetic Lethality	Krogan NJ et al	14690608
YNL097C	YDR485C	PHO23	VPS72	Synthetic Lethality	Krogan NJ et al	14690608
YNL097C	YML041C	PHO23	VPS71	Synthetic Lethality	Krogan NJ et al	14690608
YPL031C	YEL036C	PHO85	ANP1	Synthetic Lethality	Huang D et al	12077337
YPL031C	YJL095W	PHO85	BCK1	Synthetic Lethality	Huang D et al	12077337
YPL031C	YBR200W	PHO85	BEM1	Synthetic Lethality	Huang D et al	12077337
YPL031C	YER155C	PHO85	BEM2	Synthetic Lethality	Huang D et al	12077337
YPL031C	YPL161C	PHO85	BEM4	Synthetic Lethality	Huang D et al	12077337
YPL031C	YNL271C	PHO85	BNI1	Synthetic Lethality	Huang D et al	12077337
YPL031C	YDL074C	PHO85	BRE1	Synthetic Lethality	Huang D et al	12077337
YPL031C	YGR157W	PHO85	CHO2	Synthetic Lethality	Huang D et al	12077337
YPL031C	YNL298W	PHO85	CLA4	Synthetic Lethality	Huang D et al	12077337
YPL031C	YDR414C	PHO85	ERD1	Synthetic Lethality	Huang D et al	12077337
YPL031C	YLR342W	PHO85	FKS1	Synthetic Lethality	Huang D et al	12077337
YPL031C	YMR306W	PHO85	FKS3	Synthetic Lethality	Huang D et al	12077337
YPL031C	YNL199C	PHO85	GCR2	Synthetic Lethality	Huang D et al	12077337
YPL031C	YJL101C	PHO85	GSH1	Synthetic Lethality	Huang D et al	12077337
YPL031C	YJR075W	PHO85	HOC1	Synthetic Lethality	Huang D et al	12077337
YPL031C	YNL323W	PHO85	LEM3	Synthetic Lethality	Huang D et al	12077337
YPL031C	YDR245W	PHO85	MNN10	Synthetic Lethality	Huang D et al	12077337
YPL031C	YHR030C	PHO85	SLT2	Synthetic Lethality	Huang D et al	12077337
YPL031C	YDR150W	PHO85	NUM1	Synthetic Lethality	Huang D et al	12077337
YPL031C	YJR073C	PHO85	OPI3	Synthetic Lethality	Huang D et al	12077337
YPL031C	YGR078C	PHO85	PAC10	Synthetic Lethality	Huang D et al	12077337
YPL031C	YGL167C	PHO85	PMR1	Synthetic Lethality	Huang D et al	12077337
YPL031C	YBR260C	PHO85	RGD1	Synthetic Lethality	Huang D et al	12077337
YPL031C	YLR371W	PHO85	ROM2	Synthetic Lethality	Huang D et al	12077337
YPL031C	YOR014W	PHO85	RTS1	Synthetic Lethality	Huang D et al	12077337
YPL031C	YOR140W	PHO85	SFL1	Synthetic Lethality	Huang D et al	12077337
YPL031C	YER096W	PHO85	SHC1	Synthetic Lethality	Huang D et al	12077337
YPL031C	YOL122C	PHO85	SMF1	Synthetic Lethality	Huang D et al	12077337
YPL031C	YLR425W	PHO85	TUS1	Synthetic Lethality	Huang D et al	12077337
YPL031C	YGR063C	PHO85	SPT4	Synthetic Lethality	Huang D et al	12077337
YPL031C	YCR081W	PHO85	SRB8	Synthetic Lethality	Huang D et al	12077337
YPL031C	YDR443C	PHO85	SSN2	Synthetic Lethality	Huang D et al	12077337
YPL031C	YLR372W	PHO85	SUR4	Synthetic Lethality	Huang D et al	12077337
YPL031C	YER111C	PHO85	SWI4	Synthetic Lethality	Huang D et al	12077337
YPL031C	YOL020W	PHO85	TAT2	Synthetic Lethality	Huang D et al	12077337
YPL031C	YNL079C	PHO85	TPM1	Synthetic Lethality	Huang D et al	12077337
YPL031C	YDR207C	PHO85	UME6	Synthetic Lethality	Huang D et al	12077337
YPL031C	YOR106W	PHO85	VAM3	Synthetic Lethality	Huang D et al	12077337
YPL031C	YML115C	PHO85	VAN1	Synthetic Lethality	Huang D et al	12077337
YPL031C	YPL253C	PHO85	VIK1	Synthetic Lethality	Huang D et al	12077337
YPL031C	YHR012W	PHO85	VPS29	Synthetic Lethality	Huang D et al	12077337
YPL031C	YJL154C	PHO85	VPS35	Synthetic Lethality	Huang D et al	12077337
YPL031C	YLR360W	PHO85	VPS38	Synthetic Lethality	Huang D et al	12077337
YPL031C	YDR456W	PHO85	NHX1	Synthetic Lethality	Huang D et al	12077337
YPL031C	YOR008C	PHO85	SLG1	Synthetic Lethality	Huang D et al	12077337
YPL031C	YHL028W	PHO85	WSC4	Synthetic Lethality	Huang D et al	12077337
YPL031C	YER049W	PHO85	YER049W	Synthetic Lethality	Huang D et al	12077337
YPL031C	YGL015C	PHO85	YGL015C	Synthetic Lethality	Huang D et al	12077337
YPL031C	YGR161C	PHO85	RTS3	Synthetic Lethality	Huang D et al	12077337
YPL031C	YJR142W	PHO85	YJR142W	Synthetic Lethality	Huang D et al	12077337
YPL031C	YLR200W	PHO85	YKE2	Synthetic Lethality	Huang D et al	12077337
YPL031C	YML122C	PHO85	YML122C	Synthetic Lethality	Huang D et al	12077337
YPL031C	YOL119C	PHO85	MCH4	Synthetic Lethality	Huang D et al	12077337
YGL058W	YLR085C	RAD6	ARP6	Synthetic Lethality	Krogan NJ et al	14690608
YLR085C	YGL058W	ARP6	RAD6	Synthetic Lethality	Krogan NJ et al	14690608
YGL058W	YLR085C	RAD6	ARP6	Synthetic Lethality	Krogan NJ et al	15353583
YLR085C	YGL058W	ARP6	RAD6	Synthetic Lethality	Krogan NJ et al	15353583
YGL058W	YOL012C	RAD6	HTZ1	Synthetic Lethality	Krogan NJ et al	14690608
YOL012C	YGL058W	HTZ1	RAD6	Synthetic Lethality	Krogan NJ et al	14690608
YGL058W	YOL012C	RAD6	HTZ1	Synthetic Lethality	Krogan NJ et al	15353583
YOL012C	YGL058W	HTZ1	RAD6	Synthetic Lethality	Krogan NJ et al	15353583
YGL058W	YOL130W	RAD6	ALR1	Synthetic Lethality	Krogan NJ et al	14690608
YGL058W	YDR334W	RAD6	SWR1	Synthetic Lethality	Krogan NJ et al	14690608
YDR334W	YGL058W	SWR1	RAD6	Synthetic Lethality	Krogan NJ et al	14690608
YGL058W	YDR334W	RAD6	SWR1	Synthetic Lethality	Krogan NJ et al	15353583
YDR334W	YGL058W	SWR1	RAD6	Synthetic Lethality	Krogan NJ et al	15353583
YGL058W	YDR485C	RAD6	VPS72	Synthetic Lethality	Krogan NJ et al	14690608
YDR485C	YGL058W	VPS72	RAD6	Synthetic Lethality	Krogan NJ et al	14690608
YGL058W	YDR485C	RAD6	VPS72	Synthetic Lethality	Krogan NJ et al	15353583
YDR485C	YGL058W	VPS72	RAD6	Synthetic Lethality	Krogan NJ et al	15353583
YGL058W	YML041C	RAD6	VPS71	Synthetic Lethality	Krogan NJ et al	14690608
YML041C	YGL058W	VPS71	RAD6	Synthetic Lethality	Krogan NJ et al	14690608
YGL058W	YML041C	RAD6	VPS71	Synthetic Lethality	Krogan NJ et al	15353583
YML041C	YGL058W	VPS71	RAD6	Synthetic Lethality	Krogan NJ et al	15353583
YJL148W	YLR085C	RPA34	ARP6	Synthetic Lethality	Krogan NJ et al	14690608
YJL148W	YOL130W	RPA34	ALR1	Synthetic Lethality	Krogan NJ et al	14690608
YJL148W	YDR334W	RPA34	SWR1	Synthetic Lethality	Krogan NJ et al	14690608
YJL148W	YNL107W	RPA34	YAF9	Synthetic Lethality	Krogan NJ et al	14690608
YJL148W	YBR231C	RPA34	SWC5	Synthetic Lethality	Krogan NJ et al	14690608
YJL148W	YDR485C	RPA34	VPS72	Synthetic Lethality	Krogan NJ et al	14690608
YJL148W	YML041C	RPA34	VPS71	Synthetic Lethality	Krogan NJ et al	14690608
YNL330C	YLR085C	RPD3	ARP6	Synthetic Lethality	Krogan NJ et al	14690608
YNL330C	YOL012C	RPD3	HTZ1	Synthetic Lethality	Krogan NJ et al	14690608
YNL330C	YOL130W	RPD3	ALR1	Synthetic Lethality	Krogan NJ et al	14690608
YNL330C	YBR231C	RPD3	SWC5	Synthetic Lethality	Krogan NJ et al	14690608
YNL330C	YDR485C	RPD3	VPS72	Synthetic Lethality	Krogan NJ et al	14690608
YNL330C	YML041C	RPD3	VPS71	Synthetic Lethality	Krogan NJ et al	14690608
YGR056W	YLR085C	RSC1	ARP6	Synthetic Lethality	Krogan NJ et al	14690608
YGR056W	YOL012C	RSC1	HTZ1	Synthetic Lethality	Krogan NJ et al	14690608
YGR056W	YOL130W	RSC1	ALR1	Synthetic Lethality	Krogan NJ et al	14690608
YGR056W	YDR334W	RSC1	SWR1	Synthetic Lethality	Krogan NJ et al	14690608
YGR056W	YBR231C	RSC1	SWC5	Synthetic Lethality	Krogan NJ et al	14690608
YGR056W	YDR485C	RSC1	VPS72	Synthetic Lethality	Krogan NJ et al	14690608
YGR056W	YML041C	RSC1	VPS71	Synthetic Lethality	Krogan NJ et al	14690608
YGL244W	YLR085C	RTF1	ARP6	Synthetic Lethality	Krogan NJ et al	14690608
YLR085C	YGL244W	ARP6	RTF1	Synthetic Lethality	Krogan NJ et al	14690608
YGL244W	YLR085C	RTF1	ARP6	Synthetic Lethality	Krogan NJ et al	15353583
YLR085C	YGL244W	ARP6	RTF1	Synthetic Lethality	Krogan NJ et al	15353583
YGL244W	YOL012C	RTF1	HTZ1	Synthetic Lethality	Krogan NJ et al	14690608
YOL012C	YGL244W	HTZ1	RTF1	Synthetic Lethality	Krogan NJ et al	14690608
YGL244W	YOL012C	RTF1	HTZ1	Synthetic Lethality	Krogan NJ et al	15353583
YOL012C	YGL244W	HTZ1	RTF1	Synthetic Lethality	Krogan NJ et al	15353583
YGL244W	YOL130W	RTF1	ALR1	Synthetic Lethality	Krogan NJ et al	14690608
YGL244W	YDR334W	RTF1	SWR1	Synthetic Lethality	Krogan NJ et al	14690608
YDR334W	YGL244W	SWR1	RTF1	Synthetic Lethality	Krogan NJ et al	14690608
YGL244W	YDR334W	RTF1	SWR1	Synthetic Lethality	Krogan NJ et al	15353583
YDR334W	YGL244W	SWR1	RTF1	Synthetic Lethality	Krogan NJ et al	15353583
YGL244W	YNL107W	RTF1	YAF9	Synthetic Lethality	Krogan NJ et al	14690608
YGL244W	YBR231C	RTF1	SWC5	Synthetic Lethality	Krogan NJ et al	14690608
YBR231C	YGL244W	SWC5	RTF1	Synthetic Lethality	Krogan NJ et al	14690608
YGL244W	YBR231C	RTF1	SWC5	Synthetic Lethality	Krogan NJ et al	15353583
YBR231C	YGL244W	SWC5	RTF1	Synthetic Lethality	Krogan NJ et al	15353583
YGL244W	YDR485C	RTF1	VPS72	Synthetic Lethality	Krogan NJ et al	14690608
YDR485C	YGL244W	VPS72	RTF1	Synthetic Lethality	Krogan NJ et al	14690608
YGL244W	YDR485C	RTF1	VPS72	Synthetic Lethality	Krogan NJ et al	15353583
YDR485C	YGL244W	VPS72	RTF1	Synthetic Lethality	Krogan NJ et al	15353583
YGL244W	YML041C	RTF1	VPS71	Synthetic Lethality	Krogan NJ et al	14690608
YML041C	YGL244W	VPS71	RTF1	Synthetic Lethality	Krogan NJ et al	14690608
YGL244W	YML041C	RTF1	VPS71	Synthetic Lethality	Krogan NJ et al	15353583
YML041C	YGL244W	VPS71	RTF1	Synthetic Lethality	Krogan NJ et al	15353583
YDR159W	YLR085C	SAC3	ARP6	Synthetic Lethality	Krogan NJ et al	14690608
YDR159W	YOL012C	SAC3	HTZ1	Synthetic Lethality	Krogan NJ et al	14690608
YDR159W	YOL130W	SAC3	ALR1	Synthetic Lethality	Krogan NJ et al	14690608
YDR159W	YDR334W	SAC3	SWR1	Synthetic Lethality	Krogan NJ et al	14690608
YDR159W	YNL107W	SAC3	YAF9	Synthetic Lethality	Krogan NJ et al	14690608
YDR159W	YBR231C	SAC3	SWC5	Synthetic Lethality	Krogan NJ et al	14690608
YDR159W	YDR485C	SAC3	VPS72	Synthetic Lethality	Krogan NJ et al	14690608
YDR159W	YML041C	SAC3	VPS71	Synthetic Lethality	Krogan NJ et al	14690608
YMR263W	YLR085C	SAP30	ARP6	Synthetic Lethality	Krogan NJ et al	14690608
YMR263W	YOL012C	SAP30	HTZ1	Synthetic Lethality	Krogan NJ et al	14690608
YMR263W	YOL130W	SAP30	ALR1	Synthetic Lethality	Krogan NJ et al	14690608
YMR263W	YDR334W	SAP30	SWR1	Synthetic Lethality	Krogan NJ et al	14690608
YMR263W	YNL107W	SAP30	YAF9	Synthetic Lethality	Krogan NJ et al	14690608
YMR263W	YBR231C	SAP30	SWC5	Synthetic Lethality	Krogan NJ et al	14690608
YMR263W	YDR485C	SAP30	VPS72	Synthetic Lethality	Krogan NJ et al	14690608
YMR263W	YML041C	SAP30	VPS71	Synthetic Lethality	Krogan NJ et al	14690608
YBL052C	YOL012C	SAS3	HTZ1	Synthetic Lethality	Krogan NJ et al	14690608
YBL052C	YOL130W	SAS3	ALR1	Synthetic Lethality	Krogan NJ et al	14690608
YBL052C	YDR334W	SAS3	SWR1	Synthetic Lethality	Krogan NJ et al	14690608
YBL052C	YDR485C	SAS3	VPS72	Synthetic Lethality	Krogan NJ et al	14690608
YBL052C	YML041C	SAS3	VPS71	Synthetic Lethality	Krogan NJ et al	14690608
YIL084C	YLR085C	SDS3	ARP6	Synthetic Lethality	Krogan NJ et al	14690608
YIL084C	YOL012C	SDS3	HTZ1	Synthetic Lethality	Krogan NJ et al	14690608
YIL084C	YOL130W	SDS3	ALR1	Synthetic Lethality	Krogan NJ et al	14690608
YIL084C	YDR334W	SDS3	SWR1	Synthetic Lethality	Krogan NJ et al	14690608
YIL084C	YBR231C	SDS3	SWC5	Synthetic Lethality	Krogan NJ et al	14690608
YIL084C	YDR485C	SDS3	VPS72	Synthetic Lethality	Krogan NJ et al	14690608
YIL084C	YML041C	SDS3	VPS71	Synthetic Lethality	Krogan NJ et al	14690608
YLR268W	YLR085C	SEC22	ARP6	Synthetic Lethality	Krogan NJ et al	14690608
YLR268W	YJR035W	SEC22	RAD26	Synthetic Lethality	Krogan NJ et al	14690608
YLR268W	YOL130W	SEC22	ALR1	Synthetic Lethality	Krogan NJ et al	14690608
YLR268W	YDR334W	SEC22	SWR1	Synthetic Lethality	Krogan NJ et al	14690608
YLR268W	YNL107W	SEC22	YAF9	Synthetic Lethality	Krogan NJ et al	14690608
YLR268W	YBR231C	SEC22	SWC5	Synthetic Lethality	Krogan NJ et al	14690608
YLR268W	YDR485C	SEC22	VPS72	Synthetic Lethality	Krogan NJ et al	14690608
YLR268W	YML041C	SEC22	VPS71	Synthetic Lethality	Krogan NJ et al	14690608
YJL168C	YLR085C	SET2	ARP6	Synthetic Lethality	Krogan NJ et al	14690608
YJL168C	YLR085C	SET2	ARP6	Synthetic Lethality	Krogan NJ et al	12773564
YJL168C	YPL161C	SET2	BEM4	Synthetic Lethality	Krogan NJ et al	14690608
YJL168C	YPL161C	SET2	BEM4	Synthetic Lethality	Krogan NJ et al	12773564
YJL168C	YDL074C	SET2	BRE1	Synthetic Lethality	Krogan NJ et al	14690608
YJL168C	YDL074C	SET2	BRE1	Synthetic Lethality	Krogan NJ et al	12773564
YJL168C	YLR015W	SET2	BRE2	Synthetic Lethality	Krogan NJ et al	14690608
YJL168C	YLR015W	SET2	BRE2	Synthetic Lethality	Krogan NJ et al	12773564
YJL168C	YNR051C	SET2	BRE5	Synthetic Lethality	Krogan NJ et al	14690608
YJL168C	YNR051C	SET2	BRE5	Synthetic Lethality	Krogan NJ et al	12773564
YJL168C	YHL038C	SET2	CBP2	Synthetic Lethality	Krogan NJ et al	14690608
YJL168C	YPL132W	SET2	COX11	Synthetic Lethality	Krogan NJ et al	14690608
YJL168C	YOR065W	SET2	CYT1	Synthetic Lethality	Krogan NJ et al	14690608
YJL168C	YCL016C	SET2	DCC1	Synthetic Lethality	Krogan NJ et al	14690608
YJL168C	YCL016C	SET2	DCC1	Synthetic Lethality	Krogan NJ et al	12773564
YJL168C	YAL013W	SET2	DEP1	Synthetic Lethality	Krogan NJ et al	14690608
YJL168C	YAL013W	SET2	DEP1	Synthetic Lethality	Krogan NJ et al	12773564
YJL168C	YLL001W	SET2	DNM1	Synthetic Lethality	Krogan NJ et al	14690608
YJL168C	YNL153C	SET2	GIM3	Synthetic Lethality	Krogan NJ et al	14690608
YJL168C	YNL153C	SET2	GIM3	Synthetic Lethality	Krogan NJ et al	12773564
YJL168C	YML094W	SET2	GIM5	Synthetic Lethality	Krogan NJ et al	14690608
YJL168C	YML094W	SET2	GIM5	Synthetic Lethality	Krogan NJ et al	12773564
YJL168C	YHR104W	SET2	GRE3	Synthetic Lethality	Krogan NJ et al	14690608
YJL168C	YGL194C	SET2	HOS2	Synthetic Lethality	Krogan NJ et al	14690608
YJL168C	YOL068C	SET2	HST1	Synthetic Lethality	Krogan NJ et al	14690608
YJL168C	YOL012C	SET2	HTZ1	Synthetic Lethality	Krogan NJ et al	14690608
YJL168C	YOL012C	SET2	HTZ1	Synthetic Lethality	Krogan NJ et al	12773564
YJL168C	YOR123C	SET2	LEO1	Synthetic Lethality	Krogan NJ et al	14690608
YJL168C	YOR123C	SET2	LEO1	Synthetic Lethality	Krogan NJ et al	12773564
YJL168C	YPL055C	SET2	LGE1	Synthetic Lethality	Krogan NJ et al	14690608
YJL168C	YPL055C	SET2	LGE1	Synthetic Lethality	Krogan NJ et al	12773564
YJL168C	YMR021C	SET2	MAC1	Synthetic Lethality	Krogan NJ et al	14690608
YJL168C	YNL297C	SET2	MON2	Synthetic Lethality	Krogan NJ et al	14690608
YJL168C	YNL297C	SET2	MON2	Synthetic Lethality	Krogan NJ et al	12773564
YJL168C	YML128C	SET2	MSC1	Synthetic Lethality	Krogan NJ et al	14690608
YJL168C	YML128C	SET2	MSC1	Synthetic Lethality	Krogan NJ et al	12773564
YJL168C	YOR156C	SET2	NFI1	Synthetic Lethality	Krogan NJ et al	14690608
YJL168C	YNL294C	SET2	RIM21	Synthetic Lethality	Krogan NJ et al	14690608
YJL168C	YNL294C	SET2	RIM21	Synthetic Lethality	Krogan NJ et al	12773564
YJL168C	YGL244W	SET2	RTF1	Synthetic Lethality	Krogan NJ et al	14690608
YJL168C	YGL244W	SET2	RTF1	Synthetic Lethality	Krogan NJ et al	12773564
YJL168C	YDR469W	SET2	SDC1	Synthetic Lethality	Krogan NJ et al	14690608
YJL168C	YDR469W	SET2	SDC1	Synthetic Lethality	Krogan NJ et al	12773564
YJL168C	YLR268W	SET2	SEC22	Synthetic Lethality	Krogan NJ et al	14690608
YJL168C	YLR268W	SET2	SEC22	Synthetic Lethality	Krogan NJ et al	12773564
YJL168C	YKR029C	SET2	SET3	Synthetic Lethality	Krogan NJ et al	14690608
YJL168C	YKR029C	SET2	SET3	Synthetic Lethality	Krogan NJ et al	12773564
YJL168C	YBR258C	SET2	SHG1	Synthetic Lethality	Krogan NJ et al	14690608
YJL168C	YGR112W	SET2	SHY1	Synthetic Lethality	Krogan NJ et al	14690608
YJL168C	YGR112W	SET2	SHY1	Synthetic Lethality	Krogan NJ et al	12773564
YJL168C	YBR103W	SET2	SIF2	Synthetic Lethality	Krogan NJ et al	14690608
YJL168C	YBR103W	SET2	SIF2	Synthetic Lethality	Krogan NJ et al	12773564
YJL168C	YCR033W	SET2	SNT1	Synthetic Lethality	Krogan NJ et al	14690608
YJL168C	YCR033W	SET2	SNT1	Synthetic Lethality	Krogan NJ et al	12773564
YJL168C	YGL127C	SET2	SOH1	Synthetic Lethality	Krogan NJ et al	14690608
YJL168C	YGL127C	SET2	SOH1	Synthetic Lethality	Krogan NJ et al	12773564
YJL168C	YPL138C	SET2	SPP1	Synthetic Lethality	Krogan NJ et al	14690608
YJL168C	YPL057C	SET2	SUR1	Synthetic Lethality	Krogan NJ et al	14690608
YJL168C	YAL011W	SET2	SWC3	Synthetic Lethality	Krogan NJ et al	14690608
YJL168C	YAL011W	SET2	SWC3	Synthetic Lethality	Krogan NJ et al	12773564
YJL168C	YOL130W	SET2	ALR1	Synthetic Lethality	Krogan NJ et al	14690608
YJL168C	YBR175W	SET2	SWD3	Synthetic Lethality	Krogan NJ et al	14690608
YJL168C	YBR175W	SET2	SWD3	Synthetic Lethality	Krogan NJ et al	12773564
YJL168C	YDR334W	SET2	SWR1	Synthetic Lethality	Krogan NJ et al	14690608
YJL168C	YDR334W	SET2	SWR1	Synthetic Lethality	Krogan NJ et al	12773564
YJL168C	YLR386W	SET2	VAC14	Synthetic Lethality	Krogan NJ et al	14690608
YJL168C	YLR386W	SET2	VAC14	Synthetic Lethality	Krogan NJ et al	12773564
YJL168C	YOR106W	SET2	VAM3	Synthetic Lethality	Krogan NJ et al	14690608
YJL168C	YOR106W	SET2	VAM3	Synthetic Lethality	Krogan NJ et al	12773564
YJL168C	YDR359C	SET2	VID21	Synthetic Lethality	Krogan NJ et al	14690608
YJL168C	YDR359C	SET2	VID21	Synthetic Lethality	Krogan NJ et al	12773564
YJL168C	YML041C	SET2	VPS71	Synthetic Lethality	Krogan NJ et al	14690608
YJL168C	YML041C	SET2	VPS71	Synthetic Lethality	Krogan NJ et al	12773564
YJL168C	YNL107W	SET2	YAF9	Synthetic Lethality	Krogan NJ et al	14690608
YJL168C	YBR231C	SET2	SWC5	Synthetic Lethality	Krogan NJ et al	14690608
YJL168C	YDL033C	SET2	SLM3	Synthetic Lethality	Krogan NJ et al	14690608
YJL168C	YDL033C	SET2	SLM3	Synthetic Lethality	Krogan NJ et al	12773564
YJL168C	YDR116C	SET2	MRPL1	Synthetic Lethality	Krogan NJ et al	14690608
YJL168C	YDR155C	SET2	CPR1	Synthetic Lethality	Krogan NJ et al	14690608
YJL168C	YDR360W	SET2	YDR360W	Synthetic Lethality	Krogan NJ et al	14690608
YJL168C	YDR485C	SET2	VPS72	Synthetic Lethality	Krogan NJ et al	14690608
YJL168C	YER083C	SET2	RMD7	Synthetic Lethality	Krogan NJ et al	14690608
YJL168C	YGL003C	SET2	CDH1	Synthetic Lethality	Krogan NJ et al	14690608
YJL168C	YGL045W	SET2	RIM8	Synthetic Lethality	Krogan NJ et al	14690608
YJL168C	YGL045W	SET2	RIM8	Synthetic Lethality	Krogan NJ et al	12773564
YJL168C	YGL237C	SET2	HAP2	Synthetic Lethality	Krogan NJ et al	14690608
YJL168C	YGR126W	SET2	YGR126W	Synthetic Lethality	Krogan NJ et al	14690608
YJL168C	YHR115C	SET2	DMA1	Synthetic Lethality	Krogan NJ et al	14690608
YJL168C	YHR116W	SET2	COX23	Synthetic Lethality	Krogan NJ et al	14690608
YJL168C	YIL112W	SET2	HOS4	Synthetic Lethality	Krogan NJ et al	14690608
YJL168C	YIL112W	SET2	HOS4	Synthetic Lethality	Krogan NJ et al	12773564
YJL168C	YKL151C	SET2	YKL151C	Synthetic Lethality	Krogan NJ et al	14690608
YJL168C	YLL047W	SET2	YLL047W	Synthetic Lethality	Krogan NJ et al	14690608
YJL168C	YLR218C	SET2	YLR218C	Synthetic Lethality	Krogan NJ et al	14690608
YJL168C	YML030W	SET2	YML030W	Synthetic Lethality	Krogan NJ et al	14690608
YJL168C	YPR014C	SET2	YPR014C	Synthetic Lethality	Krogan NJ et al	14690608
YJL168C	YPR014C	SET2	YPR014C	Synthetic Lethality	Krogan NJ et al	12773564
YJL168C	YOL145C	SET2	CTR9	Synthetic Lethality	Krogan NJ et al	12773564
YJL168C	YBR279W	SET2	PAF1	Synthetic Lethality	Krogan NJ et al	12773564
YKR029C	YLR085C	SET3	ARP6	Synthetic Lethality	Krogan NJ et al	14690608
YKR029C	YOL012C	SET3	HTZ1	Synthetic Lethality	Krogan NJ et al	14690608
YKR029C	YDR334W	SET3	SWR1	Synthetic Lethality	Krogan NJ et al	14690608
YKR029C	YNL107W	SET3	YAF9	Synthetic Lethality	Krogan NJ et al	14690608
YKR029C	YBR231C	SET3	SWC5	Synthetic Lethality	Krogan NJ et al	14690608
YKR029C	YDR485C	SET3	VPS72	Synthetic Lethality	Krogan NJ et al	14690608
YKR029C	YML041C	SET3	VPS71	Synthetic Lethality	Krogan NJ et al	14690608
YBR103W	YLR085C	SIF2	ARP6	Synthetic Lethality	Krogan NJ et al	14690608
YBR103W	YOL012C	SIF2	HTZ1	Synthetic Lethality	Krogan NJ et al	14690608
YBR103W	YOL130W	SIF2	ALR1	Synthetic Lethality	Krogan NJ et al	14690608
YBR103W	YDR334W	SIF2	SWR1	Synthetic Lethality	Krogan NJ et al	14690608
YBR103W	YNL107W	SIF2	YAF9	Synthetic Lethality	Krogan NJ et al	14690608
YBR103W	YBR231C	SIF2	SWC5	Synthetic Lethality	Krogan NJ et al	14690608
YBR103W	YDR485C	SIF2	VPS72	Synthetic Lethality	Krogan NJ et al	14690608
YBR103W	YML041C	SIF2	VPS71	Synthetic Lethality	Krogan NJ et al	14690608
YOL004W	YLR085C	SIN3	ARP6	Synthetic Lethality	Krogan NJ et al	14690608
YOL004W	YJR035W	SIN3	RAD26	Synthetic Lethality	Krogan NJ et al	14690608
YOL004W	YDR334W	SIN3	SWR1	Synthetic Lethality	Krogan NJ et al	14690608
YOL004W	YNL107W	SIN3	YAF9	Synthetic Lethality	Krogan NJ et al	14690608
YOL004W	YBR231C	SIN3	SWC5	Synthetic Lethality	Krogan NJ et al	14690608
YOL004W	YDR485C	SIN3	VPS72	Synthetic Lethality	Krogan NJ et al	14690608
YOL004W	YML041C	SIN3	VPS71	Synthetic Lethality	Krogan NJ et al	14690608
YCR033W	YLR085C	SNT1	ARP6	Synthetic Lethality	Krogan NJ et al	14690608
YCR033W	YOL012C	SNT1	HTZ1	Synthetic Lethality	Krogan NJ et al	14690608
YCR033W	YOL130W	SNT1	ALR1	Synthetic Lethality	Krogan NJ et al	14690608
YCR033W	YDR334W	SNT1	SWR1	Synthetic Lethality	Krogan NJ et al	14690608
YCR033W	YNL107W	SNT1	YAF9	Synthetic Lethality	Krogan NJ et al	14690608
YCR033W	YBR231C	SNT1	SWC5	Synthetic Lethality	Krogan NJ et al	14690608
YCR033W	YDR485C	SNT1	VPS72	Synthetic Lethality	Krogan NJ et al	14690608
YCR033W	YML041C	SNT1	VPS71	Synthetic Lethality	Krogan NJ et al	14690608
YGL127C	YLR085C	SOH1	ARP6	Synthetic Lethality	Krogan NJ et al	14690608
YGL127C	YOL012C	SOH1	HTZ1	Synthetic Lethality	Krogan NJ et al	14690608
YGL127C	YOL130W	SOH1	ALR1	Synthetic Lethality	Krogan NJ et al	14690608
YGL127C	YDR334W	SOH1	SWR1	Synthetic Lethality	Krogan NJ et al	14690608
YGL127C	YBR231C	SOH1	SWC5	Synthetic Lethality	Krogan NJ et al	14690608
YGL127C	YDR485C	SOH1	VPS72	Synthetic Lethality	Krogan NJ et al	14690608
YGL127C	YML041C	SOH1	VPS71	Synthetic Lethality	Krogan NJ et al	14690608
YLL021W	YJL187C	SPA2	SWE1	Synthetic Lethality	Goehring AS et al	12686605
YPL138C	YLR085C	SPP1	ARP6	Synthetic Lethality	Krogan NJ et al	14690608
YLR085C	YPL138C	ARP6	SPP1	Synthetic Lethality	Krogan NJ et al	14690608
YPL138C	YLR085C	SPP1	ARP6	Synthetic Lethality	Krogan NJ et al	15353583
YLR085C	YPL138C	ARP6	SPP1	Synthetic Lethality	Krogan NJ et al	15353583
YPL138C	YOL012C	SPP1	HTZ1	Synthetic Lethality	Krogan NJ et al	14690608
YOL012C	YPL138C	HTZ1	SPP1	Synthetic Lethality	Krogan NJ et al	14690608
YPL138C	YOL012C	SPP1	HTZ1	Synthetic Lethality	Krogan NJ et al	15353583
YOL012C	YPL138C	HTZ1	SPP1	Synthetic Lethality	Krogan NJ et al	15353583
YPL138C	YOL130W	SPP1	ALR1	Synthetic Lethality	Krogan NJ et al	14690608
YPL138C	YDR334W	SPP1	SWR1	Synthetic Lethality	Krogan NJ et al	14690608
YDR334W	YPL138C	SWR1	SPP1	Synthetic Lethality	Krogan NJ et al	14690608
YPL138C	YDR334W	SPP1	SWR1	Synthetic Lethality	Krogan NJ et al	15353583
YDR334W	YPL138C	SWR1	SPP1	Synthetic Lethality	Krogan NJ et al	15353583
YPL138C	YDR485C	SPP1	VPS72	Synthetic Lethality	Krogan NJ et al	14690608
YDR485C	YPL138C	VPS72	SPP1	Synthetic Lethality	Krogan NJ et al	14690608
YPL138C	YDR485C	SPP1	VPS72	Synthetic Lethality	Krogan NJ et al	15353583
YDR485C	YPL138C	VPS72	SPP1	Synthetic Lethality	Krogan NJ et al	15353583
YPL138C	YML041C	SPP1	VPS71	Synthetic Lethality	Krogan NJ et al	14690608
YML041C	YPL138C	VPS71	SPP1	Synthetic Lethality	Krogan NJ et al	14690608
YPL138C	YML041C	SPP1	VPS71	Synthetic Lethality	Krogan NJ et al	15353583
YML041C	YPL138C	VPS71	SPP1	Synthetic Lethality	Krogan NJ et al	15353583
YDR392W	YLR085C	SPT3	ARP6	Synthetic Lethality	Krogan NJ et al	14690608
YDR392W	YOL012C	SPT3	HTZ1	Synthetic Lethality	Krogan NJ et al	14690608
YDR392W	YOL130W	SPT3	ALR1	Synthetic Lethality	Krogan NJ et al	14690608
YDR392W	YDR334W	SPT3	SWR1	Synthetic Lethality	Krogan NJ et al	14690608
YDR392W	YNL107W	SPT3	YAF9	Synthetic Lethality	Krogan NJ et al	14690608
YDR392W	YBR231C	SPT3	SWC5	Synthetic Lethality	Krogan NJ et al	14690608
YDR392W	YDR485C	SPT3	VPS72	Synthetic Lethality	Krogan NJ et al	14690608
YDR392W	YML041C	SPT3	VPS71	Synthetic Lethality	Krogan NJ et al	14690608
YGR063C	YLR085C	SPT4	ARP6	Synthetic Lethality	Krogan NJ et al	14690608
YGR063C	YDR334W	SPT4	SWR1	Synthetic Lethality	Krogan NJ et al	14690608
YGR063C	YDR485C	SPT4	VPS72	Synthetic Lethality	Krogan NJ et al	14690608
YGR063C	YML041C	SPT4	VPS71	Synthetic Lethality	Krogan NJ et al	14690608
YBR081C	YLR085C	SPT7	ARP6	Synthetic Lethality	Krogan NJ et al	14690608
YBR081C	YOL012C	SPT7	HTZ1	Synthetic Lethality	Krogan NJ et al	14690608
YBR081C	YOL130W	SPT7	ALR1	Synthetic Lethality	Krogan NJ et al	14690608
YBR081C	YDR334W	SPT7	SWR1	Synthetic Lethality	Krogan NJ et al	14690608
YBR081C	YBR231C	SPT7	SWC5	Synthetic Lethality	Krogan NJ et al	14690608
YBR081C	YDR485C	SPT7	VPS72	Synthetic Lethality	Krogan NJ et al	14690608
YLR055C	YLR085C	SPT8	ARP6	Synthetic Lethality	Krogan NJ et al	14690608
YLR055C	YOL012C	SPT8	HTZ1	Synthetic Lethality	Krogan NJ et al	14690608
YLR055C	YOL130W	SPT8	ALR1	Synthetic Lethality	Krogan NJ et al	14690608
YLR055C	YDR334W	SPT8	SWR1	Synthetic Lethality	Krogan NJ et al	14690608
YLR055C	YNL107W	SPT8	YAF9	Synthetic Lethality	Krogan NJ et al	14690608
YLR055C	YBR231C	SPT8	SWC5	Synthetic Lethality	Krogan NJ et al	14690608
YLR055C	YDR485C	SPT8	VPS72	Synthetic Lethality	Krogan NJ et al	14690608
YLR055C	YML041C	SPT8	VPS71	Synthetic Lethality	Krogan NJ et al	14690608
YHR041C	YLR085C	SRB2	ARP6	Synthetic Lethality	Krogan NJ et al	14690608
YHR041C	YOL012C	SRB2	HTZ1	Synthetic Lethality	Krogan NJ et al	14690608
YHR041C	YOL130W	SRB2	ALR1	Synthetic Lethality	Krogan NJ et al	14690608
YHR041C	YDR334W	SRB2	SWR1	Synthetic Lethality	Krogan NJ et al	14690608
YHR041C	YNL107W	SRB2	YAF9	Synthetic Lethality	Krogan NJ et al	14690608
YHR041C	YBR231C	SRB2	SWC5	Synthetic Lethality	Krogan NJ et al	14690608
YHR041C	YDR485C	SRB2	VPS72	Synthetic Lethality	Krogan NJ et al	14690608
YHR041C	YML041C	SRB2	VPS71	Synthetic Lethality	Krogan NJ et al	14690608
YML034W	YLR085C	SRC1	ARP6	Synthetic Lethality	Krogan NJ et al	14690608
YML034W	YOL012C	SRC1	HTZ1	Synthetic Lethality	Krogan NJ et al	14690608
YML034W	YJR035W	SRC1	RAD26	Synthetic Lethality	Krogan NJ et al	14690608
YML034W	YOL130W	SRC1	ALR1	Synthetic Lethality	Krogan NJ et al	14690608
YML034W	YDR334W	SRC1	SWR1	Synthetic Lethality	Krogan NJ et al	14690608
YML034W	YBR231C	SRC1	SWC5	Synthetic Lethality	Krogan NJ et al	14690608
YML034W	YDR485C	SRC1	VPS72	Synthetic Lethality	Krogan NJ et al	14690608
YML034W	YML041C	SRC1	VPS71	Synthetic Lethality	Krogan NJ et al	14690608
YHL007C	YJL187C	STE20	SWE1	Synthetic Lethality	Goehring AS et al	12686605
YAR003W	YLR085C	SWD1	ARP6	Synthetic Lethality	Krogan NJ et al	14690608
YAR003W	YOL012C	SWD1	HTZ1	Synthetic Lethality	Krogan NJ et al	14690608
YAR003W	YJR035W	SWD1	RAD26	Synthetic Lethality	Krogan NJ et al	14690608
YAR003W	YOL130W	SWD1	ALR1	Synthetic Lethality	Krogan NJ et al	14690608
YAR003W	YDR334W	SWD1	SWR1	Synthetic Lethality	Krogan NJ et al	14690608
YAR003W	YNL107W	SWD1	YAF9	Synthetic Lethality	Krogan NJ et al	14690608
YAR003W	YBR231C	SWD1	SWC5	Synthetic Lethality	Krogan NJ et al	14690608
YAR003W	YDR485C	SWD1	VPS72	Synthetic Lethality	Krogan NJ et al	14690608
YAR003W	YML041C	SWD1	VPS71	Synthetic Lethality	Krogan NJ et al	14690608
YBR175W	YLR085C	SWD3	ARP6	Synthetic Lethality	Krogan NJ et al	14690608
YLR085C	YBR175W	ARP6	SWD3	Synthetic Lethality	Krogan NJ et al	14690608
YBR175W	YLR085C	SWD3	ARP6	Synthetic Lethality	Krogan NJ et al	15353583
YLR085C	YBR175W	ARP6	SWD3	Synthetic Lethality	Krogan NJ et al	15353583
YBR175W	YOL012C	SWD3	HTZ1	Synthetic Lethality	Krogan NJ et al	14690608
YOL012C	YBR175W	HTZ1	SWD3	Synthetic Lethality	Krogan NJ et al	14690608
YBR175W	YOL012C	SWD3	HTZ1	Synthetic Lethality	Krogan NJ et al	15353583
YOL012C	YBR175W	HTZ1	SWD3	Synthetic Lethality	Krogan NJ et al	15353583
YBR175W	YOL130W	SWD3	ALR1	Synthetic Lethality	Krogan NJ et al	14690608
YBR175W	YDR334W	SWD3	SWR1	Synthetic Lethality	Krogan NJ et al	14690608
YDR334W	YBR175W	SWR1	SWD3	Synthetic Lethality	Krogan NJ et al	14690608
YBR175W	YDR334W	SWD3	SWR1	Synthetic Lethality	Krogan NJ et al	15353583
YDR334W	YBR175W	SWR1	SWD3	Synthetic Lethality	Krogan NJ et al	15353583
YBR175W	YNL107W	SWD3	YAF9	Synthetic Lethality	Krogan NJ et al	14690608
YBR175W	YBR231C	SWD3	SWC5	Synthetic Lethality	Krogan NJ et al	14690608
YBR231C	YBR175W	SWC5	SWD3	Synthetic Lethality	Krogan NJ et al	14690608
YBR175W	YBR231C	SWD3	SWC5	Synthetic Lethality	Krogan NJ et al	15353583
YBR231C	YBR175W	SWC5	SWD3	Synthetic Lethality	Krogan NJ et al	15353583
YBR175W	YML041C	SWD3	VPS71	Synthetic Lethality	Krogan NJ et al	14690608
YML041C	YBR175W	VPS71	SWD3	Synthetic Lethality	Krogan NJ et al	14690608
YBR175W	YML041C	SWD3	VPS71	Synthetic Lethality	Krogan NJ et al	15353583
YML041C	YBR175W	VPS71	SWD3	Synthetic Lethality	Krogan NJ et al	15353583
YOL072W	YLR085C	THP1	ARP6	Synthetic Lethality	Krogan NJ et al	14690608
YOL072W	YOL012C	THP1	HTZ1	Synthetic Lethality	Krogan NJ et al	14690608
YOL072W	YOL130W	THP1	ALR1	Synthetic Lethality	Krogan NJ et al	14690608
YOL072W	YDR334W	THP1	SWR1	Synthetic Lethality	Krogan NJ et al	14690608
YOL072W	YNL107W	THP1	YAF9	Synthetic Lethality	Krogan NJ et al	14690608
YOL072W	YBR231C	THP1	SWC5	Synthetic Lethality	Krogan NJ et al	14690608
YOL072W	YDR485C	THP1	VPS72	Synthetic Lethality	Krogan NJ et al	14690608
YOL072W	YML041C	THP1	VPS71	Synthetic Lethality	Krogan NJ et al	14690608
YER151C	YOL012C	UBP3	HTZ1	Synthetic Lethality	Krogan NJ et al	14690608
YER151C	YOL130W	UBP3	ALR1	Synthetic Lethality	Krogan NJ et al	14690608
YER151C	YDR334W	UBP3	SWR1	Synthetic Lethality	Krogan NJ et al	14690608
YER151C	YNL107W	UBP3	YAF9	Synthetic Lethality	Krogan NJ et al	14690608
YER151C	YBR231C	UBP3	SWC5	Synthetic Lethality	Krogan NJ et al	14690608
YER151C	YDR485C	UBP3	VPS72	Synthetic Lethality	Krogan NJ et al	14690608
YER151C	YML041C	UBP3	VPS71	Synthetic Lethality	Krogan NJ et al	14690608
YIL112W	YLR085C	HOS4	ARP6	Synthetic Lethality	Krogan NJ et al	14690608
YIL112W	YOL012C	HOS4	HTZ1	Synthetic Lethality	Krogan NJ et al	14690608
YIL112W	YOL130W	HOS4	ALR1	Synthetic Lethality	Krogan NJ et al	14690608
YIL112W	YDR334W	HOS4	SWR1	Synthetic Lethality	Krogan NJ et al	14690608
YIL112W	YNL107W	HOS4	YAF9	Synthetic Lethality	Krogan NJ et al	14690608
YIL112W	YBR231C	HOS4	SWC5	Synthetic Lethality	Krogan NJ et al	14690608
YIL112W	YDR485C	HOS4	VPS72	Synthetic Lethality	Krogan NJ et al	14690608
YIL112W	YML041C	HOS4	VPS71	Synthetic Lethality	Krogan NJ et al	14690608
YIL153W	YJL187C	RRD1	SWE1	Synthetic Lethality	Goehring AS et al	12686605
YLR200W	YLR085C	YKE2	ARP6	Synthetic Lethality	Krogan NJ et al	14690608
YLR200W	YOL012C	YKE2	HTZ1	Synthetic Lethality	Krogan NJ et al	14690608
YLR200W	YOL130W	YKE2	ALR1	Synthetic Lethality	Krogan NJ et al	14690608
YLR200W	YDR334W	YKE2	SWR1	Synthetic Lethality	Krogan NJ et al	14690608
YLR200W	YBR231C	YKE2	SWC5	Synthetic Lethality	Krogan NJ et al	14690608
YLR200W	YDR485C	YKE2	VPS72	Synthetic Lethality	Krogan NJ et al	14690608
YLR200W	YML041C	YKE2	VPS71	Synthetic Lethality	Krogan NJ et al	14690608
YLR039C	YLR085C	RIC1	ARP6	Synthetic Lethality	Krogan NJ et al	14690608
YLR039C	YOL012C	RIC1	HTZ1	Synthetic Lethality	Krogan NJ et al	14690608
YLR039C	YOL130W	RIC1	ALR1	Synthetic Lethality	Krogan NJ et al	14690608
YLR039C	YDR334W	RIC1	SWR1	Synthetic Lethality	Krogan NJ et al	14690608
YLR039C	YNL107W	RIC1	YAF9	Synthetic Lethality	Krogan NJ et al	14690608
YLR039C	YBR231C	RIC1	SWC5	Synthetic Lethality	Krogan NJ et al	14690608
YLR039C	YDR485C	RIC1	VPS72	Synthetic Lethality	Krogan NJ et al	14690608
YLR039C	YML041C	RIC1	VPS71	Synthetic Lethality	Krogan NJ et al	14690608
YLR262C	YOL012C	YPT6	HTZ1	Synthetic Lethality	Krogan NJ et al	14690608
YLR262C	YOL130W	YPT6	ALR1	Synthetic Lethality	Krogan NJ et al	14690608
YLR262C	YDR334W	YPT6	SWR1	Synthetic Lethality	Krogan NJ et al	14690608
YLR262C	YNL107W	YPT6	YAF9	Synthetic Lethality	Krogan NJ et al	14690608
YLR262C	YBR231C	YPT6	SWC5	Synthetic Lethality	Krogan NJ et al	14690608
YLR262C	YDR485C	YPT6	VPS72	Synthetic Lethality	Krogan NJ et al	14690608
YLR262C	YML041C	YPT6	VPS71	Synthetic Lethality	Krogan NJ et al	14690608
YOL109W	YDR389W	ZEO1	SAC7	Synthetic Lethality	Green R et al	12949174
YOL001W	YFR034C	PHO80	PHO4	Synthetic Rescue	Huang D et al	12077337
YOL001W	YJL012C	PHO80	VTC4	Synthetic Rescue	Huang D et al	12077337
YNL161W	YDR293C	CBK1	SSD1	Synthetic Rescue	Jorgensen P et al	12454058
YFL034C-B	YDR293C	MOB2	SSD1	Synthetic Rescue	Jorgensen P et al	12454058
YKL189W	YDR293C	HYM1	SSD1	Synthetic Rescue	Jorgensen P et al	12454058
YHR102W	YDR293C	KIC1	SSD1	Synthetic Rescue	Jorgensen P et al	12454058
YIL129C	YDR293C	TAO3	SSD1	Synthetic Rescue	Jorgensen P et al	12454058
YNL161W	YBR200W	CBK1	BEM1	Synthetic Growth Defect	Jorgensen P et al	12454058
YNL161W	YER155C	CBK1	BEM2	Synthetic Growth Defect	Jorgensen P et al	12454058
YNL161W	YPL161C	CBK1	BEM4	Synthetic Growth Defect	Jorgensen P et al	12454058
YNL161W	YFL025C	CBK1	BST1	Synthetic Growth Defect	Jorgensen P et al	12454058
YNL161W	YMR307W	CBK1	GAS1	Synthetic Growth Defect	Jorgensen P et al	12454058
YNL161W	YHL031C	CBK1	GOS1	Synthetic Growth Defect	Jorgensen P et al	12454058
YNL161W	YNL322C	CBK1	KRE1	Synthetic Growth Defect	Jorgensen P et al	12454058
YNL161W	YDR162C	CBK1	NBP2	Synthetic Growth Defect	Jorgensen P et al	12454058
YNL161W	YDR389W	CBK1	SAC7	Synthetic Growth Defect	Jorgensen P et al	12454058
YKL189W	YBR200W	HYM1	BEM1	Synthetic Growth Defect	Jorgensen P et al	12454058
YKL189W	YER155C	HYM1	BEM2	Synthetic Growth Defect	Jorgensen P et al	12454058
YKL189W	YPL161C	HYM1	BEM4	Synthetic Growth Defect	Jorgensen P et al	12454058
YKL189W	YFL025C	HYM1	BST1	Synthetic Growth Defect	Jorgensen P et al	12454058
YKL189W	YMR307W	HYM1	GAS1	Synthetic Growth Defect	Jorgensen P et al	12454058
YKL189W	YHL031C	HYM1	GOS1	Synthetic Growth Defect	Jorgensen P et al	12454058
YKL189W	YNL322C	HYM1	KRE1	Synthetic Growth Defect	Jorgensen P et al	12454058
YKL189W	YDR162C	HYM1	NBP2	Synthetic Growth Defect	Jorgensen P et al	12454058
YKL189W	YDR389W	HYM1	SAC7	Synthetic Growth Defect	Jorgensen P et al	12454058
YHR191C	YER016W	CTF8	BIM1	Synthetic Lethality	Mayer ML et al	14742714
YHR191C	YPL008W	CTF8	CHL1	Synthetic Lethality	Mayer ML et al	14742714
YHR191C	YMR048W	CTF8	CSM3	Synthetic Lethality	Mayer ML et al	14742714
YHR191C	YPR135W	CTF8	CTF4	Synthetic Lethality	Mayer ML et al	14742714
YHR191C	YPR141C	CTF8	KAR3	Synthetic Lethality	Mayer ML et al	14742714
YHR191C	YNL273W	CTF8	TOF1	Synthetic Lethality	Mayer ML et al	14742714
YHR191C	YGL168W	CTF8	HUR1	Synthetic Growth Defect	Mayer ML et al	14742714
YHR191C	YML094C-A	CTF8	YML095C-A	Synthetic Growth Defect	Mayer ML et al	14742714
YHR191C	YNL298W	CTF8	CLA4	Synthetic Growth Defect	Mayer ML et al	14742714
YHR191C	YPR119W	CTF8	CLB2	Synthetic Growth Defect	Mayer ML et al	14742714
YHR191C	YNL153C	CTF8	GIM3	Synthetic Growth Defect	Mayer ML et al	14742714
YHR191C	YEL003W	CTF8	GIM4	Synthetic Growth Defect	Mayer ML et al	14742714
YHR191C	YDR225W	CTF8	HTA1	Synthetic Growth Defect	Mayer ML et al	14742714
YHR191C	YGL173C	CTF8	KEM1	Synthetic Growth Defect	Mayer ML et al	14742714
YHR191C	YGL086W	CTF8	MAD1	Synthetic Growth Defect	Mayer ML et al	14742714
YHR191C	YJL030W	CTF8	MAD2	Synthetic Growth Defect	Mayer ML et al	14742714
YHR191C	YGR078C	CTF8	PAC10	Synthetic Growth Defect	Mayer ML et al	14742714
YHR191C	YGL167C	CTF8	PMR1	Synthetic Growth Defect	Mayer ML et al	14742714
YHR191C	YGL244W	CTF8	RTF1	Synthetic Growth Defect	Mayer ML et al	14742714
YHR191C	YGL066W	CTF8	SGF73	Synthetic Growth Defect	Mayer ML et al	14742714
YHR191C	YOR195W	CTF8	SLK19	Synthetic Growth Defect	Mayer ML et al	14742714
YHR191C	YGR229C	CTF8	SMI1	Synthetic Growth Defect	Mayer ML et al	14742714
YHR191C	YBR173C	CTF8	UMP1	Synthetic Growth Defect	Mayer ML et al	14742714
YHR191C	YPL253C	CTF8	VIK1	Synthetic Growth Defect	Mayer ML et al	14742714
YGL043W	YAL011W	DST1	SWC3	Synthetic Growth Defect	Malagon F et al	15082542
YGL043W	YBR231C	DST1	SWC5	Synthetic Growth Defect	Malagon F et al	15082542
YGL043W	YDR485C	DST1	VPS72	Synthetic Growth Defect	Malagon F et al	15082542
YGL043W	YGL127C	DST1	SOH1	Synthetic Lethality	Malagon F et al	15082542
YGL043W	YHR059W	DST1	FYV4	Synthetic Growth Defect	Malagon F et al	15082542
YGL043W	YML041C	DST1	VPS71	Synthetic Growth Defect	Malagon F et al	15082542
YGL043W	YML094W	DST1	GIM5	Synthetic Growth Defect	Malagon F et al	15082542
YGL043W	YOL012C	DST1	HTZ1	Synthetic Growth Defect	Malagon F et al	15082542
YGL043W	YGR104C	DST1	SRB5	Synthetic Lethality	Malagon F et al	15082542
YGL043W	YNL236W	DST1	SIN4	Synthetic Growth Defect	Malagon F et al	15082542
YGL070C	YAL011W	RPB9	SWC3	Synthetic Growth Defect	Malagon F et al	15082542
YGL070C	YBR231C	RPB9	SWC5	Synthetic Growth Defect	Malagon F et al	15082542
YGL070C	YDR485C	RPB9	VPS72	Synthetic Growth Defect	Malagon F et al	15082542
YGL070C	YGL127C	RPB9	SOH1	Synthetic Lethality	Malagon F et al	15082542
YGL070C	YHR059W	RPB9	FYV4	Synthetic Growth Defect	Malagon F et al	15082542
YGL070C	YML041C	RPB9	VPS71	Synthetic Growth Defect	Malagon F et al	15082542
YGL070C	YML094W	RPB9	GIM5	Synthetic Lethality	Malagon F et al	15082542
YGL070C	YOL012C	RPB9	HTZ1	Synthetic Lethality	Malagon F et al	15082542
YER111C	YNL298W	SWI4	CLA4	Synthetic Lethality	Jorgensen P et al	12089449
YER111C	YBR200W	SWI4	BEM1	Synthetic Lethality	Jorgensen P et al	12089449
YER111C	YER155C	SWI4	BEM2	Synthetic Lethality	Jorgensen P et al	12089449
YER111C	YPL161C	SWI4	BEM4	Synthetic Lethality	Jorgensen P et al	12089449
YER111C	YPL055C	SWI4	LGE1	Synthetic Lethality	Jorgensen P et al	12089449
YER111C	YBR171W	SWI4	SEC66	Synthetic Lethality	Jorgensen P et al	12089449
YER111C	YOL040C	SWI4	RPS15	Synthetic Lethality	Jorgensen P et al	12089449
YER111C	YLR403W	SWI4	SFP1	Synthetic Lethality	Jorgensen P et al	12089449
YER111C	YAL040C	SWI4	CLN3	Synthetic Lethality	Jorgensen P et al	12089449
YER111C	YER167W	SWI4	BCK2	Synthetic Lethality	Jorgensen P et al	12089449
YER111C	YLR418C	SWI4	CDC73	Synthetic Lethality	Jorgensen P et al	12089449
YER111C	YGL003C	SWI4	CDH1	Synthetic Lethality	Jorgensen P et al	12089449
YER167W	YLR452C	BCK2	SST2	Synthetic Lethality	Jorgensen P et al	12089449
YAL040C	YLR452C	CLN3	SST2	Synthetic Lethality	Jorgensen P et al	12089449
YOR070C	YFL038C	GYP1	YPT1	Phenotypic Suppression	Lafourcade C et al	15082776
YOR070C	YJR060W	GYP1	CBF1	Synthetic Lethality	Lafourcade C et al	15082776
YOR070C	YJR032W	GYP1	CPR7	Synthetic Lethality	Lafourcade C et al	15082776
YOR070C	YER083C	GYP1	RMD7	Synthetic Lethality	Lafourcade C et al	15082776
YOR070C	YBR127C	GYP1	VMA2	Synthetic Lethality	Lafourcade C et al	15082776
YOR070C	YPR036W	GYP1	VMA13	Synthetic Lethality	Lafourcade C et al	15082776
YOR070C	YHL031C	GYP1	GOS1	Synthetic Lethality	Lafourcade C et al	15082776
YOR070C	YNL051W	GYP1	COG5	Synthetic Lethality	Lafourcade C et al	15082776
YOR070C	YNL041C	GYP1	COG6	Synthetic Lethality	Lafourcade C et al	15082776
YOR070C	YGL005C	GYP1	COG7	Synthetic Lethality	Lafourcade C et al	15082776
YOR070C	YML071C	GYP1	COG8	Synthetic Lethality	Lafourcade C et al	15082776
YOR070C	YLR039C	GYP1	RIC1	Synthetic Lethality	Lafourcade C et al	15082776
YOR070C	YJL004C	GYP1	SYS1	Synthetic Lethality	Lafourcade C et al	15082776
YOR070C	YLR262C	GYP1	YPT6	Synthetic Lethality	Lafourcade C et al	15082776
YOR070C	YBR164C	GYP1	ARL1	Synthetic Lethality	Lafourcade C et al	15082776
YOR070C	YPL051W	GYP1	ARL3	Synthetic Lethality	Lafourcade C et al	15082776
YLR262C	YBR164C	YPT6	ARL1	Synthetic Lethality	Lafourcade C et al	15082776
YLR262C	YPL051W	YPT6	ARL3	Synthetic Lethality	Lafourcade C et al	15082776
YLR039C	YML071C	RIC1	COG8	Synthetic Lethality	Lafourcade C et al	15082776
YMR307W	YJL095W	GAS1	BCK1	Synthetic Lethality	Lesage G et al	15166135
YMR307W	YER155C	GAS1	BEM2	Synthetic Lethality	Lesage G et al	15166135
YMR307W	YBR023C	GAS1	CHS3	Synthetic Lethality	Lesage G et al	15166135
YBR023C	YMR307W	CHS3	GAS1	Synthetic Lethality	Lesage G et al	15166135
YMR307W	YBR023C	GAS1	CHS3	Synthetic Lethality	Lesage G et al	15715908
YBR023C	YMR307W	CHS3	GAS1	Synthetic Lethality	Lesage G et al	15715908
YMR307W	YLR330W	GAS1	CHS5	Synthetic Lethality	Lesage G et al	15166135
YLR330W	YMR307W	CHS5	GAS1	Synthetic Lethality	Lesage G et al	15166135
YMR307W	YLR330W	GAS1	CHS5	Synthetic Lethality	Lesage G et al	15715908
YLR330W	YMR307W	CHS5	GAS1	Synthetic Lethality	Lesage G et al	15715908
YMR307W	YGL027C	GAS1	CWH41	Synthetic Lethality	Lesage G et al	15166135
YMR307W	YCR046C	GAS1	IMG1	Synthetic Lethality	Lesage G et al	15166135
YMR307W	YNL322C	GAS1	KRE1	Synthetic Lethality	Lesage G et al	15166135
YMR307W	YPL089C	GAS1	RLM1	Synthetic Lethality	Lesage G et al	15166135
YMR307W	YLR371W	GAS1	ROM2	Synthetic Lethality	Lesage G et al	15166135
YMR307W	YBR229C	GAS1	ROT2	Synthetic Lethality	Lesage G et al	15166135
YMR307W	YOR008C	GAS1	SLG1	Synthetic Lethality	Lesage G et al	15166135
YMR307W	YGR229C	GAS1	SMI1	Synthetic Lethality	Lesage G et al	15166135
YGR229C	YMR307W	SMI1	GAS1	Synthetic Lethality	Lesage G et al	15166135
YMR307W	YDR293C	GAS1	SSD1	Synthetic Lethality	Lesage G et al	15166135
YMR307W	YER111C	GAS1	SWI4	Synthetic Lethality	Lesage G et al	15166135
YMR307W	YBR200W	GAS1	BEM1	Synthetic Lethality	Lesage G et al	15166135
YMR307W	YJL188C	GAS1	BUD19	Synthetic Lethality	Lesage G et al	15166135
YMR307W	YGL200C	GAS1	EMP24	Synthetic Lethality	Lesage G et al	15166135
YMR307W	YGR166W	GAS1	KRE11	Synthetic Lethality	Lesage G et al	15166135
YMR307W	YJR073C	GAS1	OPI3	Synthetic Lethality	Lesage G et al	15166135
YMR307W	YDR137W	GAS1	RGP1	Synthetic Lethality	Lesage G et al	15166135
YMR307W	YLR039C	GAS1	RIC1	Synthetic Lethality	Lesage G et al	15166135
YMR307W	YDR136C	GAS1	VPS61	Synthetic Lethality	Lesage G et al	15166135
YMR307W	YLR261C	GAS1	VPS63	Synthetic Lethality	Lesage G et al	15166135
YMR307W	YLR262C	GAS1	YPT6	Synthetic Lethality	Lesage G et al	15166135
YMR307W	YDL243C	GAS1	AAD4	Synthetic Lethality	Lesage G et al	15166135
YMR307W	YOR358W	GAS1	HAP5	Synthetic Lethality	Lesage G et al	15166135
YMR307W	YLR357W	GAS1	RSC2	Synthetic Lethality	Lesage G et al	15166135
YMR307W	YKR072C	GAS1	SIS2	Synthetic Lethality	Lesage G et al	15166135
YMR307W	YKL190W	GAS1	CNB1	Synthetic Lethality	Lesage G et al	15166135
YMR307W	YPL031C	GAS1	PHO85	Synthetic Lethality	Lesage G et al	15166135
YMR307W	YDR440W	GAS1	DOT1	Synthetic Lethality	Lesage G et al	15166135
YMR307W	YDR508C	GAS1	GNP1	Synthetic Lethality	Lesage G et al	15166135
YMR307W	YDR162C	GAS1	NBP2	Synthetic Lethality	Lesage G et al	15166135
YMR307W	YHR004C	GAS1	NEM1	Synthetic Lethality	Lesage G et al	15166135
YMR307W	YMR318C	GAS1	ADH6	Synthetic Lethality	Lesage G et al	15166135
YMR307W	YNL294C	GAS1	RIM21	Synthetic Lethality	Lesage G et al	15166135
YMR307W	YAL053W	GAS1	YAL053W	Synthetic Lethality	Lesage G et al	15166135
YMR307W	YGL110C	GAS1	CUE3	Synthetic Lethality	Lesage G et al	15166135
YMR307W	YIL121W	GAS1	QDR2	Synthetic Lethality	Lesage G et al	15166135
YMR307W	YML117W	GAS1	NAB6	Synthetic Lethality	Lesage G et al	15166135
YMR307W	YMR313C	GAS1	TGL3	Synthetic Lethality	Lesage G et al	15166135
YMR307W	YMR316C-A	GAS1	YMR316C-A	Synthetic Lethality	Lesage G et al	15166135
YMR307W	YMR317W	GAS1	YMR317W	Synthetic Lethality	Lesage G et al	15166135
YMR307W	YMR326C	GAS1	YMR326C	Synthetic Lethality	Lesage G et al	15166135
YMR307W	YPL041C	GAS1	YPL041C	Synthetic Lethality	Lesage G et al	15166135
YMR307W	YLR443W	GAS1	ECM7	Synthetic Lethality	Lesage G et al	15166135
YMR307W	YHR030C	GAS1	SLT2	Synthetic Lethality	Lesage G et al	15166135
YGR229C	YJL095W	SMI1	BCK1	Synthetic Lethality	Lesage G et al	15166135
YGR229C	YER155C	SMI1	BEM2	Synthetic Lethality	Lesage G et al	15166135
YGR229C	YNL233W	SMI1	BNI4	Synthetic Lethality	Lesage G et al	15166135
YNL233W	YGR229C	BNI4	SMI1	Synthetic Lethality	Lesage G et al	15166135
YGR229C	YNL233W	SMI1	BNI4	Synthetic Lethality	Lesage G et al	15715908
YNL233W	YGR229C	BNI4	SMI1	Synthetic Lethality	Lesage G et al	15715908
YGR229C	YBR023C	SMI1	CHS3	Synthetic Lethality	Lesage G et al	15166135
YBR023C	YGR229C	CHS3	SMI1	Synthetic Lethality	Lesage G et al	15166135
YGR229C	YBR023C	SMI1	CHS3	Synthetic Lethality	Lesage G et al	15715908
YBR023C	YGR229C	CHS3	SMI1	Synthetic Lethality	Lesage G et al	15715908
YGR229C	YBL061C	SMI1	SKT5	Synthetic Lethality	Lesage G et al	15166135
YBL061C	YGR229C	SKT5	SMI1	Synthetic Lethality	Lesage G et al	15166135
YGR229C	YBL061C	SMI1	SKT5	Synthetic Lethality	Lesage G et al	15715908
YBL061C	YGR229C	SKT5	SMI1	Synthetic Lethality	Lesage G et al	15715908
YGR229C	YLR330W	SMI1	CHS5	Synthetic Lethality	Lesage G et al	15166135
YLR330W	YGR229C	CHS5	SMI1	Synthetic Lethality	Lesage G et al	15166135
YGR229C	YLR330W	SMI1	CHS5	Synthetic Lethality	Lesage G et al	15715908
YLR330W	YGR229C	CHS5	SMI1	Synthetic Lethality	Lesage G et al	15715908
YGR229C	YJL099W	SMI1	CHS6	Synthetic Lethality	Lesage G et al	15166135
YJL099W	YGR229C	CHS6	SMI1	Synthetic Lethality	Lesage G et al	15166135
YGR229C	YJL099W	SMI1	CHS6	Synthetic Lethality	Lesage G et al	15715908
YJL099W	YGR229C	CHS6	SMI1	Synthetic Lethality	Lesage G et al	15715908
YGR229C	YHR142W	SMI1	CHS7	Synthetic Lethality	Lesage G et al	15166135
YHR142W	YGR229C	CHS7	SMI1	Synthetic Lethality	Lesage G et al	15166135
YGR229C	YHR142W	SMI1	CHS7	Synthetic Lethality	Lesage G et al	15715908
YHR142W	YGR229C	CHS7	SMI1	Synthetic Lethality	Lesage G et al	15715908
YGR229C	YOR030W	SMI1	DFG16	Synthetic Lethality	Lesage G et al	15166135
YGR229C	YBL101C	SMI1	ECM21	Synthetic Lethality	Lesage G et al	15166135
YGR229C	YLL043W	SMI1	FPS1	Synthetic Lethality	Lesage G et al	15166135
YGR229C	YNL322C	SMI1	KRE1	Synthetic Lethality	Lesage G et al	15166135
YGR229C	YLR332W	SMI1	MID2	Synthetic Lethality	Lesage G et al	15166135
YGR229C	YDR245W	SMI1	MNN10	Synthetic Lethality	Lesage G et al	15166135
YGR229C	YJL183W	SMI1	MNN11	Synthetic Lethality	Lesage G et al	15166135
YGR229C	YOR275C	SMI1	RIM20	Synthetic Lethality	Lesage G et al	15166135
YGR229C	YPL089C	SMI1	RLM1	Synthetic Lethality	Lesage G et al	15166135
YGR229C	YLR371W	SMI1	ROM2	Synthetic Lethality	Lesage G et al	15166135
YGR229C	YHR030C	SMI1	SLT2	Synthetic Lethality	Lesage G et al	15166135
YGR229C	YPL016W	SMI1	SWI1	Synthetic Lethality	Lesage G et al	15166135
YGR229C	YML115C	SMI1	VAN1	Synthetic Lethality	Lesage G et al	15166135
YGR229C	YPL161C	SMI1	BEM4	Synthetic Lethality	Lesage G et al	15166135
YGR229C	YNL271C	SMI1	BNI1	Synthetic Lethality	Lesage G et al	15166135
YGR229C	YNR051C	SMI1	BRE5	Synthetic Lethality	Lesage G et al	15166135
YGR229C	YJL188C	SMI1	BUD19	Synthetic Lethality	Lesage G et al	15166135
YGR229C	YBR131W	SMI1	CCZ1	Synthetic Lethality	Lesage G et al	15166135
YGR229C	YNL298W	SMI1	CLA4	Synthetic Lethality	Lesage G et al	15166135
YGR229C	YKL048C	SMI1	ELM1	Synthetic Lethality	Lesage G et al	15166135
YGR229C	YBR041W	SMI1	FAT1	Synthetic Lethality	Lesage G et al	15166135
YGR229C	YGR166W	SMI1	KRE11	Synthetic Lethality	Lesage G et al	15166135
YGR229C	YLR039C	SMI1	RIC1	Synthetic Lethality	Lesage G et al	15166135
YGR229C	YDR388W	SMI1	RVS167	Synthetic Lethality	Lesage G et al	15166135
YGR229C	YDR351W	SMI1	SBE2	Synthetic Lethality	Lesage G et al	15166135
YGR229C	YBL007C	SMI1	SLA1	Synthetic Lethality	Lesage G et al	15166135
YGR229C	YLL021W	SMI1	SPA2	Synthetic Lethality	Lesage G et al	15166135
YGR229C	YER151C	SMI1	UBP3	Synthetic Lethality	Lesage G et al	15166135
YGR229C	YKR020W	SMI1	VPS51	Synthetic Lethality	Lesage G et al	15166135
YGR229C	YLR262C	SMI1	YPT6	Synthetic Lethality	Lesage G et al	15166135
YGR229C	YLR384C	SMI1	IKI3	Synthetic Lethality	Lesage G et al	15166135
YGR229C	YMR038C	SMI1	CCS1	Synthetic Lethality	Lesage G et al	15166135
YGR229C	YDR156W	SMI1	RPA14	Synthetic Lethality	Lesage G et al	15166135
YGR229C	YGR217W	SMI1	CCH1	Synthetic Lethality	Lesage G et al	15166135
YGR229C	YKL190W	SMI1	CNB1	Synthetic Lethality	Lesage G et al	15166135
YGR229C	YJL117W	SMI1	PHO86	Synthetic Lethality	Lesage G et al	15166135
YGR229C	YDL006W	SMI1	PTC1	Synthetic Lethality	Lesage G et al	15166135
YGR229C	YEL031W	SMI1	SPF1	Synthetic Lethality	Lesage G et al	15166135
YGR229C	YGR135W	SMI1	PRE9	Synthetic Lethality	Lesage G et al	15166135
YGR229C	YHR200W	SMI1	RPN10	Synthetic Lethality	Lesage G et al	15166135
YGR229C	YBR082C	SMI1	UBC4	Synthetic Lethality	Lesage G et al	15166135
YGR229C	YGL240W	SMI1	DOC1	Synthetic Lethality	Lesage G et al	15166135
YGR229C	YPL031C	SMI1	PHO85	Synthetic Lethality	Lesage G et al	15166135
YGR229C	YHR129C	SMI1	ARP1	Synthetic Lethality	Lesage G et al	15166135
YGR229C	YMR116C	SMI1	ASC1	Synthetic Lethality	Lesage G et al	15166135
YGR229C	YPR135W	SMI1	CTF4	Synthetic Lethality	Lesage G et al	15166135
YGR229C	YHR191C	SMI1	CTF8	Synthetic Lethality	Lesage G et al	15166135
YGR229C	YDR162C	SMI1	NBP2	Synthetic Lethality	Lesage G et al	15166135
YGR229C	YER178W	SMI1	PDA1	Synthetic Lethality	Lesage G et al	15166135
YGR229C	YMR205C	SMI1	PFK2	Synthetic Lethality	Lesage G et al	15166135
YGR229C	YFR032C-A	SMI1	RPL29	Synthetic Lethality	Lesage G et al	15166135
YGR229C	YGR214W	SMI1	RPS0A	Synthetic Lethality	Lesage G et al	15166135
YGR229C	YBR166C	SMI1	TYR1	Synthetic Lethality	Lesage G et al	15166135
YGR229C	YJR118C	SMI1	ILM1	Synthetic Lethality	Lesage G et al	15166135
YGR229C	YLR320W	SMI1	MMS22	Synthetic Lethality	Lesage G et al	15166135
YGR229C	YGL045W	SMI1	RIM8	Synthetic Lethality	Lesage G et al	15166135
YGR229C	YGR237C	SMI1	YGR237C	Synthetic Lethality	Lesage G et al	15166135
YGR229C	YLR358C	SMI1	YLR358C	Synthetic Lethality	Lesage G et al	15166135
YGR229C	YML117W	SMI1	NAB6	Synthetic Lethality	Lesage G et al	15166135
YGR229C	YPL077C	SMI1	YPL077C	Synthetic Lethality	Lesage G et al	15166135
YGR229C	YOL003C	SMI1	YOL003C	Synthetic Lethality	Lesage G et al	15166135
YLR342W	YER155C	FKS1	BEM2	Synthetic Lethality	Lesage G et al	15166135
YLR342W	YNL233W	FKS1	BNI4	Synthetic Lethality	Lesage G et al	15166135
YNL233W	YLR342W	BNI4	FKS1	Synthetic Lethality	Lesage G et al	15166135
YLR342W	YNL233W	FKS1	BNI4	Synthetic Lethality	Lesage G et al	15715908
YNL233W	YLR342W	BNI4	FKS1	Synthetic Lethality	Lesage G et al	15715908
YLR342W	YBR023C	FKS1	CHS3	Synthetic Lethality	Lesage G et al	15166135
YBR023C	YLR342W	CHS3	FKS1	Synthetic Lethality	Lesage G et al	15166135
YLR342W	YBR023C	FKS1	CHS3	Synthetic Lethality	Lesage G et al	15715908
YBR023C	YLR342W	CHS3	FKS1	Synthetic Lethality	Lesage G et al	15715908
YLR342W	YBL061C	FKS1	SKT5	Synthetic Lethality	Lesage G et al	15166135
YBL061C	YLR342W	SKT5	FKS1	Synthetic Lethality	Lesage G et al	15166135
YLR342W	YBL061C	FKS1	SKT5	Synthetic Lethality	Lesage G et al	15715908
YBL061C	YLR342W	SKT5	FKS1	Synthetic Lethality	Lesage G et al	15715908
YLR342W	YLR330W	FKS1	CHS5	Synthetic Lethality	Lesage G et al	15166135
YLR330W	YLR342W	CHS5	FKS1	Synthetic Lethality	Lesage G et al	15166135
YLR342W	YLR330W	FKS1	CHS5	Synthetic Lethality	Lesage G et al	15715908
YLR330W	YLR342W	CHS5	FKS1	Synthetic Lethality	Lesage G et al	15715908
YLR342W	YJL099W	FKS1	CHS6	Synthetic Lethality	Lesage G et al	15166135
YJL099W	YLR342W	CHS6	FKS1	Synthetic Lethality	Lesage G et al	15166135
YLR342W	YJL099W	FKS1	CHS6	Synthetic Lethality	Lesage G et al	15715908
YJL099W	YLR342W	CHS6	FKS1	Synthetic Lethality	Lesage G et al	15715908
YLR342W	YHR142W	FKS1	CHS7	Synthetic Lethality	Lesage G et al	15166135
YHR142W	YLR342W	CHS7	FKS1	Synthetic Lethality	Lesage G et al	15166135
YLR342W	YHR142W	FKS1	CHS7	Synthetic Lethality	Lesage G et al	15715908
YHR142W	YLR342W	CHS7	FKS1	Synthetic Lethality	Lesage G et al	15715908
YLR342W	YOR030W	FKS1	DFG16	Synthetic Lethality	Lesage G et al	15166135
YLR342W	YGR032W	FKS1	GSC2	Synthetic Lethality	Lesage G et al	15166135
YGR032W	YLR342W	GSC2	FKS1	Synthetic Lethality	Lesage G et al	15166135
YLR342W	YLL043W	FKS1	FPS1	Synthetic Lethality	Lesage G et al	15166135
YLR342W	YLR332W	FKS1	MID2	Synthetic Lethality	Lesage G et al	15166135
YLR342W	YJL183W	FKS1	MNN11	Synthetic Lethality	Lesage G et al	15166135
YLR342W	YOR275C	FKS1	RIM20	Synthetic Lethality	Lesage G et al	15166135
YLR342W	YPL089C	FKS1	RLM1	Synthetic Lethality	Lesage G et al	15166135
YLR342W	YLR371W	FKS1	ROM2	Synthetic Lethality	Lesage G et al	15166135
YLR342W	YHR030C	FKS1	SLT2	Synthetic Lethality	Lesage G et al	15166135
YLR342W	YER111C	FKS1	SWI4	Synthetic Lethality	Lesage G et al	15166135
YLR342W	YPL161C	FKS1	BEM4	Synthetic Lethality	Lesage G et al	15166135
YLR342W	YNL271C	FKS1	BNI1	Synthetic Lethality	Lesage G et al	15166135
YLR342W	YNR051C	FKS1	BRE5	Synthetic Lethality	Lesage G et al	15166135
YLR342W	YPR030W	FKS1	CSR2	Synthetic Lethality	Lesage G et al	15166135
YLR342W	YBL047C	FKS1	EDE1	Synthetic Lethality	Lesage G et al	15166135
YLR342W	YKL048C	FKS1	ELM1	Synthetic Lethality	Lesage G et al	15166135
YLR342W	YCR034W	FKS1	FEN1	Synthetic Lethality	Lesage G et al	15166135
YLR342W	YDL223C	FKS1	HBT1	Synthetic Lethality	Lesage G et al	15166135
YLR342W	YDR137W	FKS1	RGP1	Synthetic Lethality	Lesage G et al	15166135
YLR342W	YDR388W	FKS1	RVS167	Synthetic Lethality	Lesage G et al	15166135
YLR342W	YOR035C	FKS1	SHE4	Synthetic Lethality	Lesage G et al	15166135
YLR342W	YBL007C	FKS1	SLA1	Synthetic Lethality	Lesage G et al	15166135
YLR342W	YLL021W	FKS1	SPA2	Synthetic Lethality	Lesage G et al	15166135
YLR342W	YER151C	FKS1	UBP3	Synthetic Lethality	Lesage G et al	15166135
YLR342W	YKR020W	FKS1	VPS51	Synthetic Lethality	Lesage G et al	15166135
YLR342W	YLR338W	FKS1	YLR338W	Synthetic Lethality	Lesage G et al	15166135
YLR342W	YNL027W	FKS1	CRZ1	Synthetic Lethality	Lesage G et al	15166135
YLR342W	YKR024C	FKS1	DBP7	Synthetic Lethality	Lesage G et al	15166135
YLR342W	YBR121C	FKS1	GRS1	Synthetic Lethality	Lesage G et al	15166135
YLR342W	YJR055W	FKS1	HIT1	Synthetic Lethality	Lesage G et al	15166135
YLR342W	YMR038C	FKS1	CCS1	Synthetic Lethality	Lesage G et al	15166135
YLR342W	YDR156W	FKS1	RPA14	Synthetic Lethality	Lesage G et al	15166135
YLR342W	YDR477W	FKS1	SNF1	Synthetic Lethality	Lesage G et al	15166135
YLR342W	YOL006C	FKS1	TOP1	Synthetic Lethality	Lesage G et al	15166135
YLR342W	YNL064C	FKS1	YDJ1	Synthetic Lethality	Lesage G et al	15166135
YLR342W	YGR217W	FKS1	CCH1	Synthetic Lethality	Lesage G et al	15166135
YLR342W	YKL190W	FKS1	CNB1	Synthetic Lethality	Lesage G et al	15166135
YLR342W	YDL006W	FKS1	PTC1	Synthetic Lethality	Lesage G et al	15166135
YLR342W	YGR133W	FKS1	PEX4	Synthetic Lethality	Lesage G et al	15166135
YLR342W	YGR135W	FKS1	PRE9	Synthetic Lethality	Lesage G et al	15166135
YLR342W	YHR200W	FKS1	RPN10	Synthetic Lethality	Lesage G et al	15166135
YLR342W	YBR082C	FKS1	UBC4	Synthetic Lethality	Lesage G et al	15166135
YLR342W	YGL240W	FKS1	DOC1	Synthetic Lethality	Lesage G et al	15166135
YLR342W	YPL031C	FKS1	PHO85	Synthetic Lethality	Lesage G et al	15166135
YLR342W	YNL171C	FKS1	YNL171C	Synthetic Lethality	Lesage G et al	15166135
YLR342W	YDR508C	FKS1	GNP1	Synthetic Lethality	Lesage G et al	15166135
YLR342W	YJL208C	FKS1	NUC1	Synthetic Lethality	Lesage G et al	15166135
YLR342W	YNL069C	FKS1	RPL16B	Synthetic Lethality	Lesage G et al	15166135
YLR342W	YOR312C	FKS1	RPL20B	Synthetic Lethality	Lesage G et al	15166135
YLR342W	YJL136C	FKS1	RPS21B	Synthetic Lethality	Lesage G et al	15166135
YLR342W	YJR118C	FKS1	ILM1	Synthetic Lethality	Lesage G et al	15166135
YLR342W	YLR320W	FKS1	MMS22	Synthetic Lethality	Lesage G et al	15166135
YLR342W	YNL294C	FKS1	RIM21	Synthetic Lethality	Lesage G et al	15166135
YLR342W	YBL062W	FKS1	YBL062W	Synthetic Lethality	Lesage G et al	15166135
YLR342W	YGL045W	FKS1	RIM8	Synthetic Lethality	Lesage G et al	15166135
YLR342W	YGL081W	FKS1	YGL081W	Synthetic Lethality	Lesage G et al	15166135
YLR342W	YGL110C	FKS1	CUE3	Synthetic Lethality	Lesage G et al	15166135
YLR342W	YGL196W	FKS1	YGL196W	Synthetic Lethality	Lesage G et al	15166135
YLR342W	YLR021W	FKS1	YLR021W	Synthetic Lethality	Lesage G et al	15166135
YLR342W	YOL003C	FKS1	YOL003C	Synthetic Lethality	Lesage G et al	15166135
YLR342W	YPL041C	FKS1	YPL041C	Synthetic Lethality	Lesage G et al	15166135
YLR342W	YPL144W	FKS1	YPL144W	Synthetic Lethality	Lesage G et al	15166135
YLR342W	YPL261C	FKS1	YPL261C	Synthetic Lethality	Lesage G et al	15166135
YBR060C	YNL298W	ORC2	CLA4	Synthetic Lethality	Suter B et al	15238513
YBR060C	YER016W	ORC2	BIM1	Synthetic Lethality	Suter B et al	15238513
YBR060C	YMR307W	ORC2	GAS1	Synthetic Lethality	Suter B et al	15238513
YJL092W	YCL016C	HPR5	DCC1	Synthetic Lethality	Xu H et al	15282308
YJL092W	YMR078C	HPR5	CTF18	Synthetic Lethality	Xu H et al	15282308
YJL092W	YHR191C	HPR5	CTF8	Synthetic Lethality	Xu H et al	15282308
YJL092W	YPR135W	HPR5	CTF4	Synthetic Lethality	Xu H et al	15282308
YJL092W	YMR048W	HPR5	CSM3	Synthetic Lethality	Xu H et al	15282308
YJL092W	YCL061C	HPR5	MRC1	Synthetic Lethality	Xu H et al	15282308
YJL092W	YNL273W	HPR5	TOF1	Synthetic Lethality	Xu H et al	15282308
YJL092W	YLR234W	HPR5	TOP3	Synthetic Lethality	Xu H et al	15282308
YJL092W	YLR235C	HPR5	YLR235C	Synthetic Lethality	Xu H et al	15282308
YJL092W	YMR190C	HPR5	SGS1	Synthetic Lethality	Xu H et al	15282308
YJL092W	YKL113C	HPR5	RAD27	Synthetic Lethality	Xu H et al	15282308
YJL092W	YHR031C	HPR5	RRM3	Synthetic Lethality	Xu H et al	15282308
YJL092W	YJR043C	HPR5	POL32	Synthetic Lethality	Xu H et al	15282308
YJL092W	YDR386W	HPR5	MUS81	Synthetic Lethality	Xu H et al	15282308
YJL092W	YBR098W	HPR5	MMS4	Synthetic Lethality	Xu H et al	15282308
YJL092W	YBR099C	HPR5	YBR099C	Synthetic Lethality	Xu H et al	15282308
YJL092W	YOR144C	HPR5	ELG1	Synthetic Lethality	Xu H et al	15282308
YJL092W	YPR164W	HPR5	MMS1	Synthetic Lethality	Xu H et al	15282308
YJL092W	YLR320W	HPR5	MMS22	Synthetic Lethality	Xu H et al	15282308
YJL092W	YGL163C	HPR5	RAD54	Synthetic Lethality	Xu H et al	15282308
YJL092W	YDR369C	HPR5	XRS2	Synthetic Lethality	Xu H et al	15282308
YJL092W	YNL250W	HPR5	RAD50	Synthetic Lethality	Xu H et al	15282308
YJL092W	YDR363W	HPR5	ESC2	Synthetic Lethality	Xu H et al	15282308
YJL092W	YPL024W	HPR5	NCE4	Synthetic Lethality	Xu H et al	15282308
YJL092W	YHR154W	HPR5	RTT107	Synthetic Lethality	Xu H et al	15282308
YJL092W	YIR002C	HPR5	MPH1	Synthetic Lethality	Xu H et al	15282308
YGL086W	YPR141C	MAD1	KAR3	Synthetic Lethality	Lee MS et al	15249665
YGL086W	YEL061C	MAD1	CIN8	Synthetic Lethality	Lee MS et al	15249665
YGL086W	YER016W	MAD1	BIM1	Synthetic Lethality	Lee MS et al	15249665
YGL086W	YPL018W	MAD1	CTF19	Synthetic Lethality	Lee MS et al	15249665
YGL086W	YDR318W	MAD1	MCM21	Synthetic Lethality	Lee MS et al	15249665
YGL086W	YER007W	MAD1	PAC2	Synthetic Growth Defect	Lee MS et al	15249665
YGL086W	YOR349W	MAD1	CIN1	Synthetic Growth Defect	Lee MS et al	15249665
YGL086W	YPL241C	MAD1	CIN2	Synthetic Growth Defect	Lee MS et al	15249665
YGL086W	YML124C	MAD1	TUB3	Synthetic Growth Defect	Lee MS et al	15249665
YGL086W	YEL003W	MAD1	GIM4	Synthetic Growth Defect	Lee MS et al	15249665
YGL086W	YPR046W	MAD1	MCM16	Synthetic Growth Defect	Lee MS et al	15249665
YGL086W	YJR135C	MAD1	MCM22	Synthetic Growth Defect	Lee MS et al	15249665
YGL086W	YBR107C	MAD1	IML3	Synthetic Growth Defect	Lee MS et al	15249665
YGL086W	YDR254W	MAD1	CHL4	Synthetic Growth Defect	Lee MS et al	15249665
YGL086W	YLR381W	MAD1	CTF3	Synthetic Growth Defect	Lee MS et al	15249665
YGL086W	YOR195W	MAD1	SLK19	Synthetic Growth Defect	Lee MS et al	15249665
YDR364C	YGR075C	CDC40	PRP38	Synthetic Lethality	Mnaimneh S et al	15242642
YDR364C	YMR268C	CDC40	PRP24	Synthetic Lethality	Mnaimneh S et al	15242642
YDR364C	YKR086W	CDC40	PRP16	Synthetic Lethality	Mnaimneh S et al	15242642
YDR364C	YBR135W	CDC40	CKS1	Synthetic Lethality	Mnaimneh S et al	15242642
YDR364C	YNL312W	CDC40	RFA2	Synthetic Lethality	Mnaimneh S et al	15242642
YDR364C	YJL072C	CDC40	PSF2	Synthetic Lethality	Mnaimneh S et al	15242642
YDR364C	YOR077W	CDC40	RTS2	Synthetic Lethality	Mnaimneh S et al	15242642
YDR364C	YLR259C	CDC40	HSP60	Synthetic Lethality	Mnaimneh S et al	15242642
YDR364C	YLR347C	CDC40	KAP95	Synthetic Lethality	Mnaimneh S et al	15242642
YDR364C	YGL142C	CDC40	GPI10	Synthetic Lethality	Mnaimneh S et al	15242642
YDR364C	YER093C	CDC40	TSC11	Synthetic Lethality	Mnaimneh S et al	15242642
YDR364C	YDR373W	CDC40	FRQ1	Synthetic Lethality	Mnaimneh S et al	15242642
YDR364C	YGL047W	CDC40	ALG13	Synthetic Lethality	Mnaimneh S et al	15242642
YDR208W	YIL105C	MSS4	SLM1	Synthetic Lethality	Audhya A et al	15372071
YDR208W	YDL033C	MSS4	SLM3	Synthetic Lethality	Audhya A et al	15372071
YDR208W	YBR077C	MSS4	SLM4	Synthetic Lethality	Audhya A et al	15372071
YDR208W	YCR024C	MSS4	SLM5	Synthetic Lethality	Audhya A et al	15372071
YDR208W	YBR266C	MSS4	SLM6	Synthetic Lethality	Audhya A et al	15372071
YDR208W	YLR371W	MSS4	ROM2	Synthetic Lethality	Audhya A et al	15372071
YDR208W	YER114C	MSS4	BOI2	Synthetic Lethality	Audhya A et al	15372071
YDR208W	YMR109W	MSS4	MYO5	Synthetic Lethality	Audhya A et al	15372071
YDR208W	YIL034C	MSS4	CAP2	Synthetic Lethality	Audhya A et al	15372071
YDR208W	YKL007W	MSS4	CAP1	Synthetic Lethality	Audhya A et al	15372071
YDR208W	YNL153C	MSS4	GIM3	Synthetic Lethality	Audhya A et al	15372071
YDR208W	YGR078C	MSS4	PAC10	Synthetic Lethality	Audhya A et al	15372071
YDR208W	YEL003W	MSS4	GIM4	Synthetic Lethality	Audhya A et al	15372071
YDR208W	YMR068W	MSS4	AVO2	Synthetic Lethality	Audhya A et al	15372071
YDR208W	YFR021W	MSS4	ATG18	Synthetic Lethality	Audhya A et al	15372071
YDR208W	YLR373C	MSS4	VID22	Synthetic Lethality	Audhya A et al	15372071
YDR208W	YNR049C	MSS4	MSO1	Synthetic Lethality	Audhya A et al	15372071
YDR208W	YPR095C	MSS4	SYT1	Synthetic Lethality	Audhya A et al	15372071
YDR208W	YOR327C	MSS4	SNC2	Synthetic Lethality	Audhya A et al	15372071
YDR208W	YMR186W	MSS4	HSC82	Synthetic Lethality	Audhya A et al	15372071
YDR208W	YOR027W	MSS4	STI1	Synthetic Lethality	Audhya A et al	15372071
YDR208W	YJR032W	MSS4	CPR7	Synthetic Lethality	Audhya A et al	15372071
YDR208W	YNL064C	MSS4	YDJ1	Synthetic Lethality	Audhya A et al	15372071
YDR208W	YNL307C	MSS4	MCK1	Synthetic Lethality	Audhya A et al	15372071
YOL012C	YNL136W	HTZ1	EAF7	Synthetic Lethality	Krogan NJ et al	15353583
YNL136W	YOL012C	EAF7	HTZ1	Synthetic Lethality	Krogan NJ et al	15353583
YOL012C	YDR469W	HTZ1	SDC1	Synthetic Lethality	Krogan NJ et al	15353583
YDR359C	YEL056W	VID21	HAT2	Synthetic Lethality	Krogan NJ et al	15353583
YDR359C	YPL138C	VID21	SPP1	Synthetic Lethality	Krogan NJ et al	15353583
YDR359C	YDR469W	VID21	SDC1	Synthetic Lethality	Krogan NJ et al	15353583
YDR359C	YBR175W	VID21	SWD3	Synthetic Lethality	Krogan NJ et al	15353583
YDR359C	YLR015W	VID21	BRE2	Synthetic Lethality	Krogan NJ et al	15353583
YDR359C	YDL074C	VID21	BRE1	Synthetic Lethality	Krogan NJ et al	15353583
YDR359C	YPL055C	VID21	LGE1	Synthetic Lethality	Krogan NJ et al	15353583
YDR359C	YGL058W	VID21	RAD6	Synthetic Lethality	Krogan NJ et al	15353583
YDR359C	YBR245C	VID21	ISW1	Synthetic Lethality	Krogan NJ et al	15353583
YDR359C	YGL244W	VID21	RTF1	Synthetic Lethality	Krogan NJ et al	15353583
YDR359C	YOR123C	VID21	LEO1	Synthetic Lethality	Krogan NJ et al	15353583
YDR359C	YLR418C	VID21	CDC73	Synthetic Lethality	Krogan NJ et al	15353583
YHR090C	YEL056W	YNG2	HAT2	Synthetic Lethality	Krogan NJ et al	15353583
YHR090C	YPL138C	YNG2	SPP1	Synthetic Lethality	Krogan NJ et al	15353583
YHR090C	YDR469W	YNG2	SDC1	Synthetic Lethality	Krogan NJ et al	15353583
YHR090C	YBR175W	YNG2	SWD3	Synthetic Lethality	Krogan NJ et al	15353583
YHR090C	YLR015W	YNG2	BRE2	Synthetic Lethality	Krogan NJ et al	15353583
YHR090C	YDL074C	YNG2	BRE1	Synthetic Lethality	Krogan NJ et al	15353583
YHR090C	YPL055C	YNG2	LGE1	Synthetic Lethality	Krogan NJ et al	15353583
YHR090C	YGL058W	YNG2	RAD6	Synthetic Lethality	Krogan NJ et al	15353583
YHR090C	YBR245C	YNG2	ISW1	Synthetic Lethality	Krogan NJ et al	15353583
YHR090C	YGL244W	YNG2	RTF1	Synthetic Lethality	Krogan NJ et al	15353583
YHR090C	YOR123C	YNG2	LEO1	Synthetic Lethality	Krogan NJ et al	15353583
YHR090C	YLR418C	YNG2	CDC73	Synthetic Lethality	Krogan NJ et al	15353583
YNL136W	YDR334W	EAF7	SWR1	Synthetic Lethality	Krogan NJ et al	15353583
YDR334W	YNL136W	SWR1	EAF7	Synthetic Lethality	Krogan NJ et al	15353583
YNL136W	YDR485C	EAF7	VPS72	Synthetic Lethality	Krogan NJ et al	15353583
YDR485C	YNL136W	VPS72	EAF7	Synthetic Lethality	Krogan NJ et al	15353583
YNL136W	YBR231C	EAF7	SWC5	Synthetic Lethality	Krogan NJ et al	15353583
YBR231C	YNL136W	SWC5	EAF7	Synthetic Lethality	Krogan NJ et al	15353583
YNL136W	YML041C	EAF7	VPS71	Synthetic Lethality	Krogan NJ et al	15353583
YML041C	YNL136W	VPS71	EAF7	Synthetic Lethality	Krogan NJ et al	15353583
YNL136W	YLR085C	EAF7	ARP6	Synthetic Lethality	Krogan NJ et al	15353583
YLR085C	YNL136W	ARP6	EAF7	Synthetic Lethality	Krogan NJ et al	15353583
YDR334W	YDR469W	SWR1	SDC1	Synthetic Lethality	Krogan NJ et al	15353583
YDR485C	YDR469W	VPS72	SDC1	Synthetic Lethality	Krogan NJ et al	15353583
YDR485C	YBR175W	VPS72	SWD3	Synthetic Lethality	Krogan NJ et al	15353583
YAL011W	YEL018W	SWC3	EAF5	Synthetic Lethality	Krogan NJ et al	15353583
YAL011W	YPL138C	SWC3	SPP1	Synthetic Lethality	Krogan NJ et al	15353583
YAL011W	YDR469W	SWC3	SDC1	Synthetic Lethality	Krogan NJ et al	15353583
YAL011W	YBR175W	SWC3	SWD3	Synthetic Lethality	Krogan NJ et al	15353583
YAL011W	YLR015W	SWC3	BRE2	Synthetic Lethality	Krogan NJ et al	15353583
YAL011W	YDL074C	SWC3	BRE1	Synthetic Lethality	Krogan NJ et al	15353583
YAL011W	YPL055C	SWC3	LGE1	Synthetic Lethality	Krogan NJ et al	15353583
YAL011W	YGL058W	SWC3	RAD6	Synthetic Lethality	Krogan NJ et al	15353583
YAL011W	YGL244W	SWC3	RTF1	Synthetic Lethality	Krogan NJ et al	15353583
YAL011W	YOR123C	SWC3	LEO1	Synthetic Lethality	Krogan NJ et al	15353583
YBR231C	YPL138C	SWC5	SPP1	Synthetic Lethality	Krogan NJ et al	15353583
YBR231C	YDR469W	SWC5	SDC1	Synthetic Lethality	Krogan NJ et al	15353583
YBR231C	YGL058W	SWC5	RAD6	Synthetic Lethality	Krogan NJ et al	15353583
YML041C	YDR469W	VPS71	SDC1	Synthetic Lethality	Krogan NJ et al	15353583
YLR085C	YDR469W	ARP6	SDC1	Synthetic Lethality	Krogan NJ et al	15353583
YLR085C	YLR015W	ARP6	BRE2	Synthetic Lethality	Krogan NJ et al	15353583
YAL011W	YNL136W	SWC3	EAF7	Synthetic Lethality	Krogan NJ et al	15353583
YDR359C	YMR094W	VID21	CTF13	Synthetic Lethality	Krogan NJ et al	15353583
YDR359C	YGR179C	VID21	OKP1	Synthetic Lethality	Krogan NJ et al	15353583
YDR359C	YMR078C	VID21	CTF18	Synthetic Lethality	Krogan NJ et al	15353583
YDR359C	YHR191C	VID21	CTF8	Synthetic Lethality	Krogan NJ et al	15353583
YDR359C	YGR188C	VID21	BUB1	Synthetic Lethality	Krogan NJ et al	15353583
YDR359C	YMR055C	VID21	BUB2	Synthetic Lethality	Krogan NJ et al	15353583
YDR359C	YOR026W	VID21	BUB3	Synthetic Lethality	Krogan NJ et al	15353583
YDR359C	YJL030W	VID21	MAD2	Synthetic Lethality	Krogan NJ et al	15353583
YDR359C	YGL086W	VID21	MAD1	Synthetic Lethality	Krogan NJ et al	15353583
YHR090C	YOR349W	YNG2	CIN1	Synthetic Lethality	Krogan NJ et al	15353583
YHR090C	YPL241C	YNG2	CIN2	Synthetic Lethality	Krogan NJ et al	15353583
YHR090C	YMR138W	YNG2	CIN4	Synthetic Lethality	Krogan NJ et al	15353583
YDR334W	YMR168C	SWR1	CEP3	Synthetic Lethality	Krogan NJ et al	15353583
YDR334W	YHR191C	SWR1	CTF8	Synthetic Lethality	Krogan NJ et al	15353583
YDR334W	YGR188C	SWR1	BUB1	Synthetic Lethality	Krogan NJ et al	15353583
YDR334W	YMR055C	SWR1	BUB2	Synthetic Lethality	Krogan NJ et al	15353583
YDR334W	YGL086W	SWR1	MAD1	Synthetic Lethality	Krogan NJ et al	15353583
YDR485C	YGR188C	VPS72	BUB1	Synthetic Lethality	Krogan NJ et al	15353583
YDR485C	YGL086W	VPS72	MAD1	Synthetic Lethality	Krogan NJ et al	15353583
YAL011W	YMR168C	SWC3	CEP3	Synthetic Lethality	Krogan NJ et al	15353583
YAL011W	YHR191C	SWC3	CTF8	Synthetic Lethality	Krogan NJ et al	15353583
YAL011W	YGR188C	SWC3	BUB1	Synthetic Lethality	Krogan NJ et al	15353583
YAL011W	YMR055C	SWC3	BUB2	Synthetic Lethality	Krogan NJ et al	15353583
YAL011W	YOR026W	SWC3	BUB3	Synthetic Lethality	Krogan NJ et al	15353583
YAL011W	YJL030W	SWC3	MAD2	Synthetic Lethality	Krogan NJ et al	15353583
YAL011W	YGL086W	SWC3	MAD1	Synthetic Lethality	Krogan NJ et al	15353583
YAL011W	YOR349W	SWC3	CIN1	Synthetic Lethality	Krogan NJ et al	15353583
YAL011W	YPL241C	SWC3	CIN2	Synthetic Lethality	Krogan NJ et al	15353583
YBR231C	YPL018W	SWC5	CTF19	Synthetic Lethality	Krogan NJ et al	15353583
YBR231C	YGL086W	SWC5	MAD1	Synthetic Lethality	Krogan NJ et al	15353583
YML041C	YMR168C	VPS71	CEP3	Synthetic Lethality	Krogan NJ et al	15353583
YML041C	YHR191C	VPS71	CTF8	Synthetic Lethality	Krogan NJ et al	15353583
YML041C	YGR188C	VPS71	BUB1	Synthetic Lethality	Krogan NJ et al	15353583
YML041C	YGL086W	VPS71	MAD1	Synthetic Lethality	Krogan NJ et al	15353583
YLR085C	YMR168C	ARP6	CEP3	Synthetic Lethality	Krogan NJ et al	15353583
YLR085C	YDR318W	ARP6	MCM21	Synthetic Lethality	Krogan NJ et al	15353583
YLR085C	YJR135C	ARP6	MCM22	Synthetic Lethality	Krogan NJ et al	15353583
YOR216C	YLR039C	RUD3	RIC1	Synthetic Lethality	Gillingham AK et al	15504911
YBR060C	YKR001C	ORC2	VPS1	Synthetic Lethality	Suter B et al	15238513
YBR060C	YNR051C	ORC2	BRE5	Synthetic Lethality	Suter B et al	15238513
YBR060C	YGL161C	ORC2	YIP5	Synthetic Lethality	Suter B et al	15238513
YBR060C	YOR300W	ORC2	HUF1	Synthetic Lethality	Suter B et al	15238513
YBR060C	YDL127W	ORC2	PCL2	Synthetic Lethality	Suter B et al	15238513
YBR060C	YAL019W	ORC2	FUN30	Synthetic Lethality	Suter B et al	15238513
YBR060C	YDR310C	ORC2	SUM1	Synthetic Lethality	Suter B et al	15238513
YBR060C	YDR076W	ORC2	RAD55	Synthetic Lethality	Suter B et al	15238513
YBR060C	YKL032C	ORC2	IXR1	Synthetic Lethality	Suter B et al	15238513
YBR060C	YGL168W	ORC2	HUR1	Synthetic Lethality	Suter B et al	15238513
YBR060C	YBR245C	ORC2	ISW1	Synthetic Lethality	Suter B et al	15238513
YBR060C	YOL068C	ORC2	HST1	Synthetic Lethality	Suter B et al	15238513
YBR060C	YPL001W	ORC2	HAT1	Synthetic Lethality	Suter B et al	15238513
YBR060C	YML032C	ORC2	RAD52	Synthetic Lethality	Suter B et al	15238513
YBR060C	YER173W	ORC2	RAD24	Synthetic Lethality	Suter B et al	15238513
YBR060C	YDR217C	ORC2	RAD9	Synthetic Lethality	Suter B et al	15238513
YBR060C	YMR078C	ORC2	CTF18	Synthetic Lethality	Suter B et al	15238513
YBR060C	YHR191C	ORC2	CTF8	Synthetic Lethality	Suter B et al	15238513
YBR060C	YCL016C	ORC2	DCC1	Synthetic Lethality	Suter B et al	15238513
YBR060C	YNL273W	ORC2	TOF1	Synthetic Lethality	Suter B et al	15238513
YBR060C	YCL061C	ORC2	MRC1	Synthetic Lethality	Suter B et al	15238513
YCL061C	YBR060C	MRC1	ORC2	Synthetic Lethality	Suter B et al	15238513
YBR060C	YMR048W	ORC2	CSM3	Synthetic Lethality	Suter B et al	15238513
YBR060C	YPR135W	ORC2	CTF4	Synthetic Lethality	Suter B et al	15238513
YBR060C	YJR043C	ORC2	POL32	Synthetic Lethality	Suter B et al	15238513
YBR060C	YJL092W	ORC2	HPR5	Synthetic Lethality	Suter B et al	15238513
YBR060C	YGL127C	ORC2	SOH1	Synthetic Lethality	Suter B et al	15238513
YBR060C	YLL002W	ORC2	RTT109	Synthetic Lethality	Suter B et al	15238513
YBR060C	YEL056W	ORC2	HAT2	Synthetic Lethality	Suter B et al	15238513
YBR060C	YOR025W	ORC2	HST3	Synthetic Lethality	Suter B et al	15238513
YBR060C	YJL115W	ORC2	ASF1	Synthetic Lethality	Suter B et al	15238513
YBR060C	YDR289C	ORC2	RTT103	Synthetic Lethality	Suter B et al	15238513
YBR060C	YGL244W	ORC2	RTF1	Synthetic Lethality	Suter B et al	15238513
YBR060C	YJL124C	ORC2	LSM1	Synthetic Lethality	Suter B et al	15238513
YBR060C	YMR198W	ORC2	CIK1	Synthetic Lethality	Suter B et al	15238513
YNL261W	YMR198W	ORC5	CIK1	Synthetic Lethality	Suter B et al	15238513
YNL261W	YMR048W	ORC5	CSM3	Synthetic Lethality	Suter B et al	15238513
YNL261W	YMR078C	ORC5	CTF18	Synthetic Lethality	Suter B et al	15238513
YNL261W	YPR135W	ORC5	CTF4	Synthetic Lethality	Suter B et al	15238513
YNL261W	YHR191C	ORC5	CTF8	Synthetic Lethality	Suter B et al	15238513
YNL261W	YCL016C	ORC5	DCC1	Synthetic Lethality	Suter B et al	15238513
YNL261W	YAL019W	ORC5	FUN30	Synthetic Lethality	Suter B et al	15238513
YNL261W	YPL001W	ORC5	HAT1	Synthetic Lethality	Suter B et al	15238513
YNL261W	YEL056W	ORC5	HAT2	Synthetic Lethality	Suter B et al	15238513
YNL261W	YJL092W	ORC5	HPR5	Synthetic Lethality	Suter B et al	15238513
YNL261W	YOL068C	ORC5	HST1	Synthetic Lethality	Suter B et al	15238513
YNL261W	YOR025W	ORC5	HST3	Synthetic Lethality	Suter B et al	15238513
YNL261W	YBR245C	ORC5	ISW1	Synthetic Lethality	Suter B et al	15238513
YNL261W	YCL061C	ORC5	MRC1	Synthetic Lethality	Suter B et al	15238513
YCL061C	YNL261W	MRC1	ORC5	Synthetic Lethality	Suter B et al	15238513
YNL261W	YDR076W	ORC5	RAD55	Synthetic Lethality	Suter B et al	15238513
YNL261W	YDR289C	ORC5	RTT103	Synthetic Lethality	Suter B et al	15238513
YNL261W	YDR310C	ORC5	SUM1	Synthetic Lethality	Suter B et al	15238513
YNL261W	YOR217W	ORC5	RFC1	Synthetic Lethality	Suter B et al	15238513
YJL194W	YPR135W	CDC6	CTF4	Synthetic Lethality	Suter B et al	15238513
YJL194W	YMR078C	CDC6	CTF18	Synthetic Lethality	Suter B et al	15238513
YBL023C	YCL016C	MCM2	DCC1	Synthetic Lethality	Suter B et al	15238513
YBL023C	YHR191C	MCM2	CTF8	Synthetic Lethality	Suter B et al	15238513
YGL058W	YLR384C	RAD6	IKI3	Synthetic Lethality	Xiao T et al	15632065
YGL058W	YGR200C	RAD6	ELP2	Synthetic Lethality	Xiao T et al	15632065
YGL058W	YPL086C	RAD6	ELP3	Synthetic Lethality	Xiao T et al	15632065
YGL058W	YPL101W	RAD6	ELP4	Synthetic Lethality	Xiao T et al	15632065
YGL058W	YMR312W	RAD6	ELP6	Synthetic Lethality	Xiao T et al	15632065
YGL058W	YJL168C	RAD6	SET2	Synthetic Lethality	Xiao T et al	15632065
YGL058W	YER111C	RAD6	SWI4	Synthetic Lethality	Xiao T et al	15632065
YGL058W	YLR182W	RAD6	SWI6	Synthetic Lethality	Xiao T et al	15632065
YGL058W	YBR231C	RAD6	SWC5	Synthetic Lethality	Xiao T et al	15632065
YGL058W	YML041C	RAD6	VPS71	Synthetic Lethality	Xiao T et al	15632065
YGL058W	YDR334W	RAD6	SWR1	Synthetic Lethality	Xiao T et al	15632065
YGL058W	YDR485C	RAD6	VPS72	Synthetic Lethality	Xiao T et al	15632065
YGL058W	YLR085C	RAD6	ARP6	Synthetic Lethality	Xiao T et al	15632065
YGL058W	YOL012C	RAD6	HTZ1	Synthetic Lethality	Xiao T et al	15632065
YGL058W	YGL043W	RAD6	DST1	Synthetic Lethality	Xiao T et al	15632065
YGL058W	YGL070C	RAD6	RPB9	Synthetic Lethality	Xiao T et al	15632065
YGL058W	YKL139W	RAD6	CTK1	Synthetic Lethality	Xiao T et al	15632065
YGL058W	YDL048C	RAD6	STP4	Synthetic Lethality	Xiao T et al	15632065
YGL058W	YFR010W	RAD6	UBP6	Synthetic Lethality	Xiao T et al	15632065
YGL058W	YDL020C	RAD6	RPN4	Synthetic Lethality	Xiao T et al	15632065
YGL058W	YHR200W	RAD6	RPN10	Synthetic Lethality	Xiao T et al	15632065
YGL058W	YGR135W	RAD6	PRE9	Synthetic Lethality	Xiao T et al	15632065
YGL058W	YDR363W-A	RAD6	SEM1	Synthetic Lethality	Xiao T et al	15632065
YGL058W	YAL011W	RAD6	SWC3	Synthetic Lethality	Xiao T et al	15632065
YPL055C	YLR384C	LGE1	IKI3	Synthetic Lethality	Xiao T et al	15632065
YPL055C	YGR200C	LGE1	ELP2	Synthetic Lethality	Xiao T et al	15632065
YPL055C	YPL086C	LGE1	ELP3	Synthetic Lethality	Xiao T et al	15632065
YPL055C	YPL101W	LGE1	ELP4	Synthetic Lethality	Xiao T et al	15632065
YPL055C	YMR312W	LGE1	ELP6	Synthetic Lethality	Xiao T et al	15632065
YPL055C	YJL168C	LGE1	SET2	Synthetic Lethality	Xiao T et al	15632065
YPL055C	YER111C	LGE1	SWI4	Synthetic Lethality	Xiao T et al	15632065
YPL055C	YLR182W	LGE1	SWI6	Synthetic Lethality	Xiao T et al	15632065
YPL055C	YBR231C	LGE1	SWC5	Synthetic Lethality	Xiao T et al	15632065
YPL055C	YML041C	LGE1	VPS71	Synthetic Lethality	Xiao T et al	15632065
YPL055C	YDR334W	LGE1	SWR1	Synthetic Lethality	Xiao T et al	15632065
YPL055C	YDR485C	LGE1	VPS72	Synthetic Lethality	Xiao T et al	15632065
YPL055C	YLR085C	LGE1	ARP6	Synthetic Lethality	Xiao T et al	15632065
YPL055C	YAL011W	LGE1	SWC3	Synthetic Lethality	Xiao T et al	15632065
YPL055C	YOL012C	LGE1	HTZ1	Synthetic Lethality	Xiao T et al	15632065
YPL055C	YGL043W	LGE1	DST1	Synthetic Lethality	Xiao T et al	15632065
YPL055C	YGL070C	LGE1	RPB9	Synthetic Lethality	Xiao T et al	15632065
YPL055C	YKL139W	LGE1	CTK1	Synthetic Lethality	Xiao T et al	15632065
YPL055C	YDL048C	LGE1	STP4	Synthetic Lethality	Xiao T et al	15632065
YPL055C	YFR010W	LGE1	UBP6	Synthetic Lethality	Xiao T et al	15632065
YPL055C	YDL020C	LGE1	RPN4	Synthetic Lethality	Xiao T et al	15632065
YPL055C	YHR200W	LGE1	RPN10	Synthetic Lethality	Xiao T et al	15632065
YPL055C	YGR135W	LGE1	PRE9	Synthetic Lethality	Xiao T et al	15632065
YPL055C	YDR363W-A	LGE1	SEM1	Synthetic Lethality	Xiao T et al	15632065
YDL074C	YLR384C	BRE1	IKI3	Synthetic Lethality	Xiao T et al	15632065
YDL074C	YGR200C	BRE1	ELP2	Synthetic Lethality	Xiao T et al	15632065
YDL074C	YPL086C	BRE1	ELP3	Synthetic Lethality	Xiao T et al	15632065
YDL074C	YPL101W	BRE1	ELP4	Synthetic Lethality	Xiao T et al	15632065
YDL074C	YMR312W	BRE1	ELP6	Synthetic Lethality	Xiao T et al	15632065
YDL074C	YJL168C	BRE1	SET2	Synthetic Lethality	Xiao T et al	15632065
YDL074C	YER111C	BRE1	SWI4	Synthetic Lethality	Xiao T et al	15632065
YDL074C	YLR182W	BRE1	SWI6	Synthetic Lethality	Xiao T et al	15632065
YDL074C	YBR231C	BRE1	SWC5	Synthetic Lethality	Xiao T et al	15632065
YDL074C	YML041C	BRE1	VPS71	Synthetic Lethality	Xiao T et al	15632065
YDL074C	YDR334W	BRE1	SWR1	Synthetic Lethality	Xiao T et al	15632065
YDL074C	YDR485C	BRE1	VPS72	Synthetic Lethality	Xiao T et al	15632065
YDL074C	YLR085C	BRE1	ARP6	Synthetic Lethality	Xiao T et al	15632065
YDL074C	YAL011W	BRE1	SWC3	Synthetic Lethality	Xiao T et al	15632065
YDL074C	YOL012C	BRE1	HTZ1	Synthetic Lethality	Xiao T et al	15632065
YDL074C	YGL043W	BRE1	DST1	Synthetic Lethality	Xiao T et al	15632065
YDL074C	YGL070C	BRE1	RPB9	Synthetic Lethality	Xiao T et al	15632065
YDL074C	YKL139W	BRE1	CTK1	Synthetic Lethality	Xiao T et al	15632065
YDL074C	YDL048C	BRE1	STP4	Synthetic Lethality	Xiao T et al	15632065
YDL074C	YFR010W	BRE1	UBP6	Synthetic Lethality	Xiao T et al	15632065
YDL074C	YDL020C	BRE1	RPN4	Synthetic Lethality	Xiao T et al	15632065
YDL074C	YHR200W	BRE1	RPN10	Synthetic Lethality	Xiao T et al	15632065
YDL074C	YGR135W	BRE1	PRE9	Synthetic Lethality	Xiao T et al	15632065
YDL074C	YDR363W-A	BRE1	SEM1	Synthetic Lethality	Xiao T et al	15632065
YMR277W	YLR384C	FCP1	IKI3	Synthetic Lethality	Kong SE et al	15563457
YMR277W	YGR200C	FCP1	ELP2	Synthetic Lethality	Kong SE et al	15563457
YMR277W	YPL086C	FCP1	ELP3	Synthetic Lethality	Kong SE et al	15563457
YMR312W	YGL025C	ELP6	PGD1	Synthetic Lethality	Kong SE et al	15563457
YMR312W	YOL051W	ELP6	GAL11	Synthetic Lethality	Kong SE et al	15563457
YMR312W	YDL005C	ELP6	MED2	Synthetic Lethality	Kong SE et al	15563457
YMR312W	YHR041C	ELP6	SRB2	Synthetic Lethality	Kong SE et al	15563457
YMR312W	YGL244W	ELP6	RTF1	Synthetic Lethality	Kong SE et al	15563457
YMR312W	YLR418C	ELP6	CDC73	Synthetic Lethality	Kong SE et al	15563457
YMR312W	YBR279W	ELP6	PAF1	Synthetic Lethality	Kong SE et al	15563457
YMR312W	YOL145C	ELP6	CTR9	Synthetic Lethality	Kong SE et al	15563457
YMR312W	YDL074C	ELP6	BRE1	Synthetic Lethality	Kong SE et al	15563457
YMR312W	YPL055C	ELP6	LGE1	Synthetic Lethality	Kong SE et al	15563457
YMR312W	YDR392W	ELP6	SPT3	Synthetic Lethality	Kong SE et al	15563457
YMR312W	YBR081C	ELP6	SPT7	Synthetic Lethality	Kong SE et al	15563457
YMR312W	YLR055C	ELP6	SPT8	Synthetic Lethality	Kong SE et al	15563457
YMR312W	YDR176W	ELP6	NGG1	Synthetic Lethality	Kong SE et al	15563457
YMR312W	YOL004W	ELP6	SIN3	Synthetic Lethality	Kong SE et al	15563457
YMR312W	YNL330C	ELP6	RPD3	Synthetic Lethality	Kong SE et al	15563457
YMR312W	YNL097C	ELP6	PHO23	Synthetic Lethality	Kong SE et al	15563457
YMR312W	YMR263W	ELP6	SAP30	Synthetic Lethality	Kong SE et al	15563457
YMR312W	YIL084C	ELP6	SDS3	Synthetic Lethality	Kong SE et al	15563457
YMR312W	YKR048C	ELP6	NAP1	Synthetic Lethality	Kong SE et al	15563457
YMR312W	YBR010W	ELP6	HHT1	Synthetic Lethality	Kong SE et al	15563457
YMR312W	YNL031C	ELP6	HHT2	Synthetic Lethality	Kong SE et al	15563457
YMR312W	YER111C	ELP6	SWI4	Synthetic Lethality	Kong SE et al	15563457
YMR312W	YLR182W	ELP6	SWI6	Synthetic Lethality	Kong SE et al	15563457
YPL101W	YGL025C	ELP4	PGD1	Synthetic Lethality	Kong SE et al	15563457
YPL101W	YOL051W	ELP4	GAL11	Synthetic Lethality	Kong SE et al	15563457
YPL101W	YDL005C	ELP4	MED2	Synthetic Lethality	Kong SE et al	15563457
YPL101W	YHR041C	ELP4	SRB2	Synthetic Lethality	Kong SE et al	15563457
YPL101W	YGL244W	ELP4	RTF1	Synthetic Lethality	Kong SE et al	15563457
YPL101W	YLR418C	ELP4	CDC73	Synthetic Lethality	Kong SE et al	15563457
YPL101W	YBR279W	ELP4	PAF1	Synthetic Lethality	Kong SE et al	15563457
YPL101W	YOL145C	ELP4	CTR9	Synthetic Lethality	Kong SE et al	15563457
YPL101W	YDL074C	ELP4	BRE1	Synthetic Lethality	Kong SE et al	15563457
YPL101W	YPL055C	ELP4	LGE1	Synthetic Lethality	Kong SE et al	15563457
YPL101W	YBR081C	ELP4	SPT7	Synthetic Lethality	Kong SE et al	15563457
YPL101W	YLR055C	ELP4	SPT8	Synthetic Lethality	Kong SE et al	15563457
YPL101W	YDR176W	ELP4	NGG1	Synthetic Lethality	Kong SE et al	15563457
YPL101W	YOL004W	ELP4	SIN3	Synthetic Lethality	Kong SE et al	15563457
YPL101W	YNL330C	ELP4	RPD3	Synthetic Lethality	Kong SE et al	15563457
YPL101W	YNL097C	ELP4	PHO23	Synthetic Lethality	Kong SE et al	15563457
YPL101W	YMR263W	ELP4	SAP30	Synthetic Lethality	Kong SE et al	15563457
YPL101W	YIL084C	ELP4	SDS3	Synthetic Lethality	Kong SE et al	15563457
YPL101W	YKR048C	ELP4	NAP1	Synthetic Lethality	Kong SE et al	15563457
YPL101W	YBR010W	ELP4	HHT1	Synthetic Lethality	Kong SE et al	15563457
YPL101W	YNL031C	ELP4	HHT2	Synthetic Lethality	Kong SE et al	15563457
YPL101W	YER111C	ELP4	SWI4	Synthetic Lethality	Kong SE et al	15563457
YPL086C	YGL025C	ELP3	PGD1	Synthetic Lethality	Kong SE et al	15563457
YPL086C	YOL051W	ELP3	GAL11	Synthetic Lethality	Kong SE et al	15563457
YPL086C	YDL005C	ELP3	MED2	Synthetic Lethality	Kong SE et al	15563457
YPL086C	YHR041C	ELP3	SRB2	Synthetic Lethality	Kong SE et al	15563457
YPL086C	YGL244W	ELP3	RTF1	Synthetic Lethality	Kong SE et al	15563457
YPL086C	YLR418C	ELP3	CDC73	Synthetic Lethality	Kong SE et al	15563457
YPL086C	YBR279W	ELP3	PAF1	Synthetic Lethality	Kong SE et al	15563457
YPL086C	YOL145C	ELP3	CTR9	Synthetic Lethality	Kong SE et al	15563457
YPL086C	YDL074C	ELP3	BRE1	Synthetic Lethality	Kong SE et al	15563457
YPL086C	YPL055C	ELP3	LGE1	Synthetic Lethality	Kong SE et al	15563457
YPL086C	YDR392W	ELP3	SPT3	Synthetic Lethality	Kong SE et al	15563457
YPL086C	YBR081C	ELP3	SPT7	Synthetic Lethality	Kong SE et al	15563457
YPL086C	YLR055C	ELP3	SPT8	Synthetic Lethality	Kong SE et al	15563457
YPL086C	YDR176W	ELP3	NGG1	Synthetic Lethality	Kong SE et al	15563457
YPL086C	YOL004W	ELP3	SIN3	Synthetic Lethality	Kong SE et al	15563457
YPL086C	YNL330C	ELP3	RPD3	Synthetic Lethality	Kong SE et al	15563457
YPL086C	YNL097C	ELP3	PHO23	Synthetic Lethality	Kong SE et al	15563457
YPL086C	YMR263W	ELP3	SAP30	Synthetic Lethality	Kong SE et al	15563457
YPL086C	YIL084C	ELP3	SDS3	Synthetic Lethality	Kong SE et al	15563457
YPL086C	YKR048C	ELP3	NAP1	Synthetic Lethality	Kong SE et al	15563457
YPL086C	YNL031C	ELP3	HHT2	Synthetic Lethality	Kong SE et al	15563457
YPL086C	YER111C	ELP3	SWI4	Synthetic Lethality	Kong SE et al	15563457
YPL086C	YLR182W	ELP3	SWI6	Synthetic Lethality	Kong SE et al	15563457
YGR200C	YGL025C	ELP2	PGD1	Synthetic Lethality	Kong SE et al	15563457
YGR200C	YOL051W	ELP2	GAL11	Synthetic Lethality	Kong SE et al	15563457
YGR200C	YDL005C	ELP2	MED2	Synthetic Lethality	Kong SE et al	15563457
YGR200C	YHR041C	ELP2	SRB2	Synthetic Lethality	Kong SE et al	15563457
YGR200C	YGL244W	ELP2	RTF1	Synthetic Lethality	Kong SE et al	15563457
YGR200C	YBR279W	ELP2	PAF1	Synthetic Lethality	Kong SE et al	15563457
YGR200C	YOL145C	ELP2	CTR9	Synthetic Lethality	Kong SE et al	15563457
YGR200C	YDL074C	ELP2	BRE1	Synthetic Lethality	Kong SE et al	15563457
YGR200C	YPL055C	ELP2	LGE1	Synthetic Lethality	Kong SE et al	15563457
YGR200C	YDR392W	ELP2	SPT3	Synthetic Lethality	Kong SE et al	15563457
YGR200C	YBR081C	ELP2	SPT7	Synthetic Lethality	Kong SE et al	15563457
YGR200C	YDR176W	ELP2	NGG1	Synthetic Lethality	Kong SE et al	15563457
YGR200C	YOL004W	ELP2	SIN3	Synthetic Lethality	Kong SE et al	15563457
YGR200C	YNL330C	ELP2	RPD3	Synthetic Lethality	Kong SE et al	15563457
YGR200C	YNL097C	ELP2	PHO23	Synthetic Lethality	Kong SE et al	15563457
YGR200C	YMR263W	ELP2	SAP30	Synthetic Lethality	Kong SE et al	15563457
YGR200C	YIL084C	ELP2	SDS3	Synthetic Lethality	Kong SE et al	15563457
YGR200C	YKR048C	ELP2	NAP1	Synthetic Lethality	Kong SE et al	15563457
YGR200C	YBR010W	ELP2	HHT1	Synthetic Lethality	Kong SE et al	15563457
YGR200C	YER111C	ELP2	SWI4	Synthetic Lethality	Kong SE et al	15563457
YGR200C	YLR182W	ELP2	SWI6	Synthetic Lethality	Kong SE et al	15563457
YLR384C	YGL025C	IKI3	PGD1	Synthetic Lethality	Kong SE et al	15563457
YLR384C	YOL051W	IKI3	GAL11	Synthetic Lethality	Kong SE et al	15563457
YLR384C	YDL005C	IKI3	MED2	Synthetic Lethality	Kong SE et al	15563457
YLR384C	YHR041C	IKI3	SRB2	Synthetic Lethality	Kong SE et al	15563457
YLR384C	YGL244W	IKI3	RTF1	Synthetic Lethality	Kong SE et al	15563457
YLR384C	YLR418C	IKI3	CDC73	Synthetic Lethality	Kong SE et al	15563457
YLR384C	YBR279W	IKI3	PAF1	Synthetic Lethality	Kong SE et al	15563457
YLR384C	YDL074C	IKI3	BRE1	Synthetic Lethality	Kong SE et al	15563457
YLR384C	YPL055C	IKI3	LGE1	Synthetic Lethality	Kong SE et al	15563457
YLR384C	YDR392W	IKI3	SPT3	Synthetic Lethality	Kong SE et al	15563457
YLR384C	YBR081C	IKI3	SPT7	Synthetic Lethality	Kong SE et al	15563457
YLR384C	YOL004W	IKI3	SIN3	Synthetic Lethality	Kong SE et al	15563457
YLR384C	YNL097C	IKI3	PHO23	Synthetic Lethality	Kong SE et al	15563457
YLR384C	YMR263W	IKI3	SAP30	Synthetic Lethality	Kong SE et al	15563457
YLR384C	YIL084C	IKI3	SDS3	Synthetic Lethality	Kong SE et al	15563457
YLR384C	YKR048C	IKI3	NAP1	Synthetic Lethality	Kong SE et al	15563457
YLR384C	YNL031C	IKI3	HHT2	Synthetic Lethality	Kong SE et al	15563457
YLR384C	YER111C	IKI3	SWI4	Synthetic Lethality	Kong SE et al	15563457
YLR384C	YLR182W	IKI3	SWI6	Synthetic Lethality	Kong SE et al	15563457
YNL271C	YBR200W	BNI1	BEM1	Synthetic Lethality	Tong AH et al	11743205
YNL271C	YER155C	BNI1	BEM2	Synthetic Lethality	Tong AH et al	11743205
YNL271C	YPL161C	BNI1	BEM4	Synthetic Lethality	Tong AH et al	11743205
YNL271C	YLR319C	BNI1	BUD6	Synthetic Lethality	Tong AH et al	11743205
YNL271C	YBL007C	BNI1	SLA1	Synthetic Lethality	Tong AH et al	11743205
YNL271C	YNL233W	BNI1	BNI4	Synthetic Lethality	Tong AH et al	11743205
YNL233W	YNL271C	BNI4	BNI1	Synthetic Lethality	Tong AH et al	11743205
YNL271C	YNL233W	BNI1	BNI4	Synthetic Lethality	Tong AH et al	14764870
YNL233W	YNL271C	BNI4	BNI1	Synthetic Lethality	Tong AH et al	14764870
YNL271C	YIL159W	BNI1	BNR1	Synthetic Lethality	Tong AH et al	11743205
YNL271C	YDL117W	BNI1	CYK3	Synthetic Lethality	Tong AH et al	11743205
YNL271C	YDL225W	BNI1	SHS1	Synthetic Lethality	Tong AH et al	11743205
YDL225W	YNL271C	SHS1	BNI1	Synthetic Lethality	Tong AH et al	11743205
YNL271C	YDL225W	BNI1	SHS1	Synthetic Lethality	Tong AH et al	14764870
YDL225W	YNL271C	SHS1	BNI1	Synthetic Lethality	Tong AH et al	14764870
YNL271C	YHR129C	BNI1	ARP1	Synthetic Lethality	Tong AH et al	11743205
YHR129C	YNL271C	ARP1	BNI1	Synthetic Lethality	Tong AH et al	11743205
YNL271C	YHR129C	BNI1	ARP1	Synthetic Lethality	Tong AH et al	14764870
YHR129C	YNL271C	ARP1	BNI1	Synthetic Lethality	Tong AH et al	14764870
YNL271C	YOR058C	BNI1	ASE1	Synthetic Lethality	Tong AH et al	11743205
YOR058C	YNL271C	ASE1	BNI1	Synthetic Lethality	Tong AH et al	11743205
YNL271C	YOR058C	BNI1	ASE1	Synthetic Lethality	Tong AH et al	14764870
YOR058C	YNL271C	ASE1	BNI1	Synthetic Lethality	Tong AH et al	14764870
YNL271C	YKR054C	BNI1	DYN1	Synthetic Lethality	Tong AH et al	11743205
YKR054C	YNL271C	DYN1	BNI1	Synthetic Lethality	Tong AH et al	11743205
YNL271C	YKR054C	BNI1	DYN1	Synthetic Lethality	Tong AH et al	14764870
YKR054C	YNL271C	DYN1	BNI1	Synthetic Lethality	Tong AH et al	14764870
YNL271C	YDR424C	BNI1	DYN2	Synthetic Lethality	Tong AH et al	11743205
YDR424C	YNL271C	DYN2	BNI1	Synthetic Lethality	Tong AH et al	11743205
YNL271C	YDR424C	BNI1	DYN2	Synthetic Lethality	Tong AH et al	14764870
YDR424C	YNL271C	DYN2	BNI1	Synthetic Lethality	Tong AH et al	14764870
YNL271C	YMR294W	BNI1	JNM1	Synthetic Lethality	Tong AH et al	11743205
YMR294W	YNL271C	JNM1	BNI1	Synthetic Lethality	Tong AH et al	11743205
YNL271C	YMR294W	BNI1	JNM1	Synthetic Lethality	Tong AH et al	14764870
YMR294W	YNL271C	JNM1	BNI1	Synthetic Lethality	Tong AH et al	14764870
YNL271C	YPL174C	BNI1	NIP100	Synthetic Lethality	Tong AH et al	11743205
YPL174C	YNL271C	NIP100	BNI1	Synthetic Lethality	Tong AH et al	11743205
YNL271C	YPL174C	BNI1	NIP100	Synthetic Lethality	Tong AH et al	14764870
YPL174C	YNL271C	NIP100	BNI1	Synthetic Lethality	Tong AH et al	14764870
YNL271C	YDR150W	BNI1	NUM1	Synthetic Lethality	Tong AH et al	11743205
YDR150W	YNL271C	NUM1	BNI1	Synthetic Lethality	Tong AH et al	11743205
YNL271C	YDR150W	BNI1	NUM1	Synthetic Lethality	Tong AH et al	14764870
YDR150W	YNL271C	NUM1	BNI1	Synthetic Lethality	Tong AH et al	14764870
YNL271C	YOR269W	BNI1	PAC1	Synthetic Lethality	Tong AH et al	11743205
YOR269W	YNL271C	PAC1	BNI1	Synthetic Lethality	Tong AH et al	11743205
YNL271C	YOR269W	BNI1	PAC1	Synthetic Lethality	Tong AH et al	14764870
YOR269W	YNL271C	PAC1	BNI1	Synthetic Lethality	Tong AH et al	14764870
YNL271C	YDR488C	BNI1	PAC11	Synthetic Lethality	Tong AH et al	11743205
YDR488C	YNL271C	PAC11	BNI1	Synthetic Lethality	Tong AH et al	11743205
YNL271C	YDR488C	BNI1	PAC11	Synthetic Lethality	Tong AH et al	14764870
YDR488C	YNL271C	PAC11	BNI1	Synthetic Lethality	Tong AH et al	14764870
YNL271C	YAL020C	BNI1	ATS1	Synthetic Lethality	Tong AH et al	11743205
YNL271C	YLR200W	BNI1	YKE2	Synthetic Lethality	Tong AH et al	11743205
YNL271C	YJL095W	BNI1	BCK1	Synthetic Lethality	Tong AH et al	11743205
YNL271C	YBR023C	BNI1	CHS3	Synthetic Lethality	Tong AH et al	11743205
YBR023C	YNL271C	CHS3	BNI1	Synthetic Lethality	Tong AH et al	11743205
YNL271C	YBR023C	BNI1	CHS3	Synthetic Lethality	Tong AH et al	14764870
YBR023C	YNL271C	CHS3	BNI1	Synthetic Lethality	Tong AH et al	14764870
YNL271C	YBL061C	BNI1	SKT5	Synthetic Lethality	Tong AH et al	11743205
YBL061C	YNL271C	SKT5	BNI1	Synthetic Lethality	Tong AH et al	11743205
YNL271C	YBL061C	BNI1	SKT5	Synthetic Lethality	Tong AH et al	14764870
YBL061C	YNL271C	SKT5	BNI1	Synthetic Lethality	Tong AH et al	14764870
YNL271C	YLR330W	BNI1	CHS5	Synthetic Lethality	Tong AH et al	11743205
YNL271C	YHR142W	BNI1	CHS7	Synthetic Lethality	Tong AH et al	11743205
YHR142W	YNL271C	CHS7	BNI1	Synthetic Lethality	Tong AH et al	11743205
YNL271C	YHR142W	BNI1	CHS7	Synthetic Lethality	Tong AH et al	14764870
YHR142W	YNL271C	CHS7	BNI1	Synthetic Lethality	Tong AH et al	14764870
YNL271C	YFR019W	BNI1	FAB1	Synthetic Lethality	Tong AH et al	11743205
YNL271C	YHR030C	BNI1	SLT2	Synthetic Lethality	Tong AH et al	11743205
YHR030C	YNL271C	SLT2	BNI1	Synthetic Lethality	Tong AH et al	11743205
YNL271C	YHR030C	BNI1	SLT2	Synthetic Lethality	Tong AH et al	14764870
YHR030C	YNL271C	SLT2	BNI1	Synthetic Lethality	Tong AH et al	14764870
YNL271C	YGR229C	BNI1	SMI1	Synthetic Lethality	Tong AH et al	11743205
YGR229C	YNL271C	SMI1	BNI1	Synthetic Lethality	Tong AH et al	11743205
YNL271C	YGR229C	BNI1	SMI1	Synthetic Lethality	Tong AH et al	14764870
YGR229C	YNL271C	SMI1	BNI1	Synthetic Lethality	Tong AH et al	14764870
YNL271C	YNL298W	BNI1	CLA4	Synthetic Lethality	Tong AH et al	11743205
YNL271C	YKL048C	BNI1	ELM1	Synthetic Lethality	Tong AH et al	11743205
YNL271C	YDR507C	BNI1	GIN4	Synthetic Lethality	Tong AH et al	11743205
YNL271C	YKR048C	BNI1	NAP1	Synthetic Lethality	Tong AH et al	11743205
YNL271C	YDR162C	BNI1	NBP2	Synthetic Lethality	Tong AH et al	11743205
YDR162C	YNL271C	NBP2	BNI1	Synthetic Lethality	Tong AH et al	11743205
YNL271C	YNL289W	BNI1	PCL1	Synthetic Lethality	Tong AH et al	11743205
YNL271C	YJL187C	BNI1	SWE1	Synthetic Lethality	Tong AH et al	11743205
YNL271C	YAL026C	BNI1	DRS2	Synthetic Lethality	Tong AH et al	11743205
YNL271C	YOR327C	BNI1	SNC2	Synthetic Lethality	Tong AH et al	11743205
YNL271C	YPL065W	BNI1	VPS28	Synthetic Lethality	Tong AH et al	11743205
YNL271C	YLR262C	BNI1	YPT6	Synthetic Lethality	Tong AH et al	11743205
YNL271C	YGR200C	BNI1	ELP2	Synthetic Lethality	Tong AH et al	11743205
YNL271C	YPL086C	BNI1	ELP3	Synthetic Lethality	Tong AH et al	11743205
YNL271C	YLR425W	BNI1	TUS1	Synthetic Lethality	Tong AH et al	11743205
YNL271C	YBL051C	BNI1	PIN4	Synthetic Lethality	Tong AH et al	11743205
YNL271C	YBL062W	BNI1	YBL062W	Synthetic Lethality	Tong AH et al	11743205
YNL271C	YDR149C	BNI1	YDR149C	Synthetic Lethality	Tong AH et al	11743205
YNL271C	YHR111W	BNI1	UBA4	Synthetic Lethality	Tong AH et al	11743205
YNL271C	YKR047W	BNI1	YKR047W	Synthetic Lethality	Tong AH et al	11743205
YNL271C	YJL020C	BNI1	BBC1	Synthetic Lethality	Tong AH et al	11743205
YJL020C	YNL271C	BBC1	BNI1	Synthetic Lethality	Tong AH et al	11743205
YNL271C	YLR190W	BNI1	MMR1	Synthetic Lethality	Tong AH et al	11743205
YNL271C	YMR299C	BNI1	DYN3	Synthetic Lethality	Tong AH et al	11743205
YMR299C	YNL271C	DYN3	BNI1	Synthetic Lethality	Tong AH et al	11743205
YNL271C	YMR299C	BNI1	DYN3	Synthetic Lethality	Tong AH et al	14764870
YMR299C	YNL271C	DYN3	BNI1	Synthetic Lethality	Tong AH et al	14764870
YNL271C	YNL119W	BNI1	NCS2	Synthetic Lethality	Tong AH et al	11743205
YJL020C	YKL007W	BBC1	CAP1	Synthetic Lethality	Tong AH et al	11743205
YJL020C	YIL034C	BBC1	CAP2	Synthetic Lethality	Tong AH et al	11743205
YJL020C	YGR078C	BBC1	PAC10	Synthetic Lethality	Tong AH et al	11743205
YGR078C	YJL020C	PAC10	BBC1	Synthetic Lethality	Tong AH et al	11743205
YJL020C	YGR078C	BBC1	PAC10	Synthetic Lethality	Tong AH et al	14764870
YGR078C	YJL020C	PAC10	BBC1	Synthetic Lethality	Tong AH et al	14764870
YJL020C	YNL153C	BBC1	GIM3	Synthetic Lethality	Tong AH et al	11743205
YNL153C	YJL020C	GIM3	BBC1	Synthetic Lethality	Tong AH et al	11743205
YJL020C	YNL153C	BBC1	GIM3	Synthetic Lethality	Tong AH et al	14764870
YNL153C	YJL020C	GIM3	BBC1	Synthetic Lethality	Tong AH et al	14764870
YJL020C	YML094W	BBC1	GIM5	Synthetic Lethality	Tong AH et al	11743205
YML094W	YJL020C	GIM5	BBC1	Synthetic Lethality	Tong AH et al	11743205
YJL020C	YML094W	BBC1	GIM5	Synthetic Lethality	Tong AH et al	14764870
YML094W	YJL020C	GIM5	BBC1	Synthetic Lethality	Tong AH et al	14764870
YJL020C	YDR129C	BBC1	SAC6	Synthetic Lethality	Tong AH et al	11743205
YJL020C	YBR200W	BBC1	BEM1	Synthetic Lethality	Tong AH et al	11743205
YJL020C	YPL161C	BBC1	BEM4	Synthetic Lethality	Tong AH et al	11743205
YJL020C	YBL007C	BBC1	SLA1	Synthetic Lethality	Tong AH et al	11743205
YJL020C	YLR330W	BBC1	CHS5	Synthetic Lethality	Tong AH et al	11743205
YJL020C	YNL098C	BBC1	RAS2	Synthetic Lethality	Tong AH et al	11743205
YJL020C	YGR200C	BBC1	ELP2	Synthetic Lethality	Tong AH et al	11743205
YJL020C	YPL086C	BBC1	ELP3	Synthetic Lethality	Tong AH et al	11743205
YJL020C	YIL084C	BBC1	SDS3	Synthetic Lethality	Tong AH et al	11743205
YJL020C	YLR235C	BBC1	YLR235C	Synthetic Lethality	Tong AH et al	11743205
YJL020C	YML094C-A	BBC1	YML095C-A	Synthetic Lethality	Tong AH et al	11743205
YDR162C	YER016W	NBP2	BIM1	Synthetic Lethality	Tong AH et al	11743205
YER016W	YDR162C	BIM1	NBP2	Synthetic Lethality	Tong AH et al	11743205
YDR162C	YPL241C	NBP2	CIN2	Synthetic Lethality	Tong AH et al	11743205
YDR162C	YPL269W	NBP2	KAR9	Synthetic Lethality	Tong AH et al	11743205
YDR162C	YGL216W	NBP2	KIP3	Synthetic Lethality	Tong AH et al	11743205
YDR162C	YGR078C	NBP2	PAC10	Synthetic Lethality	Tong AH et al	11743205
YDR162C	YML094W	NBP2	GIM5	Synthetic Lethality	Tong AH et al	11743205
YDR162C	YKL007W	NBP2	CAP1	Synthetic Lethality	Tong AH et al	11743205
YDR162C	YIL034C	NBP2	CAP2	Synthetic Lethality	Tong AH et al	11743205
YDR162C	YFR019W	NBP2	FAB1	Synthetic Lethality	Tong AH et al	11743205
[truncated: 6,112 more rows]
